# Supplementary material for: B cell-derived GABA elicits IL-10+ macrophages to limit anti-tumour immunity
Source: Nature. 2021 Nov 3;599(7885):471–6. doi: 10.1038/s41586-021-04082-1 (PMC8599023; doi:10.1038/s41586-021-04082-1)
Supplement: Supplementary file 4 — This file contains Supplementary Table 1 (The datasets of M-0 cells analysed by gene chip assay) and Table 2 (The datasets of M-IL-10 cells analysed by gene chip assay). [file 41586_2021_4082_MOESM4_ESM.xlsx]

## Sheet: Table 1
		Supplementary Table 1: Gene chip analysis of M-0 samples
array_type=Clariom_S_Mouse									Transcriptional intensity
Gene Symbol	Public Gene IDs	Description	Chromosome	Strand	Group	Start	Stop	ID	M-0 #1	M-0 #2	GABA-M-0 #1	GABA-M-0 #2
0610007P14Rik	NM_021446; ENSMUST00000021676; ENSMUST00000124311; ENSMUST00000131681; ENSMUST00000142331; ENSMUST00000148323; BC004591; uc007ohf.1	RIKEN cDNA 0610007P14 gene	chr12	-	Multiple_Complex	85815447	85824550	TC1200002101.mm.2	2005.85	1833.01	1675.06	2120.22
0610009B22Rik	NM_025319; ENSMUST00000007921; ENSMUST00000109098; BC024353; uc007iuh.1	RIKEN cDNA 0610009B22 gene	chr11	-	Coding	51685384	51688874	TC1100002698.mm.2	294.067	364.557	374.806	333.144
0610009L18Rik	NR_038126; uc007msj.2	RIKEN cDNA 0610009L18 gene	chr11	+	Multiple_Complex	120348678	120351190	TC1100002024.mm.2	2005.85	2120.22	2740.08	1871.53
0610009O20Rik	NM_024179; ENSMUST00000025314; BC002117; uc008erx.2; uc008ery.2; uc008erz.2	RIKEN cDNA 0610009O20 gene	chr18	+	Coding	38250249	38262629	TC1800000394.mm.2	190.019	243.875	215.269	272.479
0610010F05Rik	NM_027860; ENSMUST00000043356; ENSMUST00000093267; ENSMUST00000109532; ENSMUST00000123909; ENSMUST00000131612; ENSMUST00000141353; ENSMUST00000155903; ENSMUST00000180260; BC072622; BC079876; uc007iff.1; uc007ifg.1; uc007ifh.1; uc007ifi.1; uc011xsf.1	RIKEN cDNA 0610010F05 gene	chr11	-	Coding	23564961	23633639	TC1100002369.mm.2	1209.34	1209.34	1260.69	1024
0610010K14Rik; Rnasek	NM_001177601; NM_001177603; NM_001177606; NM_001177607; NM_026757; NM_145758; NM_173742; ENSMUST00000021180; ENSMUST00000021181; ENSMUST00000040428; ENSMUST00000100950; ENSMUST00000102569; ENSMUST00000108575; ENSMUST00000108576; ENSMUST00000108577; ENSMUST00000108578; ENSMUST00000108579; ENSMUST00000125752; ENSMUST00000134700; ENSMUST00000135390; ENSMUST00000138658; ENSMUST00000141880; ENSMUST000…	RIKEN cDNA 0610010K14 gene; ribonuclease, RNase K	chr11	-	Multiple_Complex	70235204	70239852	TC1100003089.mm.2	89.8845	84.4485	69.0706	66.257
0610011F06Rik	NM_026686; ENSMUST00000026827; ENSMUST00000110456; ENSMUST00000163356; ENSMUST00000169085; ENSMUST00000169308; BC069266; uc008bcl.2	RIKEN cDNA 0610011F06 gene	chr17	+	Coding	25875464	25886007	TC1700000394.mm.2	44.6318	62.2499	74.5429	73.0089
0610012G03Rik	NR_027897; uc007yxy.2	RIKEN cDNA 0610012G03 gene	chr16	-	Multiple_Complex	31947051	31948521	TC1600001492.mm.2	2048	2076.59	1488.87	1520.15
0610030E20Rik	NM_026696; ENSMUST00000077783; BC064080; BC066053; BC117812; uc009cig.2	RIKEN cDNA 0610030E20 gene	chr6	+	Multiple_Complex	72347317	72353162	TC0600000848.mm.2	526.394	407.315	372.217	367.093
0610037L13Rik	NM_028754; ENSMUST00000030346; ENSMUST00000030347; ENSMUST00000106726; ENSMUST00000106727; ENSMUST00000119394; ENSMUST00000120473; ENSMUST00000125107; ENSMUST00000127715; ENSMUST00000128474; ENSMUST00000132417; ENSMUST00000134254; ENSMUST00000135454; ENSMUST00000153593; ENSMUST00000156888; BC019215; uc008uak.1; uc008ual.1; uc008uam.1	RIKEN cDNA 0610037L13 gene	chr4	+	Multiple_Complex	107889813	107899384	TC0400001137.mm.2	2592.27	2352.53	1937.53	2320.15
0610040J01Rik	NM_029554; ENSMUST00000081747; BC004797; uc008xmg.1	RIKEN cDNA 0610040J01 gene	chr5	+	Coding	63812495	63899621	TC0500000584.mm.2	25.2813	27.2843	19.8353	19.9733
1010001N08Rik	NR_105022; NR_105023	RIKEN cDNA 1010001N08 gene	chr18	-	Multiple_Complex	11003688	11052567	TC1800000984.mm.2	17.6305	23.9176	31.5594	29.446
1110001J03Rik	NM_025363; ENSMUST00000019833; ENSMUST00000147651; BC059710; uc009bki.1	RIKEN cDNA 1110001J03 gene	chr6	+	Multiple_Complex	38532579	38539449	TC0600000379.mm.2	51.6251	47.5048	49.5221	47.1766
1110002L01Rik	NR_030694; uc007mwo.2; uc007mwp.2	RIKEN cDNA 1110002L01 gene	chr12	-	Multiple_Complex	3403878	3427011	TC1200001344.mm.2	144.007	112.986	153.277	157.586
1110004E09Rik	NM_026502; ENSMUST00000023694; ENSMUST00000125519; ENSMUST00000129345; ENSMUST00000131583; ENSMUST00000142340; ENSMUST00000149833; BC019533; uc007zwt.2; uc007zwu.2	RIKEN cDNA 1110004E09 gene	chr16	-	Multiple_Complex	90925809	90934927	TC1600002059.mm.2	78.249	89.8845	86.8227	83.8652
1110004F10Rik	NM_019772; ENSMUST00000032899; ENSMUST00000106607; ENSMUST00000106608; ENSMUST00000151254; BC072575; uc009jiw.1; uc009jix.1	RIKEN cDNA 1110004F10 gene	chr7	+	Coding	116093301	116105210	TC0700001681.mm.2	4973.34	4705.07	5873.48	6080.61
1110007C09Rik	NM_026738; ENSMUST00000048946; BC147073; BC147074; uc007qix.1; uc007qiy.1	RIKEN cDNA 1110007C09 gene	chr13	-	Coding	49202951	49216026	TC1300001954.mm.2	3541.14	3350.13	2817.11	2683.69
1110008F13Rik	NM_026124; ENSMUST00000029165; ENSMUST00000126767; ENSMUST00000152551; ENSMUST00000152942; BC019445; uc008nob.2; uc008noc.2	RIKEN cDNA 1110008F13 gene	chr2	+	Multiple_Complex	156863122	156873563	TC0200002403.mm.2	14972.2	15393.1	15936	17079.8
1110008L16Rik	NM_025373; ENSMUST00000021411; ENSMUST00000183475; ENSMUST00000183654; ENSMUST00000184249; ENSMUST00000184766; ENSMUST00000184980; BC034876; uc007noo.2; uc007nop.2	RIKEN cDNA 1110008L16 gene	chr12	+	Multiple_Complex	55299577	55382533	TC1200000464.mm.2	292.036	302.334	427.565	418.766
1110008P14Rik	NM_198001; ENSMUST00000048792; ENSMUST00000146423; BC024615; BC049639; uc008jfk.2	RIKEN cDNA 1110008P14 gene	chr2	-	Multiple_Complex	32377097	32381938	TC0200003302.mm.2	2936.74	3373.43	3795.3	4153.18
1110012L19Rik	NM_026787; ENSMUST00000053981; BC024574; uc009tjf.1	RIKEN cDNA 1110012L19 gene	chrX	+	Coding	70385877	70389417	TC0X00000627.mm.2	105.42	123.64	105.42	112.986
1110017D15Rik	NM_001048005; NM_001253777; NM_001253778; NM_001253780; NM_001253788; NM_028624; NR_045549; NR_045551; ENSMUST00000030152; ENSMUST00000095126; ENSMUST00000123356; ENSMUST00000123865; ENSMUST00000124019; ENSMUST00000125303; ENSMUST00000134546; ENSMUST00000138217; uc008siu.1; uc008siv.1; uc008six.1; uc008siy.1; uc029uqf.1; uc029uqg.1; uc029uqh.1; uc029uqi.1	RIKEN cDNA 1110017D15 gene	chr4	-	Multiple_Complex	41505009	41517333	TC0400002470.mm.2	12.996	14.5203	16.1113	14.5203
1110025L11Rik	NM_001276278; ENSMUST00000089104	RIKEN cDNA 1110025L11 gene	chr16	-	Coding	89063410	89064002	TC1600002027.mm.2	17.6305	15.8895	13.9288	13.3614
1110032A03Rik	NM_023483; ENSMUST00000042468; ENSMUST00000042576; ENSMUST00000176238; ENSMUST00000176682; ENSMUST00000177022; ENSMUST00000177142; ENSMUST00000177546; uc009pko.1; uc009pkp.1	RIKEN cDNA 1110032A03 gene	chr9	-	Multiple_Complex	50762828	50768452	TC0900003339.mm.2	2019.8	1618	1448.15	1606.83
1110032A03Rik	ENSMUST00000176160	RIKEN cDNA 1110032A03 gene	chr9	-	NonCoding	50768594	50774975	TC0900003340.mm.2	42.2243	36.5044	52.7098	44.6318
1110032F04Rik	NM_001167996; ENSMUST00000054551; uc012cqj.1	RIKEN cDNA 1110032F04 gene	chr3	+	Coding	68869586	68872163	TC0300000572.mm.2	15.7797	17.5087	12.7286	19.6983
1110034G24Rik	NM_028637; ENSMUST00000061891; ENSMUST00000110132; ENSMUST00000141460; ENSMUST00000148271; BC100475; BC138171; uc008mne.2; uc012cet.1	RIKEN cDNA 1110034G24 gene	chr2	+	Multiple_Complex	132686882	132751055	TC0200002040.mm.2	67.6492	51.6251	45.8866	49.8665
1110037F02Rik	NM_001081183; ENSMUST00000055372; ENSMUST00000059914; ENSMUST00000108307; BC033309; uc008rzo.1; uc008rzp.1; uc008rzq.1	RIKEN cDNA 1110037F02 gene	chr4	+	Multiple_Complex	11485958	11551143	TC0400000090.mm.2	4938.99	4482.23	4672.57	5042.77
1110038F14Rik	NM_054099; ENSMUST00000071792; BC038324; BC091734; uc007wmv.1; uc007wmw.1; uc011zvd.1	RIKEN cDNA 1110038F14 gene	chr15	+	Coding	76948509	76950732	TC1500000615.mm.2	22.0087	33.1285	20.5348	20.6776
1110051M20Rik	NM_175123; ENSMUST00000064652; ENSMUST00000094835; ENSMUST00000102594; ENSMUST00000132092; ENSMUST00000139490; ENSMUST00000139807; ENSMUST00000141262; ENSMUST00000145573; BC085239; BC089006; uc008kvs.1; uc008kvt.1; uc008kvu.1	RIKEN cDNA 1110051M20 gene	chr2	-	Multiple_Complex	91273240	91444704	TC0200004114.mm.2	14.723	16	16.1113	14.0257
1110057P08Rik	ENSMUST00000089097	RIKEN cDNA 1110057P08 gene [Source:MGI Symbol;Acc:MGI:1916094]	chr16	+	Coding	89174735	89175199	TC1600000975.mm.2	20.8215	16.9123	12.3805	8.81524
1110059E24Rik	NM_025423; ENSMUST00000038830; ENSMUST00000177577; ENSMUST00000177605; ENSMUST00000178012; ENSMUST00000178523; ENSMUST00000178781; ENSMUST00000179553; ENSMUST00000179768; ENSMUST00000180304; BC023385; uc008gyz.1	RIKEN cDNA 1110059E24 gene	chr19	-	Multiple_Complex	21574694	21652976	TC1900001254.mm.2	418.766	326.288	342.509	302.334
1110059G10Rik	NM_025419; ENSMUST00000035154; ENSMUST00000118422; BC034133; uc009sfj.2; uc012hcz.1	RIKEN cDNA 1110059G10 gene	chr9	-	Multiple_Complex	122945089	122951000	TC0900003296.mm.2	935.763	1074.91	754.826	820.296
1110065P20Rik	NM_001142727; ENSMUST00000106190; ENSMUST00000125776; ENSMUST00000137769; ENSMUST00000163946; ENSMUST00000184704; ENSMUST00000185036; uc008urd.2	RIKEN cDNA 1110065P20 gene	chr4	-	Multiple_Complex	124849080	124851196	TC0400003513.mm.2	53.0765	41.9326	63.1189	51.2685
1190002N15Rik	NM_001033145; ENSMUST00000113028; uc009rax.1	RIKEN cDNA 1190002N15 gene	chr9	-	Multiple_Complex	94517864	94538081	TC0900002857.mm.2	477.713	572.051	512	504.951
1190003K10Rik	NM_001195435; ENSMUST00000180282; uc011zbb.1	RIKEN cDNA 1190003K10 gene	chr13	-	Coding	64481246	64497792	TC1300002206.mm.2	9.84916	7.4127	8.75435	8.28212
1190005I06Rik	NM_197988; ENSMUST00000123927; ENSMUST00000144417; ENSMUST00000180677; BC027666; uc009nre.1	RIKEN cDNA 1190005I06 gene	chr8	-	Coding	120608602	120647632	TC0800003248.mm.2	72.0037	64.8934	58.0812	60.5477
1190007I07Rik	NM_001135567; NM_001135568; NM_001135569; ENSMUST00000079648; ENSMUST00000176200; ENSMUST00000183363; ENSMUST00000183416; ENSMUST00000185168; uc007gjp.2; uc011xjp.1; uc011xjq.1	RIKEN cDNA 1190007I07 gene	chr10	-	Coding	82619851	82623228	TC1000002570.mm.2	80.4489	83.2859	85.0359	64.8934
1300017J02Rik	NM_027918; ENSMUST00000035163; ENSMUST00000123530; ENSMUST00000142540; ENSMUST00000150524; ENSMUST00000151073; ENSMUST00000154357; BC021390; uc009rgk.1	RIKEN cDNA 1300017J02 gene	chr9	-	Multiple_Complex	103250522	103305082	TC0900002968.mm.2	11.0043	11.5514	10.7034	14.723
1500004A13Rik	NR_015498; uc008pwp.2; uc008pwq.2; uc008pwr.2; uc008pws.2; uc012csc.1	RIKEN cDNA 1500004A13 gene	chr3	-	NonCoding	88782943	88832547	TC0300002325.mm.2	372.217	317.365	280.139	410.148
1500009C09Rik	NR_037697; NR_037698; uc007wyp.2; uc011zwt.1	RIKEN cDNA 1500009C09 gene	chr15	+	Multiple_Complex	82252397	82260753	TC1500000746.mm.2	10.0561	10.2674	17.3878	11.0043
1500009L16Rik	NM_001145198; ENSMUST00000150459; uc007gkm.2	RIKEN cDNA 1500009L16 gene	chr10	+	Multiple_Complex	83722865	83762762	TC1000001011.mm.2	29.446	44.3235	30.0647	19.6983
1500011B03Rik	NR_027817; NR_027818; uc008zah.2; uc008zai.2	RIKEN cDNA 1500011B03 gene	chr5	-	Multiple_Complex	114808196	114813976	TC0500003734.mm.2	55.3304	57.68	58.892	57.2816
1500011K16Rik	NR_015476; uc008mgc.3	RIKEN cDNA 1500011K16 gene	chr2	-	NonCoding	127791377	127792488	TC0200004567.mm.2	340.144	259.574	390.722	410.148
1500012F01Rik; Snord12	NM_001081005; NR_028540; ENSMUST00000125674; ENSMUST00000125841; ENSMUST00000136378; ENSMUST00000143587; ENSMUST00000145859; uc008nzf.1; uc012cjm.1	RIKEN cDNA 1500012F01 gene; small nucleolar RNA, C/D box 12	chr2	+	Multiple_Complex	167062934	167065862	TC0200002580.mm.2	477.713	501.463	448.822	568.1
1500015O10Rik	NM_024283; ENSMUST00000027217; BC002254; uc007avp.2	RIKEN cDNA 1500015O10 gene	chr1	+	Coding	43730602	43742578	TC0100000329.mm.2	17.7531	20.1122	13.0864	9.98664
1520401A03Rik	ENSMUST00000062827; ENSMUST00000176095; ENSMUST00000177300; ENSMUST00000178006	RIKEN cDNA 1520401A03 gene	chr17	-	Multiple_Complex	23704488	23722783	TC1700001600.mm.2	11.5514	12.2101	13.737	9.91766
1600002H07Rik	NM_028056; ENSMUST00000024930; ENSMUST00000124557; ENSMUST00000137648; ENSMUST00000138818; ENSMUST00000149916; BC072612; uc008ava.1; uc008avb.1; uc008avc.1	RIKEN cDNA 1600002H07 gene	chr17	-	Multiple_Complex	24215054	24220851	TC1700001621.mm.2	310.834	240.518	330.842	317.365
1600002K03Rik	NM_027207; ENSMUST00000041882; BC146018; BC146020; uc007gcf.1	RIKEN cDNA 1600002K03 gene	chr10	+	Coding	80172944	80175146	TC1000000844.mm.2	70.5219	60.5477	45.2548	42.2243
1600012H06Rik	NM_001083880; NM_001083881; NM_001083882; NM_026451; ENSMUST00000052691; ENSMUST00000164837; ENSMUST00000174004; ENSMUST00000174163; BC027313; uc008ang.1; uc008anh.1; uc008ani.1; uc012ako.1	RIKEN cDNA 1600012H06 gene	chr17	+	Multiple_Complex	14943184	14959570	TC1700000172.mm.2	2665.15	3147.52	2503.97	2936.74
1600014C10Rik	NM_001085385; NM_028166; ENSMUST00000067854; ENSMUST00000165308; ENSMUST00000177983; ENSMUST00000178207; ENSMUST00000178876; ENSMUST00000178890; ENSMUST00000179503; ENSMUST00000179525; ENSMUST00000179992; BC010476; BC019834; BC085480; BC092099; uc009gks.1; uc009gkt.1	RIKEN cDNA 1600014C10 gene	chr7	+	Multiple_Complex	38183217	38197568	TC0700000693.mm.2	359.538	326.288	372.217	272.479
1600014C23Rik	NM_028164; ENSMUST00000178179; uc008crk.1	RIKEN cDNA 1600014C23 gene	chr17	-	Coding	45732864	45733844	TC1700002158.mm.2	31.3414	36.5044	44.6318	37.7918
1600015I10Rik	NM_001081273; ENSMUST00000031837; uc012elm.1	RIKEN cDNA 1600015I10 gene	chr6	+	Coding	48929895	48933687	TC0600000573.mm.2	7.51618	9.84916	9.18959	7.1602
1700001C02Rik	NM_029285; ENSMUST00000031078; ENSMUST00000114743; ENSMUST00000127815; BC060996; uc008wvm.1; uc008wvn.1	RIKEN cDNA 1700001C02 gene	chr5	+	Multiple_Complex	30466047	30484088	TC0500000292.mm.2	8.9383	7.72749	10.8528	10.1965
1700001C19Rik	NM_001172091; NM_029296; ENSMUST00000061885; ENSMUST00000073143; ENSMUST00000125507; ENSMUST00000160678; BC028263; uc008cvd.2; uc008cve.2	RIKEN cDNA 1700001C19 gene	chr17	-	Multiple_Complex	47412734	47437376	TC1700002205.mm.2	9.00047	10.9283	10.3388	9.64646
1700001F09Rik	NM_027940; ENSMUST00000178178; BC061060; uc007tcz.1	RIKEN cDNA 1700001F09 gene	chr14	-	Coding	43342383	43347811	TC1400001856.mm.2	19.2929	21.5557	21.8566	11.3924
1700001G17Rik	NR_033199	RIKEN cDNA 1700001G17 gene	chr1	+	Multiple_Complex	33669824	33670712	TC0100000214.mm.2	8.69388	8.75435	8.51496	9.18959
1700001J03Rik	NM_001008547; ENSMUST00000073721; BC048528; uc009ana.1	RIKEN cDNA 1700001J03 gene	chr5	-	Coding	146182450	146185304	TC0500003605.mm.2	51.6251	54.1917	40.5042	61.3929
1700001J11Rik	NR_033613; uc012gri.1	ring finger protein 19A pseudogene	chr9	+	Multiple_Complex	40050558	40053025	TC0900000446.mm.2	17.8766	12.8171	10.0561	6.82108
1700001K19Rik	NM_025488; ENSMUST00000070659; BC048462; uc007pbp.2	RIKEN cDNA 1700001K19 gene	chr12	-	Coding	110667689	110682619	TC1200002388.mm.2	21.1121	14.723	19.9733	19.1597
1700001L19Rik	NM_027035; ENSMUST00000022007; BC119515; BC119516; uc007rcd.2	RIKEN cDNA 1700001L19 gene	chr13	+	Coding	68597439	68614231	TC1300000839.mm.2	20.5348	21.7057	20.5348	24.59
1700001O22Rik	NM_198000; NR_028486; NR_028487; ENSMUST00000050003; ENSMUST00000126898; ENSMUST00000129484; ENSMUST00000130396; ENSMUST00000131315; ENSMUST00000131937; ENSMUST00000133380; ENSMUST00000135556; ENSMUST00000136883; ENSMUST00000138959; ENSMUST00000139968; ENSMUST00000140168; ENSMUST00000150205; BC023044; uc008jcr.3; uc008jcs.3; uc008jct.3	RIKEN cDNA 1700001O22 gene	chr2	-	Multiple_Complex	30794769	30803664	TC0200003276.mm.2	17.8766	21.259	17.5087	19.1597
1700001P01Rik	NM_028156; ENSMUST00000107576; BC048607; uc007let.1	RIKEN cDNA 1700001P01 gene	chr11	-	Coding	97771481	97775918	TC1100003654.mm.2	13.2691	10.0561	11.0809	10.9283
1700003E16Rik	NM_027948; ENSMUST00000032106; BC126949; uc009cmx.2; uc009cmy.2; uc012enw.1	RIKEN cDNA 1700003E16 gene	chr6	+	Coding	83156404	83162975	TC0600000924.mm.2	15.6707	11.8762	12.6407	14.0257
1700003E24Rik; BC061195	NR_103799; uc012hlx.1	Gm5941 pseudogene; cDNA sequence BC061195	chrX	+	Multiple_Complex	93183227	93183946	TC0X00000881.mm.2	15.5625	19.6983	15.5625	15.0324
1700003F12Rik	NM_029305; ENSMUST00000045116; ENSMUST00000109709; ENSMUST00000135641; BC147532; BC147533; uc008njj.1	RIKEN cDNA 1700003F12 gene	chr2	+	Multiple_Complex	154547085	154550050	TC0200002344.mm.2	36.5044	47.8352	42.5179	39.9466
1700003H04Rik	NR_015460; uc008rft.1; uc008rfu.1; uc012cxf.1	RIKEN cDNA 1700003H04 gene	chr3	-	Multiple_Complex	124556352	124581100	TC0300002888.mm.2	24.0839	15.1369	23.9176	34.7755
1700006A11Rik	NM_027939; ENSMUST00000029598; BC137977; uc012cxd.1; uc012cxe.1	RIKEN cDNA 1700006A11 gene	chr3	-	Coding	124400990	124426039	TC0300002887.mm.2	28.0514	24.9333	26.5382	26.7228
1700006E09Rik	NM_029287; ENSMUST00000010985; ENSMUST00000175972; ENSMUST00000176722; BC116819; BC116821; uc007lqb.2	RIKEN cDNA 1700006E09 gene	chr11	+	Coding	101984279	101992264	TC1100001676.mm.2	11.0043	15.3482	13.9288	16.7955
1700007B14Rik	NM_001164235; NM_027944; ENSMUST00000034033; ENSMUST00000121983; BC117767; BC117768; uc009mhi.2; uc009mhj.2; uc012ggd.1	RIKEN cDNA 1700007B14 gene	chr8	+	Coding	75448694	75984508	TC0800000850.mm.2	13.737	14.0257	16.6795	16.5642
1700007G11Rik	NM_001024614; ENSMUST00000080333; BC049770; uc008yge.1; uc012dzm.1	RIKEN cDNA 1700007G11 gene	chr5	+	Coding	98329304	98802019	TC0500000949.mm.2	18.2522	11.7942	19.9733	13.5479
1700007K09Rik	NM_027037; ENSMUST00000033146; BC048596; uc009kbd.1	RIKEN cDNA 1700007K09 gene	chr7	-	Coding	131325931	131329499	TC0700004395.mm.2	21.8566	30.2738	26.9087	30.6965
1700007K13Rik	NM_027040; ENSMUST00000086370; ENSMUST00000126242; ENSMUST00000127683; BC099566; uc008iyf.1	RIKEN cDNA 1700007K13 gene	chr2	-	Multiple_Complex	28462001	28466332	TC0200003231.mm.2	11.7942	13.0864	15.6707	13.8326
1700008J07Rik	NR_024331; uc009jvt.2	RIKEN cDNA 1700008J07 gene	chr7	-	Multiple_Complex	127510438	127512869	TC0700004330.mm.2	79.3413	51.9842	61.3929	56.8859
1700008O03Rik	NM_027049; ENSMUST00000107933; ENSMUST00000134535; ENSMUST00000137946; ENSMUST00000150034; ENSMUST00000150886; uc009gpf.2	RIKEN cDNA 1700008O03 gene	chr7	-	Multiple_Complex	44360043	44385820	TC0700002958.mm.2	11.2356	12.1257	11.7127	11.1579
1700008P02Rik	NM_027048; ENSMUST00000091364; uc008ooe.2	RIKEN cDNA 1700008P02 gene	chr3	-	Coding	6615413	6620443	TC0300001607.mm.2	7.88986	13.0864	13.2691	9.25351
1700009J07Rik	NR_015547; uc007fwh.2	RIKEN cDNA 1700009J07 gene	chr10	+	Multiple_Complex	77893420	77896111	TC1000000771.mm.2	25.9921	16.4498	16.7955	16
1700009N14Rik	NM_001081095; ENSMUST00000029955; BC116915; BC116917; uc008shc.1	RIKEN cDNA 1700009N14 gene	chr4	+	Coding	39450293	39451780	TC0400000336.mm.2	4.92458	5.27803	7.6211	7.01285
1700010B08Rik	NM_029308; ENSMUST00000073081; uc008oeh.2	RIKEN cDNA 1700010B08 gene	chr2	+	Coding	173719415	173722089	TC0200002693.mm.2	26.5382	17.2677	19.5622	15.8895
1700010D01Rik	NM_029590	RIKEN cDNA 1700010D01 gene	chrX	-	Coding	95732590	95733261	TC0X00002670.mm.2	5.46416	6.58873	8.57419	5.27803
1700010I14Rik	NM_025851; ENSMUST00000024650; ENSMUST00000136954; ENSMUST00000151609; BC061078; uc008ajv.2; uc008ajx.2	RIKEN cDNA 1700010I14 gene	chr17	+	Multiple_Complex	8988333	9008319	TC1700000096.mm.2	57.68	63.5579	99.0442	86.2229
1700011A15Rik	NM_025487; ENSMUST00000023781; BC048463; uc007xtg.2	RIKEN cDNA 1700011A15 gene	chr15	+	Coding	101447745	101453909	TC1500001074.mm.2	32	35.5062	38.3193	32.8996
1700011E24Rik	NM_029298; ENSMUST00000040609; uc008duw.2	RIKEN cDNA 1700011E24 gene	chr17	-	Coding	87389571	87427741	TC1700002691.mm.2	7.3615	6.72717	7.67411	6.1475
1700011H14Rik	NM_025956; ENSMUST00000022398; ENSMUST00000130853; ENSMUST00000148109; BC026534; uc007tke.2	RIKEN cDNA 1700011H14 gene	chr14	-	Coding	49226358	49245428	TC1400001960.mm.2	27.2843	20.5348	30.91	20.2521
1700011I03Rik	NM_029290; ENSMUST00000079738; ENSMUST00000123872; ENSMUST00000127130; ENSMUST00000135806; uc008ezg.2; uc008ezh.2	RIKEN cDNA 1700011I03 gene	chr18	+	Coding	57533780	57731065	TC1800000581.mm.2	11.1579	11.5514	10.3388	14.723
1700011L22Rik	NM_026315; ENSMUST00000034109; uc009mil.2	RIKEN cDNA 1700011L22 gene	chr8	-	Coding	79210430	79248583	TC0800002515.mm.2	8.28212	9.64646	8.81524	6.23332
1700011M02Rik	NR_073044; uc009tzf.1	RIKEN cDNA 1700011M02 gene	chrX	+	Multiple_Complex	102908905	102909651	TC0X00001008.mm.2	15.5625	13.8326	16.1113	12.6407
1700012A03Rik	NM_029587; ENSMUST00000031778; ENSMUST00000135066; ENSMUST00000156267; BC087908; uc009bgk.1; uc009bgl.1	RIKEN cDNA 1700012A03 gene	chr6	+	Multiple_Complex	32050246	32058921	TC0600000301.mm.2	20.9663	20.6776	22.0087	21.7057
1700012B07Rik	NM_001162428; NM_027038; ENSMUST00000020941; ENSMUST00000106674; ENSMUST00000143578; BC048675; uc007mcx.2; uc007mcy.2	RIKEN cDNA 1700012B07 gene	chr11	-	Coding	109787651	109828046	TC1100003995.mm.2	36.7583	36.7583	34.2968	43.4113
1700012B09Rik	NM_029306; ENSMUST00000060330; BC092535; uc009oex.1; uc009oey.2	RIKEN cDNA 1700012B09 gene	chr9	-	Multiple_Complex	14756593	14771030	TC0900001776.mm.2	81.0084	80.4489	85.6274	113.772
1700012L04Rik; Gm14478	NM_029588; ENSMUST00000177926; uc009spr.1	RIKEN cDNA 1700012L04 gene; predicted gene 14478	chrX	+	Coding	9283764	9284294	TC0X00000111.mm.2	13.2691	16.9123	11.8762	13.737
1700012P22Rik	NM_027056; ENSMUST00000030323; BC099569; BC116372; BC126971; uc008vrf.1	RIKEN cDNA 1700012P22 gene	chr4	-	Coding	144418189	144438772	TC0400003943.mm.2	17.5087	19.9733	19.4271	19.6983
1700013D24Rik	NM_001177502; ENSMUST00000112537; BC120816; BC120818; uc009dqp.2	RIKEN cDNA 1700013D24 gene	chr6	-	Coding	124347593	124357086	TC0600003102.mm.2	53.8174	59.7141	81.5719	58.4852
1700013F07Rik	NM_029314; ENSMUST00000029485; ENSMUST00000138210; ENSMUST00000138375; BC116223; uc008qze.2	RIKEN cDNA 1700013F07 gene	chr3	+	Multiple_Complex	108534150	108544723	TC0300001147.mm.2	7.94474	9.98664	9.12611	11.0809
1700013G24Rik	NM_027063; ENSMUST00000048893; uc008vjb.1	RIKEN cDNA 1700013G24 gene	chr4	+	Coding	137453284	137455461	TC0400001707.mm.2	13.4543	9.98664	8.1681	7.31065
1700013H16Rik	NM_001200013; ENSMUST00000067940; uc009tfj.2	RIKEN cDNA 1700013H16 gene	chrX	-	Coding	53742901	53757831	TC0X00002245.mm.2	71.0124	31.5594	31.3414	46.2057
1700015E13Rik	NM_001039593; ENSMUST00000056991; BC099563; BC132313; BC132315; uc007dmd.1	RIKEN cDNA 1700015E13 gene	chr1	+	Coding	170308803	170312125	TC0100001569.mm.2	8.9383	11.2356	9.98664	12.996
1700015F17Rik	NM_001200025; ENSMUST00000115447; ENSMUST00000128151; ENSMUST00000156282; OTTMUST00000063956; OTTMUST00000063957; OTTMUST00000063958; uc008win.2; uc008wio.2	RIKEN cDNA 1700015F17 gene	chr5	-	Coding	5437827	5479143	TC0500001908.mm.2	10.2674	9.44794	10.5561	8.81524
1700015G11Rik	NM_001195601; ENSMUST00000180038; uc009hco.2	RIKEN cDNA 1700015G11 gene	chr7	-	Multiple_Complex	52011670	52015748	TC0700003088.mm.2	6.02099	7.3615	9.00047	8.33973
1700016C15Rik	NM_027077; ENSMUST00000016106; uc007dur.1	RIKEN cDNA 1700016C15 gene	chr1	+	Coding	177729814	177753324	TC0100001675.mm.2	23.1029	27.6652	26.7228	26.1729
1700016D06Rik	NM_024271; ENSMUST00000033906; BC048664; uc009kvt.1	RIKEN cDNA 1700016D06 gene	chr8	-	Coding	11654921	11678750	TC0800001703.mm.2	9.71356	20.9663	19.0273	8
1700016D08Rik	ENSMUST00000181699	RIKEN cDNA 1700016D08 gene	chr16	-	Coding	3908857	3909192	TC1600001109.mm.2	6.9163	6.63456	5.77572	6.45313
1700016H13Rik	NM_001163550; NM_028824; ENSMUST00000031261; ENSMUST00000119824; ENSMUST00000120108; ENSMUST00000120688; ENSMUST00000134926; ENSMUST00000154096; ENSMUST00000154408; BC049644; uc008yjq.1; uc008yjr.1; uc012dzx.1	RIKEN cDNA 1700016H13 gene	chr5	-	Coding	103648039	103656010	TC0500002877.mm.2	7.01285	8.81524	7.3615	8.33973
1700016K19Rik	NM_198637; ENSMUST00000066408; BC049758; uc007key.2	RIKEN cDNA 1700016K19 gene	chr11	+	Multiple_Complex	75999912	76003569	TC1100001090.mm.2	1573.76	1562.89	1698.45	1428.22
1700017B05Rik	NM_028820; ENSMUST00000034846; BC118527; BC150963; BC150965; uc009puq.2; uc009pur.2; uc009pus.2	RIKEN cDNA 1700017B05 gene	chr9	-	Coding	57252322	57262599	TC0900002367.mm.2	2452.44	1858.6	2452.44	2105.58
1700017D01Rik	NM_027058; ENSMUST00000025635; uc008grq.2	RIKEN cDNA 1700017D01 gene	chr19	-	Multiple_Complex	11096816	11130878	TC1900001125.mm.2	14.6213	19.6983	12.8171	16
1700017N19Rik	NM_001081246; ENSMUST00000041162; uc007gxz.1	RIKEN cDNA 1700017N19 gene	chr10	+	Coding	100592386	100618391	TC1000001226.mm.2	20.9663	18.0009	25.6342	17.0299
1700018B08Rik	NM_029597; ENSMUST00000034265; ENSMUST00000182460; ENSMUST00000182739; ENSMUST00000183280; BC147528; BC147542; uc009nrt.1; uc012gly.1; uc012glz.1	RIKEN cDNA 1700018B08 gene	chr8	-	Multiple_Complex	121530780	121544320	TC0800003051.mm.2	53.8174	61.8199	62.6829	54.5686
1700018B24Rik	NR_003617	enhancer of rudimentary homolog pseudogene	chr3	-	Multiple_Complex	48605731	48609101	TC0300001929.mm.2	8.69388	8.75435	9.91766	6.86852
1700018C11Rik	NM_029324; ENSMUST00000102861; ENSMUST00000102862; BC048618; uc008tgz.1; uc008tha.1	RIKEN cDNA 1700018C11 gene	chr4	-	Coding	63607089	63622429	TC0400002805.mm.2	15.6707	16.2234	21.7057	16.2234
1700018F24Rik	NM_027069; ENSMUST00000031624; BC147518; BC147521; uc009alz.1	RIKEN cDNA 1700018F24 gene	chr5	+	Coding	145042990	145045678	TC0500001762.mm.2	19.2929	24.2515	17.6305	18.2522
1700018L02Rik	NR_028360	RIKEN cDNA 1700018L02 gene	chr19	+	Multiple_Complex	29047483	29048729	TC1900000430.mm.2	11.6318	11.7942	9.12611	11.7127
1700019A02Rik	NM_027070; ENSMUST00000072235; uc007ayu.1	RIKEN cDNA 1700019A02 gene	chr1	-	Coding	53158577	53187617	TC0100002331.mm.2	17.7531	16.5642	17.5087	14.6213
1700019B03Rik	NM_029598; ENSMUST00000047265; ENSMUST00000159076; ENSMUST00000161680; BC050809; uc009krn.2; uc012fyj.1	RIKEN cDNA 1700019B03 gene	chr8	+	Coding	3470862	3487181	TC0800000008.mm.2	9.71356	9.25351	11.3924	8.63383
1700019D03Rik	NM_144953; ENSMUST00000050567; ENSMUST00000114492; ENSMUST00000114493; BC048645; uc007ayr.1; uc007ays.1	RIKEN cDNA 1700019D03 gene	chr1	-	Multiple_Complex	52922324	52963260	TC0100002330.mm.2	29.0406	23.7524	30.0647	18.8959
1700019G17Rik	NM_001145895; NM_029331; ENSMUST00000095757; ENSMUST00000159755; BC029200; uc009cqj.2; uc012eoi.1	RIKEN cDNA 1700019G17 gene	chr6	-	Coding	85899050	85904938	TC0600002625.mm.2	49.5221	46.5271	36.2523	55.3304
1700019M22Rik	NR_103800; BC050791	NFX-like protein	chr12	-	Multiple_Complex	96046610	96047222	TC1200002169.mm.2	33.1285	37.7918	47.5048	33.3589
1700019N19Rik	NM_026208; ENSMUST00000028299; ENSMUST00000166692; BC049561; uc008iav.1	RIKEN cDNA 1700019N19 gene	chr19	-	Coding	58785803	58794461	TC1900001724.mm.2	21.7057	13.3614	20.5348	18.0009
1700019O17Rik	NM_027966; ENSMUST00000046004; BC100497; BC145753; uc007bvo.2	RIKEN cDNA 1700019O17 gene	chr1	+	Coding	86426329	86428052	TC0100000787.mm.2	15.455	15.6707	13.5479	14.2215
1700020A23Rik	NM_001163483; NM_029375; ENSMUST00000028898; ENSMUST00000110281; uc008mis.1; uc012cee.1	RIKEN cDNA 1700020A23 gene	chr2	+	Coding	130405259	130406074	TC0200001980.mm.2	16.7955	15.7797	16.7955	16.6795
1700020D05Rik	NM_023781; BC049585; uc008gdt.2	RIKEN cDNA 1700020D05 gene	chr19	-	Coding	5502767	5503787	TC1900000972.mm.2	39.6706	43.7133	48.5029	43.4113
1700020L24Rik	NM_025492; ENSMUST00000037378; BC152320; uc007koz.2	RIKEN cDNA 1700020L24 gene	chr11	+	Coding	83437686	83441232	TC1100001251.mm.2	46.8507	49.5221	54.5686	43.4113
1700020N01Rik	NR_027968; BC099546; uc007eos.2	RIKEN cDNA 1700020N01 gene	chr10	+	Multiple_Complex	21593145	21622375	TC1000000169.mm.2	51.2685	40.5042	60.9688	44.3235
1700020N15Rik	NM_029316; ENSMUST00000075654; uc009tjd.2	RIKEN cDNA 1700020N15 gene	chrX	+	Coding	69945281	69945980	TC0X00000625.mm.2	29.0406	39.1245	50.5626	32.8996
1700021F05Rik	NM_026411; ENSMUST00000019932; ENSMUST00000126463; ENSMUST00000147196; ENSMUST00000152926; BC013506; uc007ezk.1	RIKEN cDNA 1700021F05 gene	chr10	-	Multiple_Complex	43525121	43540994	TC1000002086.mm.2	114.563	97.0059	112.206	87.4266
1700021F07Rik	NM_028158; ENSMUST00000029023; BC050790; uc008odt.2	RIKEN cDNA 1700021F07 gene	chr2	+	Coding	173522586	173528502	TC0200002689.mm.2	11.4716	9.18959	9.25351	12.996
1700022A21Rik	NR_003953; uc012dth.1	glycerol-3-phosphate dehydrogenase 1-like pseudogene	chr5	+	Multiple_Complex	24645453	24648860	TC0500000220.mm.2	20.9663	19.0273	21.8566	20.8215
1700022I11Rik	NM_026088; ENSMUST00000030163; ENSMUST00000139127; uc008soq.2	RIKEN cDNA 1700022I11 gene	chr4	+	Coding	42969946	42983639	TC0400000427.mm.2	18.8959	26.5382	20.8215	27.2843
1700023F06Rik	NM_001254724; ENSMUST00000021323; ENSMUST00000107026; ENSMUST00000140559; ENSMUST00000172850; ENSMUST00000174567; BC100507	RIKEN cDNA 1700023F06 gene	chr11	-	Multiple_Complex	103198944	103208558	TC1100003868.mm.2	22.4711	21.5557	19.5622	19.5622
1700024B05Rik	ENSMUST00000064162; ENSMUST00000168972; XR_141239.1	RIKEN cDNA 1700024B05 gene [Source:MGI Symbol;Acc:MGI:1922768]; RIKEN cDNA 1700024B05 gene	chr14	+	Coding	41943995	42003821	TC1400000421.mm.2	17.7531	15.1369	28.2465	22.6274
1700024G13Rik	NM_001034037; ENSMUST00000100723; BC107222; BC107223; uc007syu.1	RIKEN cDNA 1700024G13 gene	chr14	-	Coding	32376502	32388373	TC1400001702.mm.2	30.2738	21.7057	26.3549	27.0958
1700024P04Rik	NM_027064; ENSMUST00000054425; uc011zdm.1	RIKEN cDNA 1700024P04 gene	chr13	-	Coding	98984085	98984565	TC1300002513.mm.2	8.39773	8	10.7034	5.89708
1700024P16Rik	NM_001162980; NM_001285952; NM_001285953; NR_104376; ENSMUST00000106803; ENSMUST00000106804; BC137723; BC144857; BC144858; uc008tyc.2; uc012dhw.1; uc012dhx.1; uc012dhy.1	RIKEN cDNA 1700024P16 gene	chr4	+	Multiple_Complex	104913456	105016863	TC0400001090.mm.2	50.9143	46.2057	49.5221	63.5579
1700025B11Rik	NR_040310; uc007wnt.2	RIKEN cDNA 1700025B11 gene	chr15	-	NonCoding	77558239	77561916	TC1500001813.mm.2	12.8171	11.7942	12.996	13.3614
1700025C18Rik	NR_033448; uc012cjg.1	RIKEN cDNA 1700025C18 gene	chr2	-	Multiple_Complex	165078693	165090750	TC0200005142.mm.2	7.94474	8.69388	7.56846	7.72749
1700025F22Rik	NM_027074; ENSMUST00000078770; ENSMUST00000180678; ENSMUST00000181284; ENSMUST00000181567; BC048529; BC061241; uc008grs.1; uc008grt.1; uc012biu.1	RIKEN cDNA 1700025F22 gene	chr19	-	Coding	11139664	11165320	TC1900001126.mm.2	16.2234	15.0324	11.9588	11.1579
1700025G04Rik	NM_197990; ENSMUST00000044581; ENSMUST00000121533; ENSMUST00000128433; BC022177; BC034723; BC055912; uc007czd.2; uc007cze.2	RIKEN cDNA 1700025G04 gene	chr1	-	Multiple_Complex	151852403	152090320	TC0100003258.mm.2	1152.06	786.88	910.175	1016.93
1700026L06Rik	NM_027283; ENSMUST00000102877; ENSMUST00000124840; ENSMUST00000144209; ENSMUST00000145014; BC055108; uc008iza.1; uc008izb.1; uc008izc.1	RIKEN cDNA 1700026L06 gene	chr2	-	Multiple_Complex	28692080	28699727	TC0200003235.mm.2	112.986	88.0347	74.5429	112.986
1700028J19Rik	NR_029436; uc009gop.1; uc009goq.1; uc009gor.1	RIKEN cDNA 1700028J19 gene	chr7	-	Multiple_Complex	44229929	44236122	TC0700002955.mm.2	6.45313	7.56846	6.58873	6.54322
1700028P14Rik	NM_026188; ENSMUST00000035849; BC049563; uc008had.1	RIKEN cDNA 1700028P14 gene	chr19	-	Coding	23558760	23652812	TC1900001267.mm.2	14.723	15.455	15.1369	11.1579
1700029F12Rik	NM_001080777; NM_001284205; NM_025585; NR_104276; ENSMUST00000091377; BC049576; uc007rnp.1	RIKEN cDNA 1700029F12 gene	chr13	-	Multiple_Complex	97021864	97035254	TC1300002475.mm.2	9.98664	12.9063	12.6407	16.4498
1700029H14Rik	NM_001080781; NM_025601; ENSMUST00000033830; ENSMUST00000132787; ENSMUST00000134023; ENSMUST00000151400; BC049575	RIKEN cDNA 1700029H14 gene	chr8	-	Coding	13550722	13562461	TC0800001739.mm.2	118.603	85.0359	102.537	61.8199
1700029I15Rik	NM_183112; ENSMUST00000054316; ENSMUST00000111280; uc008kxu.2	RIKEN cDNA 1700029I15 gene	chr2	+	Coding	92382918	92385708	TC0200001412.mm.2	37.5307	37.5307	46.8507	49.18
1700029J07Rik	NM_001033148; ENSMUST00000095323; ENSMUST00000098786; BC107256; uc009lpn.1; uc009lpo.1	RIKEN cDNA 1700029J07 gene	chr8	-	Coding	45953606	45975252	TC0800002152.mm.2	16.9123	20.8215	23.7524	19.8353
1700029P11Rik	NM_025503; ENSMUST00000074608; BC048460; uc007wxv.3	RIKEN cDNA 1700029P11 gene	chr15	+	Coding	81980540	81981563	TC1500000735.mm.2	94.3532	90.5097	100.427	80.4489
1700030C10Rik	NR_015521; uc007nde.2	RIKEN cDNA 1700030C10 gene	chr12	-	Multiple_Complex	20804389	20815779	TC1200001481.mm.2	14.42	16.9123	17.7531	18.7654
1700030F18Rik; Fam186a	NM_028180; ENSMUST00000062631; ENSMUST00000100209; BC048613; OTTMUST00000111752; OTTMUST00000111755; uc007xqj.2; uc007xqk.1	RIKEN cDNA 1700030F18 gene; family with sequence similarity 186, member A	chr15	-	Coding	99918348	99967075	TC1500002229.mm.2	12.042	23.9176	16	14.6213
1700030J22Rik	NM_027103; ENSMUST00000070577; BC100501; BC137750; BC137751; uc009noq.1; uc009nor.1; uc009nos.1	RIKEN cDNA 1700030J22 gene	chr8	-	Coding	116969599	116978959	TC0800003007.mm.2	33.8246	33.5909	47.5048	34.5353
1700030K09Rik	NM_028170; ENSMUST00000064853; ENSMUST00000121902; ENSMUST00000139130; BC008558; uc009mfy.2; uc009mfz.1	RIKEN cDNA 1700030K09 gene	chr8	+	Multiple_Complex	72443880	72461001	TC0800000824.mm.2	46.2057	59.3016	57.68	49.18
1700031F05Rik	NM_028496; ENSMUST00000048061; ENSMUST00000124592; uc009tzb.1	RIKEN cDNA 1700031F05 gene	chrX	-	Coding	102859186	102867971	TC0X00002760.mm.2	9.12611	8.57419	14.3204	16.3362
1700031M16Rik	NR_015496; uc007xmj.2; uc007xmk.2; uc007xml.1	RIKEN cDNA 1700031M16 gene	chr15	+	NonCoding	98398398	98416268	TC1500000973.mm.2	8.75435	12.8171	14.8254	11.7942
1700034E13Rik	NM_030097; ENSMUST00000091904; ENSMUST00000118724; BC048563; uc008exj.1; uc008exk.1	RIKEN cDNA 1700034E13 gene	chr18	+	Coding	52646209	52663733	TC1800000526.mm.2	29.0406	40.7859	20.2521	34.0598
1700034H15Rik	NR_030669; uc007eda.1; uc007edb.2	RIKEN cDNA 1700034H15 gene	chr1	-	Multiple_Complex	191886144	191907527	TC0100003820.mm.2	21.7057	21.7057	29.0406	25.4572
1700034I23Rik	NR_045380; BC117739; uc008pbx.1	FUN14 domain containing 2 pseudogene	chr3	-	Multiple_Complex	40900199	40902543	TC0300001906.mm.2	36.7583	36.0019	39.6706	58.0812
1700034J05Rik	NM_001164236; NM_028509; ENSMUST00000036592; ENSMUST00000111622; BC052362; uc009eso.2; uc012evt.1	RIKEN cDNA 1700034J05 gene	chr6	-	Coding	146950329	146954422	TC0600003443.mm.2	14.9285	12.8171	14.1232	16
1700034O15Rik	NM_029671; ENSMUST00000031900; BC048592; uc009bqe.1	RIKEN cDNA 1700034O15 gene	chr6	+	Coding	41684431	41685717	TC0600000445.mm.2	33.1285	22.6274	25.9921	21.259
1700037C18Rik	NM_028484; ENSMUST00000006139; ENSMUST00000115859; ENSMUST00000123235; ENSMUST00000177221; ENSMUST00000177323; ENSMUST00000177519; BC147295; uc007xyx.1; uc007xyz.1	RIKEN cDNA 1700037C18 gene	chr16	-	Multiple_Complex	3895179	3908689	TC1600001108.mm.2	7.21	7.06162	7.94474	7.1602
1700037H04Rik	NM_026091; ENSMUST00000028800; ENSMUST00000103188; ENSMUST00000133602; ENSMUST00000136838; ENSMUST00000152961; ENSMUST00000184121; ENSMUST00000184535; BC006041; uc008mks.1; uc008mkt.1; uc008mku.1	RIKEN cDNA 1700037H04 gene	chr2	-	Multiple_Complex	131146315	131160081	TC0200004649.mm.2	340.144	306.555	328.557	369.646
1700039E15Rik	NM_001033176; ENSMUST00000085364; ENSMUST00000176133; ENSMUST00000176276; ENSMUST00000176964; ENSMUST00000176985; ENSMUST00000177027; BC147591; BC147593; uc009gum.1	RIKEN cDNA 1700039E15 gene	chr7	+	Multiple_Complex	45277513	45288998	TC0700000838.mm.2	10.5561	15.0324	20.5348	13.9288
1700040F15Rik	uc029xvc.1	RIKEN cDNA 1700040F15 gene	chrY	-	Multiple_Complex	31578782	31634566	TC0Y00000304.mm.2	19.4271	24.0839	21.1121	24.59
1700040L02Rik	NM_028491; ENSMUST00000020103; ENSMUST00000166919; BC087900; uc007fml.1	RIKEN cDNA 1700040L02 gene	chr10	-	Coding	68430953	68541896	TC1000002330.mm.2	41.3553	53.0765	56.1028	30.0647
1700042G07Rik	NM_001099295; ENSMUST00000106492; uc008ugl.2	RIKEN cDNA 1700042G07 gene	chr4	+	Coding	116173372	116174297	TC0400001248.mm.2	18.1261	24.0839	33.1285	20.2521
1700047I17Rik2; Fam177a	NM_001100116; NM_028527; ENSMUST00000177768; uc007nog.1	RIKEN cDNA 1700047I17 gene 2; family with sequence similarity 177, member A	chr12	+	Multiple_Complex	55124469	55143481	TC1200000459.mm.2	8779.97	9089.59	9216.48	8659.09
1700047I17Rik2; Fam177a	ENSMUST00000177978; uc007noj.1	RIKEN cDNA 1700047I17 gene 2; family with sequence similarity 177, member A	chr12	+	Coding	55199533	55217168	TC1200000461.mm.2	8779.97	9089.59	9216.48	8659.09
1700048O20Rik	NR_033553; uc009seg.2; uc009seh.2	RIKEN cDNA 1700048O20 gene	chr9	+	Multiple_Complex	121937275	121947016	TC0900001632.mm.2	29.2426	24.59	18.6357	21.4068
1700049E17Rik1	OTTMUST00000093223	RIKEN cDNA 1700049E17 gene, gene 1	chr14	+	Coding	41924949	41933037	TC1400000420.mm.2	6.02099	15.5625	16	11.4716
1700049E17Rik2	OTTMUST00000110337	tandem duplication of RIKEN cDNA 1700049E17 gene, gene 2	chr14	+	Multiple_Complex	41570696	41580369	TC1400000418.mm.2	5.81589	13.1775	10.7034	13.1775
1700049G17Rik	NM_028538; ENSMUST00000098639; ENSMUST00000129341; ENSMUST00000137668; ENSMUST00000138583; ENSMUST00000145674; ENSMUST00000152330; BC141373; uc009fxh.1; uc009fxi.1; uc009fxj.1	RIKEN cDNA 1700049G17 gene	chr7	-	Multiple_Complex	27907392	27929460	TC0700002680.mm.2	694.581	792.353	630.346	739.292
1700049L16Rik	NR_003644; uc007fox.1	hematological and neurological expressed 1-like pseudogene	chr10	-	Multiple_Complex	71979885	71980694	TC1000002363.mm.2	51.6251	54.1917	83.2859	48.8403
1700052K11Rik	NR_027956; BC099431; uc007lxc.2	RIKEN cDNA 1700052K11 gene	chr11	-	Multiple_Complex	105179020	105181433	TC1100003906.mm.2	102.537	116.162	144.007	102.537
1700056E22Rik	NM_028516; ENSMUST00000050306; uc011wxw.1	RIKEN cDNA 1700056E22 gene	chr1	-	Coding	184033032	184033998	TC0100003731.mm.2	20.5348	22.1618	31.125	25.8125
1700057G04Rik	NM_001033184; ENSMUST00000098477; ENSMUST00000126606; ENSMUST00000134712; ENSMUST00000135182; ENSMUST00000150594; BC147543; uc009rap.1; uc009raq.1; uc012gyk.1	RIKEN cDNA 1700057G04 gene	chr9	+	Multiple_Complex	92309377	92357876	TC0900001172.mm.2	11.9588	11.5514	12.4666	17.5087
1700060C20Rik	NR_036606; uc008npu.2	RIKEN cDNA 1700060C20 gene	chr2	+	Multiple_Complex	158192008	158195742	TC0200002424.mm.2	24.2515	23.4254	24.761	21.8566
1700061G19Rik	NM_030141; ENSMUST00000025048; ENSMUST00000125425; BC116283; uc008ddj.1	RIKEN cDNA 1700061G19 gene	chr17	+	Multiple_Complex	56875477	56888904	TC1700001019.mm.2	8	9.84916	10.4831	7.67411
1700061I17Rik	NR_038029; uc029uok.1	RIKEN cDNA 1700061I17 gene	chr3	-	Multiple_Complex	117060522	117077765	TC0300002818.mm.2	10.4831	10.4831	12.295	9.71356
1700063H04Rik; RP23-21F2.2	ENSMUST00000043553; OTTMUST00000060650; XR_140778.1	RIKEN cDNA 1700063H04 gene [Source:MGI Symbol;Acc:MGI:1921519]; novel protein (1700063H04Rik); RIKEN cDNA 1700063H04 gene	chr6	+	Coding	122391379	122392687	TC0600001381.mm.2	19.1597	28.6408	19.9733	18.0009
1700064H15Rik	ENSMUST00000119133	RIKEN cDNA 1700064H15 gene [Source:MGI Symbol;Acc:MGI:1920674]	chr3	-	Coding	19610368	19628677	TC0300001698.mm.2	41.3553	18.8959	17.1484	27.0958
1700065D16Rik	NM_001271569; NR_073361; BC053441	RIKEN cDNA 1700065D16 gene	chr9	-	Multiple_Complex	95855418	95858320	TC0900002871.mm.2	7.4127	12.042	9.31787	7.31065
1700066B19Rik	NM_001033168; ENSMUST00000097617; ENSMUST00000143778; uc008ems.1	RIKEN cDNA 1700066B19 gene	chr18	+	Multiple_Complex	35703225	35730869	TC1800000316.mm.2	12.7286	13.9288	13.9288	15.8895
1700066M21Rik	NM_028546; ENSMUST00000042734; uc007bay.2	RIKEN cDNA 1700066M21 gene	chr1	+	Coding	57377620	57385423	TC0100000420.mm.2	64.8934	64.8934	88.0347	80.4489
1700067K01Rik	NM_183097; ENSMUST00000060357; ENSMUST00000140120; ENSMUST00000172548; ENSMUST00000174570; BC147276; BC147277; BC172025; uc012ggu.1; uc012ggv.1; uc012ggw.1	RIKEN cDNA 1700067K01 gene	chr8	+	Multiple_Complex	84001502	84004770	TC0800000942.mm.2	19.6983	15.5625	19.1597	15.6707
1700067P10Rik	NM_026625; ENSMUST00000022028; BC048440; uc008cwr.1; uc008cws.1	RIKEN cDNA 1700067P10 gene	chr17	+	Coding	48089632	48090920	TC1700000930.mm.2	61.8199	48.8403	64.8934	58.892
1700069L16Rik	NR_033216; uc012ebp.1	RIKEN cDNA 1700069L16 gene	chr5	-	Multiple_Complex	113692422	113724772	TC0500003045.mm.2	11.1579	11.7942	9.78112	10.2674
1700071K01Rik	NM_001033765; BC139179; BC139181; uc007kmn.1	RIKEN cDNA 1700071K01 gene	chr11	-	Multiple_Complex	81572502	81573539	TC1100003356.mm.2	130.69	133.436	143.013	150.123
1700074P13Rik	NM_028550; ENSMUST00000031935; ENSMUST00000122181; ENSMUST00000136499; BC061035; uc009bnl.1; uc009bnm.1	RIKEN cDNA 1700074P13 gene	chr6	-	Coding	40920437	40940557	TC0600002147.mm.2	8.45614	9.38268	7.78124	7.72749
1700080E11Rik	NM_028562; ENSMUST00000035180; BC048436; uc012gzn.1; uc012gzo.1	RIKEN cDNA 1700080E11 gene	chr9	-	Coding	105143344	105145082	TC0900002989.mm.2	16.4498	10.7034	12.042	11.5514
1700080O16Rik	NM_028851; ENSMUST00000033449; ENSMUST00000114866; BC109337; BC109338; uc009ted.1; uc012hha.1	RIKEN cDNA 1700080O16 gene	chrX	-	Coding	51968695	51972772	TC0X00002205.mm.2	10.4831	13.4543	17.5087	15.6707
1700084J12Rik	NR_033608; uc011zry.1	ribosomal protein L7-like 1 pseudogene	chr15	-	Multiple_Complex	33404972	33405976	TC1500001335.mm.2	76.6386	72.0037	86.8227	99.7331
1700084M14Rik	ENSMUST00000078832; XR_001621.3	RIKEN cDNA 1700084M14 gene [Source:MGI Symbol;Acc:MGI:1920737]; RIKEN cDNA 1700084M14 gene	chrX	-	Multiple_Complex	91575208	91575911	TC0X00002614.mm.2	15.6707	16.1113	12.7286	18.2522
1700086D15Rik	ENSMUST00000020855; ENSMUST00000108696	RIKEN cDNA 1700086D15 gene [Source:MGI Symbol;Acc:MGI:1921532]	chr11	-	Coding	65151910	65159891	TC1100002979.mm.2	6.23332	6.9644	8.11168	6.6807
1700086L19Rik	NR_030733; NR_030734; NR_030735; uc007nww.2; uc007nwx.2; uc011ynu.1	RIKEN cDNA 1700086L19 gene	chr12	+	Multiple_Complex	74284276	74295950	TC1200000660.mm.2	13.4543	9.84916	11.8762	10.4107
1700088E04Rik	NM_138581; ENSMUST00000169604; BC096672; BC116891; BC116893; BC144714; uc007wsr.1; uc007wss.1; uc011zvx.1; uc011zvy.1	RIKEN cDNA 1700088E04 gene	chr15	-	Multiple_Complex	79134655	79141251	TC1500001862.mm.2	382.681	252.476	369.646	284.05
1700092M07Rik	NM_001177347; ENSMUST00000163172; uc008gmn.2	RIKEN cDNA 1700092M07 gene	chr19	+	Coding	8740718	8741225	TC1900000153.mm.2	34.2968	33.8246	49.8665	28.84
1700093K21Rik	NM_001110133; NM_026105; ENSMUST00000020527; ENSMUST00000140122; ENSMUST00000156629; ENSMUST00000169264; BC049567; uc007ife.1; uc011xsd.1	RIKEN cDNA 1700093K21 gene	chr11	-	Coding	23516203	23521155	TC1100002366.mm.2	24.0839	28.443	29.0406	23.2636
1700102P08Rik	NM_053216; ENSMUST00000035234; BC061048; uc009rpk.2	RIKEN cDNA 1700102P08 gene	chr9	+	Coding	108392834	108397770	TC0900001404.mm.2	29.6508	26.9087	26.9087	21.7057
1700109H08Rik	NM_029843; ENSMUST00000008451; ENSMUST00000125740; ENSMUST00000147801; ENSMUST00000156973; BC099581; uc008wha.1; uc008whb.1	RIKEN cDNA 1700109H08 gene	chr5	+	Multiple_Complex	3571566	3584356	TC0500000013.mm.2	259.574	164.279	238.856	187.403
1700110I01Rik	NR_038059; uc007sau.2; uc007sav.2	RIKEN cDNA 1700110I01 gene	chr14	+	Multiple_Complex	3262340	3305831	TC1400000005.mm.2	55.7152	43.7133	64.8934	45.5696
1700112E06Rik	NM_028275; ENSMUST00000075639; ENSMUST00000159107; ENSMUST00000159777; ENSMUST00000161249; ENSMUST00000162337; ENSMUST00000162540; uc007sly.1; uc007slz.2; uc007sma.2	RIKEN cDNA 1700112E06 gene	chr14	+	Multiple_Complex	22019712	23056088	TC1400000207.mm.2	62.6829	99.0442	76.1093	62.6829
1700113H08Rik	NM_029685; ENSMUST00000169849; uc007gqq.2; uc011xld.1	RIKEN cDNA 1700113H08 gene	chr10	+	Coding	87058046	87230599	TC1000001059.mm.2	12.5533	13.3614	9.25351	11.8762
1700120K04Rik	NR_027915; uc009jwf.2	RIKEN cDNA 1700120K04 gene	chr7	-	Multiple_Complex	127603903	127604445	TC0700004333.mm.2	11.3137	11.8762	11.9588	13.737
1700122O11Rik	NM_029689; ENSMUST00000178823; uc029tii.1	RIKEN cDNA 1700122O11 gene	chr17	-	Multiple_Complex	48036745	48038293	TC1700002221.mm.2	9.44794	9.98664	10.1261	10.8528
1700123I01Rik	NM_001165919; ENSMUST00000025699; ENSMUST00000113528; BC138005; BC145092; uc008ghr.2; uc012bhj.1	RIKEN cDNA 1700123I01 gene	chr19	+	Multiple_Complex	6184322	6224225	TC1900000105.mm.2	46.8507	24.4201	30.2738	35.5062
1700123K08Rik	NM_029693; ENSMUST00000031501; BC147525; BC147536; uc009afp.1	RIKEN cDNA 1700123K08 gene	chr5	-	Coding	138561840	138564694	TC0500003480.mm.2	17.8766	25.1067	19.1597	19.5622
1700123L14Rik	NR_003643; uc009dag.1	nucleoporin 50 pseudogene	chr6	-	Multiple_Complex	96164497	96166243	TC0600002792.mm.2	6.06287	6.63456	5.20537	6.9163
1700123O20Rik	NM_021437; ENSMUST00000038539; BC011283; uc007twy.2	RIKEN cDNA 1700123O20 gene	chr14	+	Multiple_Complex	54686171	54690742	TC1400000757.mm.2	770.686	781.445	639.145	657.114
1700125H20Rik	NM_028589; ENSMUST00000018623; ENSMUST00000100681; BC048674; uc007kri.2; uc011ybo.1	RIKEN cDNA 1700125H20 gene	chr11	+	Multiple_Complex	85170404	85181154	TC1100001288.mm.2	27.0958	32.6724	35.7532	30.4844
1700128F08Rik	NR_033618; uc012gnw.1	U1-snRNP binding protein homolog pseudogene	chr9	+	Multiple_Complex	8221889	8241987	TC0900000063.mm.2	5.16941	5.20537	4.85678	5.24157
1700129C05Rik	NM_026461; ENSMUST00000022548; ENSMUST00000159858; ENSMUST00000162271; ENSMUST00000162674; BC049552; uc007udz.2	RIKEN cDNA 1700129C05 gene	chr14	-	Coding	59133040	59142893	TC1400002158.mm.2	7.51618	6.77396	7.11074	8.75435
1810009J06Rik	NM_023707; ENSMUST00000076638; BC132243; BC132245; uc009bnn.1	RIKEN cDNA 1810009J06 gene	chr6	+	Coding	40964754	40968427	TC0600000418.mm.2	17.5087	14.723	16.6795	11.9588
1810009N02Rik	NM_026939	RIKEN cDNA 1810009N02 gene			Coding			TSUnmapped00000063.mm.2	5.9794	5.35171	5.93809	5.73582
1810010H24Rik	NM_001163473; uc007mab.2	RIKEN cDNA 1810010H24 gene	chr11	+	Multiple_Complex	107028118	107030443	TC1100001789.mm.2	179.769	126.238	107.635	132.514
1810011H11Rik	NM_001163616; ENSMUST00000039191; uc007szh.1	RIKEN cDNA 1810011H11 gene	chr14	+	Coding	32785963	32817968	TC1400000350.mm.2	770.686	814.629	809.002	760.076
1810011O10Rik	NM_026931; ENSMUST00000052622; BC016562; uc009lex.1	RIKEN cDNA 1810011O10 gene	chr8	-	Coding	24437615	24438946	TC0800001891.mm.2	9.00047	10.7034	10.7779	10.6295
1810013L24Rik	NM_001081400; ENSMUST00000023150; BC116778; BC116780; uc007yda.2	RIKEN cDNA 1810013L24 gene	chr16	+	Multiple_Complex	8830100	8858924	TC1600000097.mm.2	1910.85	1606.83	1758.34	2062.24
1810022K09Rik	NM_001099674; ENSMUST00000108365; BC115807; uc008oql.1; uc008oqm.1; uc008oqn.1	RIKEN cDNA 1810022K09 gene	chr3	-	Coding	14606289	14611256	TC0300001666.mm.2	7590.61	6793.79	7643.41	7281.4
1810024B03Rik	NM_198630; ENSMUST00000056146; ENSMUST00000150956; BC117065; BC119086; uc008mex.2; uc008mey.2	RIKEN cDNA 1810024B03 gene	chr2	-	Multiple_Complex	127186355	127208280	TC0200004549.mm.2	60.5477	46.2057	34.7755	56.493
1810026J23Rik	NM_178619; ENSMUST00000062125; BC057071; uc009omb.2	RIKEN cDNA 1810026J23 gene	chr9	+	Coding	21592722	21595970	TC0900000202.mm.2	186.108	174.853	162.017	184.823
1810030O07Rik	NM_175141; ENSMUST00000060108; BC137660; uc009sqy.1	RIKEN cDNA 1810030O07 gene	chrX	-	Multiple_Complex	12654879	12673668	TC0X00001858.mm.2	2916.45	2876.3	3420.52	2778.33
1810032O08Rik; Snord1b; Snord1c; Snord1a	NR_027819; NR_027820; NR_027821; NR_028567; NR_028569; NR_028570; uc007mly.2; uc007mlz.2; uc011yhx.1; uc011yhy.1; uc011yhz.1; uc011yia.1	RIKEN cDNA 1810032O08 gene; small nucleolar RNA, C/D box 1B; small nucleolar RNA, C/D box 1C; small nucleolar RNA, C/D box 1A	chr11	+	Multiple_Complex	116671660	116675799	TC1100001940.mm.2	30.0647	24.0839	17.0299	22.3159
1810037I17Rik	NM_024461; BC002135; BC086913; uc008rey.1	RIKEN cDNA 1810037I17 gene	chr3	+	Coding	122924362	122926194	TC0300001252.mm.2	719.076	634.73	541.193	508.463
1810041L15Rik	NM_001163145; ENSMUST00000080751; BC062953; BC119234; BC120551; uc007xca.2; uc007xcb.2	RIKEN cDNA 1810041L15 gene	chr15	-	Multiple_Complex	84379203	84447097	TC1500001987.mm.2	42.5179	37.7918	41.9326	44.9422
1810043G02Rik	NM_026431; ENSMUST00000105397; ENSMUST00000105398; ENSMUST00000116237; ENSMUST00000123999; ENSMUST00000129277; ENSMUST00000130949; ENSMUST00000136275; ENSMUST00000149074; BC010330; uc007fwn.1; uc011xhq.1; uc029qzt.1	RIKEN cDNA 1810043G02 gene	chr10	+	Multiple_Complex	77978524	77986905	TC1000000774.mm.2	52.7098	58.4852	49.8665	57.68
1810043H04Rik	NM_001110242; ENSMUST00000106223; BC147711; BC147720; uc007mru.2	RIKEN cDNA 1810043H04 gene	chr11	+	Coding	120098928	120100704	TC1100002018.mm.2	111.43	131.599	90.5097	125.366
1810046K07Rik	NM_027217; ENSMUST00000039959; ENSMUST00000181366; BC120857; BC120859; uc009plh.2	RIKEN cDNA 1810046K07 gene	chr9	-	Coding	51289686	51328917	TC0900002288.mm.2	8.11168	7.56846	9.31787	10.4831
1810055G02Rik	NM_028077; ENSMUST00000039048; BC019471; uc008fwt.1; uc008fwu.1; uc008fwv.1	RIKEN cDNA 1810055G02 gene	chr19	+	Coding	3708333	3717881	TC1900000015.mm.2	66.257	102.537	93.7015	124.5
1810062G17Rik	NM_028183; ENSMUST00000029268; uc029uli.1	RIKEN cDNA 1810062G17 gene	chr3	+	Coding	36475937	36482299	TC0300000268.mm.2	8.57419	8.33973	9.12611	9.06307
1810064F22Rik	NR_027981; BC147375; uc009ooe.1	RIKEN cDNA 1810064F22 gene	chr9	-	Multiple_Complex	22206786	22213860	TC0900001902.mm.2	12.9063	14.723	13.1775	17.7531
1810065E05Rik	NM_027239; ENSMUST00000013797; BC026941; uc007jbl.1	RIKEN cDNA 1810065E05 gene	chr11	+	Coding	58421111	58426024	TC1100000690.mm.2	12.7286	9.71356	14.3204	12.8171
2010001E11Rik	NM_001163503; ENSMUST00000045526; OTTMUST00000111655; uc007ewh.1	RIKEN cDNA 2010001E11 gene	chr10	-	Coding	39920382	39926923	TC1000002031.mm.2	13.6422	14.9285	13.6422	16.7955
2010003K11Rik	NM_027237; ENSMUST00000048482; BC021951; uc008gae.1	RIKEN cDNA 2010003K11 gene	chr19	-	Coding	4496788	4498583	TC1900000924.mm.2	28.84	30.2738	35.7532	34.7755
2010005H15Rik	NM_029733; ENSMUST00000063539; BC125396; BC125422; BC145264; uc007zcj.2; uc012aff.1	RIKEN cDNA 2010005H15 gene	chr16	+	Coding	36221562	36257427	TC1600000511.mm.2	54.1917	38.0546	38.3193	36.0019
2010016I18Rik	NR_033207; uc008qvz.1	RIKEN cDNA 2010016I18 gene	chr3	-	Multiple_Complex	106481986	106485913	TC0300002687.mm.2	47.1766	36.7583	41.9326	67.1819
2010106E10Rik	NM_001168590; NM_026333; ENSMUST00000026602; ENSMUST00000113412; BC139480; BC139481; uc009udj.1; uc012hoa.1	RIKEN cDNA 2010106E10 gene	chrX	+	Coding	112495274	112558343	TC0X00001127.mm.2	14.723	17.8766	17.1484	35.0174
2010107E04Rik	NM_027360; ENSMUST00000021719; BC055712; BC059719; uc007pef.1	RIKEN cDNA 2010107E04 gene	chr12	-	Coding	111961375	111966977	TC1200002421.mm.2	9877.98	8364.13	9475.59	8841.04
2010107G12Rik	NM_001025573; ENSMUST00000044387; ENSMUST00000134874; ENSMUST00000144079; ENSMUST00000147169; BC075651; uc012ejv.1	RIKEN cDNA 2010107G12 gene	chr6	-	Multiple_Complex	34945278	34979054	TC0600002058.mm.2	23.9176	20.2521	19.6983	18.0009
2010107G23Rik	NM_027251; ENSMUST00000027719; ENSMUST00000064050; ENSMUST00000124615; ENSMUST00000125704; ENSMUST00000138450; ENSMUST00000141144; ENSMUST00000141724; ENSMUST00000142796; ENSMUST00000142821; ENSMUST00000150057; ENSMUST00000156798; BC024943; uc007fgs.1; uc007fgt.1	RIKEN cDNA 2010107G23 gene	chr10	-	Multiple_Complex	62107655	62143920	TC1000002252.mm.2	40.5042	39.6706	45.2548	58.0812
2010109A12Rik	NM_029363; ENSMUST00000031330; uc029vjl.1	RIKEN cDNA 2010109A12 gene	chr5	+	Multiple_Complex	93206518	93213475	TC0500000895.mm.2	19.1597	11.8762	14.9285	18.0009
2010109I03Rik	NM_025929; ENSMUST00000077004; BC116397; BC116398; uc007wgg.1	RIKEN cDNA 2010109I03 gene	chr15	-	Multiple_Complex	74876987	74897021	TC1500001725.mm.2	7.11074	7.01285	9.18959	9.00047
2010111I01Rik	NM_001289926	RIKEN cDNA 2010111I01 gene			Coding			TSUnmapped00000045.mm.2	181.019	181.019	206.5	177.294
2010111I01Rik	NM_001289924	RIKEN cDNA 2010111I01 gene			Coding			TSUnmapped00000049.mm.2	93.7015	113.772	57.68	75.0614
2010300C02Rik	NM_028096; ENSMUST00000160023; ENSMUST00000160589; ENSMUST00000162875; BC072639; uc007arw.1; uc007arx.2; uc007ary.1	RIKEN cDNA 2010300C02 gene	chr1	-	Coding	37611676	37720085	TC0100002207.mm.2	17.2677	19.9733	20.8215	13.0864
2010315B03Rik	NM_001243117; NM_001243118; NM_001243119; ENSMUST00000071300; ENSMUST00000177714; uc029xgv.1; uc029xgw.1; uc029xgx.1	RIKEN cDNA 2010315B03 gene	chr9	-	Multiple_Complex	124291804	124312694	TC0900003317.mm.2	1978.24	2062.24	1686.71	1675.06
2200002D01Rik	NM_028179; ENSMUST00000032808; ENSMUST00000151339; uc009gbj.2	RIKEN cDNA 2200002D01 gene	chr7	-	Multiple_Complex	29246561	29248467	TC0700002719.mm.2	113.772	148.056	97.6806	103.25
2200002J24Rik	NM_026961; ENSMUST00000013227; BC048568; uc009gfw.1	RIKEN cDNA 2200002J24 gene	chr7	+	Coding	30698926	30700534	TC0700000571.mm.2	5.89708	6.36429	5.73582	7.6211
2210010C04Rik	NM_023333; ENSMUST00000031931; BC061093; uc009bno.1	RIKEN cDNA 2210010C04 gene	chr6	-	Multiple_Complex	41030268	41035510	TC0600002150.mm.2	60.1295	54.1917	59.3016	60.1295
2210013O21Rik	NM_027327	RIKEN cDNA 2210013O21 gene	chrX	+	Multiple_Complex	153723554	153741322	TC0X00001564.mm.2	2149.82	2019.8	1992	1858.6
2210016F16Rik	NM_027335; ENSMUST00000022032; uc007qtr.2	RIKEN cDNA 2210016F16 gene	chr13	-	Coding	58380046	58385225	TC1300002098.mm.2	1746.2	2256.7	2241.11	2628.46
2210016L21Rik	NM_028211; ENSMUST00000031538; ENSMUST00000131427; ENSMUST00000131771; ENSMUST00000140090; ENSMUST00000147743; BC031162; uc008zcy.1	RIKEN cDNA 2210016L21 gene	chr5	+	Multiple_Complex	114942158	114949783	TC0500001241.mm.2	2304.12	2610.3	2592.27	2368.9
2210404O09Rik	NM_001256493; ENSMUST00000106026; BC141011; uc012alo.2	RIKEN cDNA 2210404O09 gene	chr17	-	Multiple_Complex	21879570	21909926	TC1700001561.mm.2	564.175	451.944	451.944	474.413
2210407C18Rik	NM_144544; ENSMUST00000048801; ENSMUST00000108821; ENSMUST00000126695; BC019553; uc007jbw.2	RIKEN cDNA 2210407C18 gene	chr11	-	Multiple_Complex	58608204	58616075	TC1100002829.mm.2	19.9733	23.7524	16.3362	19.5622
2210408I21Rik	NM_001081353; NM_001145676; ENSMUST00000168779; BC151066; BC157949; uc007rgw.1; uc007rgx.2	RIKEN cDNA 2210408I21 gene	chr13	+	Coding	77135536	77613679	TC1300000934.mm.2	227.544	249	158.683	119.428
2210418O10Rik; Gm17258	ENSMUST00000099009; ENSMUST00000135430; ENSMUST00000136719; ENSMUST00000166464; ENSMUST00000168462	RIKEN cDNA 2210418O10 gene [Source:MGI Symbol;Acc:MGI:1924208]; predicted gene, 17258 [Source:MGI Symbol;Acc:MGI:4936892]	chr2	+	Multiple_Complex	176226569	176261852	TC0200002735.mm.2	5480.15	5404.7	5184.54	5256.91
2300002M23Rik	NM_175148; ENSMUST00000044326; ENSMUST00000174246; BC107265; BC107266; uc008cib.1	RIKEN cDNA 2300002M23 gene	chr17	+	Multiple_Complex	35567450	35568952	TC1700000695.mm.2	6.82108	7.56846	7.01285	7.01285
2300003K06Rik	NM_001195383; ENSMUST00000105054; uc011yet.1	RIKEN cDNA 2300003K06 gene	chr11	-	Multiple_Complex	99836802	99838066	TC1100003741.mm.2	34.0598	21.4068	24.59	22.9433
2300005B03Rik	NM_001081961; ENSMUST00000057932; BC115610; BC115611; uc007wfv.1	RIKEN cDNA 2300005B03 gene	chr15	-	Multiple_Complex	74742767	74746687	TC1500001716.mm.2	43.7133	39.9466	54.1917	41.9326
2300009A05Rik	NM_027090; ENSMUST00000168665; BC116242; BC116243; uc009qba.2; uc009qbb.1	RIKEN cDNA 2300009A05 gene	chr9	-	Multiple_Complex	63394447	63399244	TC0900002477.mm.2	265.028	240.518	212.306	179.769
2310001K24Rik	NR_028122; uc012cir.1	RIKEN cDNA 2310001K24 gene	chr2	+	Multiple_Complex	163472545	163473003	TC0200002487.mm.2	15.455	11.8762	16.6795	12.1257
2310002L09Rik	NM_027104; NM_027981; ENSMUST00000030101; ENSMUST00000095023; ENSMUST00000149981; BC115483; BC115484; uc008tjf.1; uc012dgh.1	RIKEN cDNA 2310002L09 gene	chr4	-	Multiple_Complex	73939371	73950846	TC0400002867.mm.2	8.9383	10.2674	8.9383	10.3388
2310003L06Rik	ENSMUST00000007601; XM_144408.5	RIKEN cDNA 2310003L06 gene [Source:MGI Symbol;Acc:MGI:1921498]; RIKEN cDNA 2310003L06 gene	chr5	+	Coding	87969459	87979371	TC0500000804.mm.2	7.46426	7.11074	7.06162	8.51496
2310007B03Rik	NM_001159940; NM_172411; ENSMUST00000043718; ENSMUST00000143419; BC089525; uc007cdj.2; uc007cdk.2	RIKEN cDNA 2310007B03 gene	chr1	-	Coding	93151349	93160948	TC0100002830.mm.2	14.8254	12.4666	17.6305	15.1369
2310009B15Rik	NM_001081226; ENSMUST00000112025; uc007cvv.1; uc007cvw.1	RIKEN cDNA 2310009B15 gene	chr1	-	Multiple_Complex	138851979	138856854	TC0100003176.mm.2	51.9842	71.5064	47.5048	41.9326
2310011J03Rik	NM_025521; ENSMUST00000020341; BC023429; uc007gcq.1	RIKEN cDNA 2310011J03 gene	chr10	-	Coding	80318254	80320548	TC1000002495.mm.2	328.557	280.139	328.557	263.197
2310015B20Rik; Mrln	NR_038041; ENSMUST00000020090; NR_038041.1	RIKEN cDNA 2310015B20 gene (2310015B20Rik), long non-coding RNA.; myoregulin [Source:MGI Symbol;Acc:MGI:1916813]; RIKEN cDNA 2310015B20 gene	chr10	+	Multiple_Complex	70204667	70219711	TC1000000673.mm.2	33.5909	26.3549	34.0598	45.8866
2310016G11Rik	ENSMUST00000094460; XR_140822.1	RIKEN cDNA 2310016G11 gene [Source:MGI Symbol;Acc:MGI:1916828]; RIKEN cDNA 2310016G11 gene	chr7	+	Coding	44676854	44678235	TC0700000812.mm.2	14.6213	12.6407	10.7034	10.5561
2310022A10Rik	NM_001122767; NM_175107; ENSMUST00000067386; BC023369; uc009fwp.2; uc009fwq.2	RIKEN cDNA 2310022A10 gene	chr7	+	Multiple_Complex	27553290	27583194	TC0700000463.mm.2	2179.83	1858.6	1782.89	1807.78
2310022B05Rik	NM_175149; ENSMUST00000034464; BC058626; uc009nxg.1	RIKEN cDNA 2310022B05 gene	chr8	-	Coding	124635756	124663369	TC0800003172.mm.2	153.277	122.786	160.898	138.141
2310030G06Rik	NM_025865; ENSMUST00000034564; BC027409; uc009pki.1	RIKEN cDNA 2310030G06 gene	chr9	-	Multiple_Complex	50739691	50746521	TC0900002276.mm.2	15.0324	16.3362	15.5625	14.0257
2310033P09Rik	NM_024210; ENSMUST00000020719; BC002181; uc007jdl.1	RIKEN cDNA 2310033P09 gene	chr11	+	Coding	59208321	59210738	TC1100000718.mm.2	1530.73	1389.16	1351.18	1296.13
2310034C09Rik	NM_054100; ENSMUST00000089111; BC064816; uc007zvd.1	RIKEN cDNA 2310034C09 gene	chr16	+	Multiple_Complex	88758847	88759792	TC1600000964.mm.2	13.1775	8.87656	9.12611	9.98664
2310035C23Rik	NM_029349; NM_173187; ENSMUST00000039173; ENSMUST00000086721; BC117949; BC117950; uc007cgi.2; uc007cgj.2; uc007cgk.2; uc007cgl.2; uc007cgm.2; uc007cgn.2	RIKEN cDNA 2310035C23 gene	chr1	+	Multiple_Complex	105663861	105755131	TC0100001008.mm.2	1296.13	1112.82	1226.22	1428.22
2310036O22Rik	NM_026760; ENSMUST00000047281; BC023284; BC029622; uc009moy.1	RIKEN cDNA 2310036O22 gene	chr8	+	Coding	85026823	85030286	TC0800000976.mm.2	21618.8	21321.2	20031.7	21920.6
2310039H08Rik	NM_025966; ENSMUST00000071430; BC038674; uc008cui.1	RIKEN cDNA 2310039H08 gene	chr17	+	Coding	46772635	46773407	TC1700000902.mm.2	45.5696	41.3553	42.5179	44.0173
2310050C09Rik	NM_025621; ENSMUST00000163439; uc008qeu.2	RIKEN cDNA 2310050C09 gene	chr3	-	Coding	92868359	92870205	TC0300002414.mm.2	13.4543	14.3204	12.9063	21.259
2310057J18Rik	NM_026336; ENSMUST00000015663; ENSMUST00000140558; ENSMUST00000141350; ENSMUST00000152363; BC021783; uc007esr.2; uc007ess.2	RIKEN cDNA 2310057J18 gene	chr10	-	Multiple_Complex	28972288	28986306	TC1000001930.mm.2	21.1121	13.5479	20.5348	7.51618
2310057M21Rik	NM_026655; ENSMUST00000059438; BC044749; uc009kbg.1; uc012fvb.1	RIKEN cDNA 2310057M21 gene	chr7	-	Coding	131342718	131362706	TC0700004397.mm.2	393.44	410.148	385.343	501.463
2310057N15Rik	NM_027170; ENSMUST00000054223; BC104341; uc007zve.1	RIKEN cDNA 2310057N15 gene	chr16	-	Coding	88773181	88774206	TC1600002013.mm.2	10.5561	13.4543	15.6707	13.1775
2310061I04Rik	NM_001033630; ENSMUST00000059740; ENSMUST00000146451; ENSMUST00000148482; ENSMUST00000148721; ENSMUST00000150056; ENSMUST00000151274; ENSMUST00000154272; ENSMUST00000154670; ENSMUST00000156817; BC100355; uc008cix.1; uc008ciy.1; uc012arv.1	RIKEN cDNA 2310061I04 gene	chr17	-	Multiple_Complex	35892677	35897431	TC1700001985.mm.2	968.763	814.629	861.078	1060.11
2310061N02Rik	NM_027155; ENSMUST00000050882; BC133700; uc012ahu.1	RIKEN cDNA 2310061N02 gene	chr16	-	Coding	88707171	88707962	TC1600002011.mm.2	17.5087	15.455	14.2215	20.1122
2310068J16Rik	NR_028124; uc011zzi.1	RIKEN cDNA 2310068J16 gene	chr15	-	Multiple_Complex	99972167	99973287	TC1500002231.mm.2	23.4254	25.6342	36.5044	32.8996
2310079G19Rik	NM_027173; ENSMUST00000052337; uc012ahs.1	RIKEN cDNA 2310079G19 gene	chr16	-	Coding	88626788	88627666	TC1600002008.mm.2	13.8326	11.9588	12.8171	7.56846
2410002F23Rik; Snord88a	NM_025880; NR_028533; ENSMUST00000055858; ENSMUST00000071296; ENSMUST00000084937; ENSMUST00000107948; ENSMUST00000107949; ENSMUST00000107950; ENSMUST00000136210; ENSMUST00000137702; ENSMUST00000138978; ENSMUST00000144905; ENSMUST00000145653; ENSMUST00000146155; BC016099; BC059896; uc009gos.2; uc009got.2; uc009gou.2; uc009gov.2; uc009gox.2; uc009goy.1; uc012fjm.1	RIKEN cDNA 2410002F23 gene; small nucleolar RNA, C/D box 88A	chr7	+	Multiple_Complex	44246722	44262785	TC0700000798.mm.2	903.888	935.763	613.109	719.076
2410004B18Rik	NM_025555; ENSMUST00000039571; ENSMUST00000134575; ENSMUST00000138876; ENSMUST00000152783; BC115465; uc008rqt.1; uc008rqu.1	RIKEN cDNA 2410004B18 gene	chr3	+	Multiple_Complex	145938014	145944829	TC0300001485.mm.2	135.298	147.033	133.436	145.009
2410004P03Rik	NM_001201332; NM_001201333; ENSMUST00000095823; uc007ncm.2; uc011ykn.1	RIKEN cDNA 2410004P03 gene	chr12	-	Multiple_Complex	17004958	17011727	TC1200001465.mm.2	11.2356	12.8171	13.3614	13.9288
2410015M20Rik	NM_153152; ENSMUST00000052832; BC056164; uc008dcl.1; uc008dcm.1	RIKEN cDNA 2410015M20 gene	chr17	-	Coding	56607452	56609771	TC1700002332.mm.2	689.784	675.588	803.414	630.346
2410016O06Rik	NM_023633; ENSMUST00000053744; BC138094; uc007odz.2	RIKEN cDNA 2410016O06 gene	chr12	+	Coding	83950608	83952953	TC1200000796.mm.2	172.446	162.017	172.446	177.294
2410017I17Rik	NR_033517; uc012asm.1	RIKEN cDNA 2410017I17 gene	chr17	+	Multiple_Complex	36144775	36162573	TC1700000722.mm.2	10.7034	10.4831	10.8528	8.11168
2410089E03Rik	NM_001162906; ENSMUST00000110617; ENSMUST00000128772; ENSMUST00000130748; ENSMUST00000150869; ENSMUST00000154291; uc007vem.1; uc007ven.2	RIKEN cDNA 2410089E03 gene	chr15	+	Multiple_Complex	8169106	8271158	TC1500000054.mm.2	100.427	143.013	88.647	65.3448
2410124H12Rik	NM_029740; uc007zzf.1	RIKEN cDNA 2410124H12 gene	chr16	+	Multiple_Complex	92478611	92497367	TC1600001028.mm.2	8.11168	7.3615	9.18959	7.11074
2410131K14Rik	NM_001081236; ENSMUST00000049138; BC104372; BC104373; uc008zgj.1	RIKEN cDNA 2410131K14 gene	chr5	+	Coding	118245227	118266093	TC0500001308.mm.2	65.3448	83.2859	104.691	89.8845
2410137M14Rik	NM_029747; ENSMUST00000039846; ENSMUST00000173707; BC147446; BC147465; uc008cls.1; uc012asz.1	RIKEN cDNA 2410137M14 gene	chr17	-	Coding	36977701	36981237	TC1700002045.mm.2	8.05564	6.9644	7.51618	7.67411
2410141K09Rik	NM_183119; ENSMUST00000091541; ENSMUST00000172579; ENSMUST00000172688; ENSMUST00000173583; uc007qzq.1; uc029sbw.1	RIKEN cDNA 2410141K09 gene	chr13	-	Multiple_Complex	66418114	66441131	TC1300002770.mm.2	22.4711	22.7848	47.1766	28.2465
2410141K09Rik	NM_001290196	RIKEN cDNA 2410141K09 gene			Coding			TSUnmapped00000017.mm.2	17.3878	12.3805	21.7057	23.7524
2510002D24Rik	NM_001033164; ENSMUST00000055413; ENSMUST00000123146; uc007yoo.1	RIKEN cDNA 2510002D24 gene	chr16	+	Multiple_Complex	18836578	18840158	TC1600000252.mm.2	39.3966	30.91	38.5859	29.2426
2510009E07Rik	NM_001001881; ENSMUST00000053336; BC072629; uc007yrl.2	RIKEN cDNA 2510009E07 gene	chr16	-	Multiple_Complex	21649044	21694665	TC1600001366.mm.2	359.538	359.538	319.573	306.555
2510039O18Rik	NM_029841; ENSMUST00000103232; BC012878; uc008vtm.1; uc008vtn.1	RIKEN cDNA 2510039O18 gene	chr4	+	Multiple_Complex	147940895	147947314	TC0400001920.mm.2	530.056	484.382	477.713	592.224
2610001J05Rik	NR_024619; uc009ayt.2; uc012eid.1	RIKEN cDNA 2610001J05 gene	chr6	-	Multiple_Complex	13867735	13871518	TC0600001879.mm.2	1269.46	1226.22	1341.84	1398.83
2610002M06Rik	NM_025921; BC016070; uc009ucj.2	RIKEN cDNA 2610002M06 gene	chrX	-	Multiple_Complex	107782751	107816334	TC0X00002847.mm.2	568.1	477.713	512	430.539
2610005L07Rik	NR_028428; uc009lba.2; uc009lbc.1; uc009lbd.1; uc009lbf.1; uc012gan.2	cadherin 11 pseudogene	chr8	-	Multiple_Complex	20382497	20424814	TC0800003241.mm.2	74244.7	74761.1	79023.8	76332
2610008E11Rik	NM_001004362; ENSMUST00000039271; BC082302; OTTMUST00000098234; uc007fyo.2	RIKEN cDNA 2610008E11 gene	chr10	-	Multiple_Complex	79064374	79097600	TC1000002464.mm.2	162.017	190.019	200.854	151.167
2610020H08Rik	NM_001004187; NM_028129; ENSMUST00000033218; ENSMUST00000084644; ENSMUST00000106520; ENSMUST00000133758; ENSMUST00000137015; ENSMUST00000138689; ENSMUST00000149132; ENSMUST00000151248; ENSMUST00000155938; BC053445; uc009jlw.1; uc009jlx.1; uc029woc.1	RIKEN cDNA 2610020H08 gene	chr7	+	Multiple_Complex	119794006	119848943	TC0700001716.mm.2	203.657	196.72	207.937	187.403
2610021A01Rik	ENSMUST00000163475; XR_030795.3	RIKEN cDNA 2610021A01 gene [Source:MGI Symbol;Acc:MGI:1922662]; RIKEN cDNA 2610021A01 gene	chr7	+	Coding	41599261	41628533	TC0700000732.mm.2	1209.34	1200.98	1060.11	1160.07
2610028H24Rik	NM_029816; ENSMUST00000092406; ENSMUST00000105415; BC051454; uc007fun.2	RIKEN cDNA 2610028H24 gene	chr10	+	Coding	76449081	76461218	TC1000000742.mm.2	60.1295	50.9143	58.4852	62.6829
2610042L04Rik	ENSMUST00000112778; ENSMUST00000165466; BC147228	RIKEN cDNA 2610042L04 gene	chr14	+	Coding	4334763	4354687	TC1400002790.mm.2	22.4711	25.2813	21.7057	22.6274
2610044O15Rik8	NM_153780; ENSMUST00000079272; BC023890	RIKEN cDNA 2610044O15 gene	chr8	-	Coding	129216354	129234046	TC0800003217.mm.2	1640.59	1448.15	1640.59	1360.57
2610203C22Rik	NR_015470; uc007agn.2; uc007ago.2	RIKEN cDNA 2610203C22 gene	chr1	-	Multiple_Complex	9560832	9631175	TC0100001942.mm.2	41.9326	42.2243	46.2057	62.2499
2610301B20Rik	NM_026005; ENSMUST00000080517; ENSMUST00000101504; ENSMUST00000131437; ENSMUST00000142026; ENSMUST00000156124; BC058777; uc012dam.1	RIKEN cDNA 2610301B20 gene	chr4	+	Multiple_Complex	10874491	10899425	TC0400000078.mm.2	95.6704	116.97	96.3358	149.086
2610305D13Rik	NM_145078; ENSMUST00000037565; ENSMUST00000105720; ENSMUST00000127826; ENSMUST00000133006; BC138179; BC145854; uc008vta.2	RIKEN cDNA 2610305D13 gene	chr4	-	Multiple_Complex	147611936	147642551	TC0400003992.mm.2	304.437	292.036	330.842	317.365
2610306M01Rik	NR_028298; uc009csq.2	RIKEN cDNA 2610306M01 gene	chr6	-	Multiple_Complex	86848407	86849440	TC0600002646.mm.2	19.2929	19.4271	26.9087	17.1484
2610318N02Rik	NM_183287; ENSMUST00000093336; BC039993; uc007yka.1; uc007ykb.1	RIKEN cDNA 2610318N02 gene	chr16	-	Coding	17113398	17125106	TC1600001277.mm.2	17.7531	13.4543	10.0561	15.7797
2610507B11Rik	NM_001002004; ENSMUST00000010421; ENSMUST00000125459; ENSMUST00000126928; ENSMUST00000132756; ENSMUST00000136184; ENSMUST00000141331; ENSMUST00000145145; ENSMUST00000147432; BC075633; uc007kir.2	RIKEN cDNA 2610507B11 gene	chr11	+	Multiple_Complex	78261752	78290625	TC1100001153.mm.2	8248.98	9280.58	9280.58	10015.9
2610524H06Rik	NM_181075; ENSMUST00000100850; BC096574; uc008zau.1	RIKEN cDNA 2610524H06 gene	chr5	-	Coding	114821935	114823468	TC0500003735.mm.2	133.436	115.36	154.343	125.366
2610528A11Rik	NM_001206684; ENSMUST00000179488; uc007tbv.2	RIKEN cDNA 2610528A11 gene	chr14	-	Multiple_Complex	37102140	37114045	TC1400001746.mm.2	49.18	70.0348	52.7098	60.5477
2610528J11Rik	NM_025572; ENSMUST00000030261; ENSMUST00000106367; BC022764; uc008ukj.1	RIKEN cDNA 2610528J11 gene	chr4	+	Coding	118526999	118530228	TC0400001309.mm.2	15.5625	14.1232	15.5625	13.0864
2700029M09Rik	NM_028299; ENSMUST00000037190; ENSMUST00000134886; ENSMUST00000136098; ENSMUST00000146863; ENSMUST00000149267; BC042740; uc009lti.2; uc009ltj.2	RIKEN cDNA 2700029M09 gene	chr8	+	Multiple_Complex	60890418	60907580	TC0800000648.mm.2	2005.85	1992	3420.52	3590.58
2700046A07Rik	NR_037693; uc008fdk.1	RIKEN cDNA 2700046A07 gene	chr18	-	Multiple_Complex	62751674	62756347	TC1800001445.mm.2	70.5219	43.4113	44.9422	51.6251
2700049A03Rik	NM_001163378; NM_029818; ENSMUST00000045907; ENSMUST00000129376; ENSMUST00000134748; ENSMUST00000149564; BC150744; uc007nun.2; uc007nuo.2	RIKEN cDNA 2700049A03 gene	chr12	+	Coding	71136848	71243303	TC1200000606.mm.2	203.657	182.278	215.269	202.251
2700060E02Rik	NM_026528; ENSMUST00000022341; BC048357; BC096571; uc007siv.1	RIKEN cDNA 2700060E02 gene	chr14	-	Coding	19811402	19823823	TC1400001523.mm.2	10809.4	10226.3	11828.7	10660.6
2700062C07Rik	NM_026529; ENSMUST00000097646; BC037075; BC084681; uc008egt.1; uc012bai.1	RIKEN cDNA 2700062C07 gene	chr18	+	Multiple_Complex	24470861	24477767	TC1800000197.mm.2	280.139	247.28	308.687	280.139
2700081O15Rik	NM_175381; ENSMUST00000159346; ENSMUST00000159348; ENSMUST00000160561; ENSMUST00000161907; BC059063; BC096638; uc008gkz.2; uc008gla.1	RIKEN cDNA 2700081O15 gene	chr19	+	Multiple_Complex	7417625	7425904	TC1900000137.mm.2	7.94474	7.83536	7.6211	8.39773
2700094K13Rik	NM_001033166; NM_001037279; ENSMUST00000102646; ENSMUST00000102647; ENSMUST00000117299; ENSMUST00000154179; BC056177; uc008kiv.1; uc008kiw.1	RIKEN cDNA 2700094K13 gene	chr2	-	Multiple_Complex	84669218	84670770	TC0200003872.mm.2	112.986	128	133.436	123.64
2700097O09Rik	NM_028314; NR_030764; ENSMUST00000021406; ENSMUST00000136281; ENSMUST00000156852; BC056967; uc007nod.1; uc007noe.1; uc011yma.1	RIKEN cDNA 2700097O09 gene	chr12	-	Multiple_Complex	55045661	55080110	TC1200001759.mm.2	84.4485	86.8227	73.0089	83.8652
2810004N23Rik	NM_025615; ENSMUST00000034465; BC023675; uc009nxs.2	RIKEN cDNA 2810004N23 gene	chr8	-	Multiple_Complex	124836962	124863105	TC0800003176.mm.2	326.288	410.148	390.722	424.612
2810006K23Rik	NM_001134717; NM_028310; ENSMUST00000077376; ENSMUST00000111477; BC046909; uc008zpm.1	RIKEN cDNA 2810006K23 gene	chr5	+	Coding	124328089	124341852	TC0500001442.mm.2	16.3362	14.42	16.1113	16
2810021J22Rik	NM_172403; ENSMUST00000073924; ENSMUST00000132570; BC058081; uc007jcm.1	RIKEN cDNA 2810021J22 gene	chr11	+	Coding	58867216	58884338	TC1100000708.mm.2	398.932	491.143	430.539	464.65
2810025M15Rik	NR_027984; BC055845; BC055878; uc007ddi.1	RIKEN cDNA 2810025M15 gene	chr1	+	Multiple_Complex	157412352	157420236	TC0100001431.mm.2	200.854	178.527	203.657	155.417
2810032G03Rik	NR_015579; uc011yka.1	RIKEN cDNA 2810032G03 gene	chr12	+	Multiple_Complex	5375870	5416630	TC1200000042.mm.2	14.1232	10.4831	13.0864	13.9288
2810403A07Rik	NM_028814; ENSMUST00000029696; BC006621; uc008pwe.2; uc008pwf.2; uc008pwg.2	RIKEN cDNA 2810403A07 gene	chr3	+	Multiple_Complex	88685794	88712933	TC0300000733.mm.2	770.686	689.784	719.076	617.374
2810408A11Rik	NM_027419; ENSMUST00000018714; ENSMUST00000100969; ENSMUST00000102580; ENSMUST00000108621; ENSMUST00000128046; ENSMUST00000129234; ENSMUST00000137122; ENSMUST00000142121; ENSMUST00000144431; BC051546; BC069874; uc007jsj.1; uc007jsk.1; uc007jsl.1; uc007jsm.1; uc011xxd.1; uc011xxe.1	RIKEN cDNA 2810408A11 gene	chr11	-	Multiple_Complex	69897352	69900987	TC1100003075.mm.2	24.4201	24.761	44.0173	26.3549
2810417H13Rik	NM_026515; ENSMUST00000045802; ENSMUST00000130308; ENSMUST00000153841; BC021413; BC096393; uc009qeb.1	RIKEN cDNA 2810417H13 gene	chr9	+	Multiple_Complex	65890237	65903551	TC0900000854.mm.2	1045.52	982.286	1573.76	1468.37
2810428I15Rik	NM_025577; ENSMUST00000075175; ENSMUST00000128620; ENSMUST00000132107; ENSMUST00000133683; ENSMUST00000135773; ENSMUST00000136913; ENSMUST00000138196; ENSMUST00000143598; BC028495; uc009mal.1	RIKEN cDNA 2810428I15 gene	chr8	-	Multiple_Complex	70504292	70506752	TC0800002395.mm.2	196.72	213.783	196.72	243.875
2810459M11Rik	NM_001144992; NM_001144993; ENSMUST00000027429; ENSMUST00000165824; BC137675; BC144821; uc007bux.2; uc011wog.1	RIKEN cDNA 2810459M11 gene	chr1	+	Coding	86045863	86055456	TC0100000778.mm.2	19.5622	21.5557	26.7228	22.4711
2810474O19Rik	NM_001289661; NM_001289662; NM_026054; ENSMUST00000046689; ENSMUST00000100765; ENSMUST00000127680; ENSMUST00000130664; ENSMUST00000137983; BC139435; BC139436; uc009eub.2; uc009euc.2; uc009eud.2; uc012ewa.1; uc012ewb.1	RIKEN cDNA 2810474O19 gene	chr6	+	Multiple_Complex	149309414	149335663	TC0600001769.mm.2	6122.9	6165.49	6251.56	5955.47
2900011O08Rik	NM_144518; ENSMUST00000056521; ENSMUST00000118412; ENSMUST00000131608; BC022741; uc007ygu.1	RIKEN cDNA 2900011O08 gene	chr16	+	Coding	13986604	14101500	TC1600000171.mm.2	13.3614	13.8326	15.2422	10.4831
2900026A02Rik	NM_172884; ENSMUST00000050125; BC147338; BC147339; uc008yua.2	RIKEN cDNA 2900026A02 gene	chr5	-	Multiple_Complex	113086323	113163351	TC0500003027.mm.2	20.8215	16.9123	20.5348	18.8959
2900055J20Rik	NR_045177; uc029tmn.1	RIKEN cDNA 2900055J20 gene	chr18	+	Multiple_Complex	40256962	40257703	TC1800000417.mm.2	14.42	14.2215	16.9123	14.723
2900060B14Rik	NR_027901; uc007cih.2	RIKEN cDNA 2900060B14 gene	chr1	-	Multiple_Complex	118458669	118459265	TC0100002938.mm.2	9946.68	8841.04	8079.22	7643.41
2900092C05Rik	NM_028434; ENSMUST00000032541; BC087883; BC099547; uc009fed.2	RIKEN cDNA 2900092C05 gene	chr7	+	Coding	12512517	12556323	TC0700000140.mm.2	15.6707	20.9663	13.5479	21.259
2900097C17Rik	NR_024329; uc012chs.1	RIKEN cDNA 2900097C17 gene	chr2	-	Multiple_Complex	156388063	156392979	TC0200004989.mm.2	206.5	184.823	203.657	121.095
3010026O09Rik	NM_026543; ENSMUST00000020647; ENSMUST00000123164; ENSMUST00000143480; BC028428; uc007irv.2	RIKEN cDNA 3010026O09 gene	chr11	+	Multiple_Complex	50174444	50200115	TC1100000537.mm.2	59.7141	89.8845	88.647	82.1393
3110002H16Rik	NM_029623; ENSMUST00000025276; ENSMUST00000126523; ENSMUST00000127123; ENSMUST00000134046; ENSMUST00000134756; ENSMUST00000138866; ENSMUST00000139151; ENSMUST00000153233; ENSMUST00000155431; BC021846; uc008ebz.1; uc008eca.1	RIKEN cDNA 3110002H16 gene	chr18	+	Multiple_Complex	12168717	12189997	TC1800000100.mm.2	21321.2	25355.3	25888.1	23170.5
3110009E18Rik	NM_001172074; NM_028439; ENSMUST00000027637; ENSMUST00000056038; ENSMUST00000112644; ENSMUST00000128578; ENSMUST00000153037; BC028767; uc007cjg.1; uc007cjh.2	RIKEN cDNA 3110009E18 gene	chr1	+	Multiple_Complex	120121187	120188189	TC0100001085.mm.2	92.4115	128	101.829	130.69
3110021A11Rik	NR_030776; uc012erq.1	RIKEN cDNA 3110021A11 gene	chr6	+	Multiple_Complex	119848193	119849029	TC0600001338.mm.2	11.3924	13.4543	14.8254	12.1257
3110021N24Rik	NM_001254730; ENSMUST00000178992; uc029uyo.1	RIKEN cDNA 3110021N24 gene	chr4	+	Multiple_Complex	108719649	108781904	TC0400001153.mm.2	29.0406	20.6776	20.1122	19.0273
3110035E14Rik	NM_178399; ENSMUST00000088666; BC066997; uc007agp.1	RIKEN cDNA 3110035E14 gene	chr1	+	Coding	9601199	9627143	TC0100000041.mm.2	13.737	10.7779	20.5348	18.507
3110039M20Rik	NR_026733; uc007nmi.2	RIKEN cDNA 3110039M20 gene	chr12	+	Multiple_Complex	49389652	49407346	TC1200002520.mm.2	21.7057	21.8566	15.7797	20.393
3110040M04Rik	XM_993996.2	PREDICTED: RIKEN cDNA 3110040M04 gene (3110040M04Rik), mRNA.	chr1	+	Coding	151204121	151205794	TC0100001349.mm.2	22.4711	20.5348	23.9176	25.9921
3110040N11Rik	NM_026077; ENSMUST00000026092; ENSMUST00000141075; ENSMUST00000142557; ENSMUST00000152620; ENSMUST00000154937; BC027500; uc009icm.1	RIKEN cDNA 3110040N11 gene	chr7	-	Multiple_Complex	81782182	81789478	TC0700003617.mm.2	247.28	243.875	237.207	252.476
3110043O21Rik	NM_001081343; ENSMUST00000084724; ENSMUST00000108126; ENSMUST00000108127; ENSMUST00000130538; ENSMUST00000142628; ENSMUST00000149138; ENSMUST00000156472; BC026738; BC076612; uc008sgv.1; uc008sgw.1; uc012dbq.1	RIKEN cDNA 3110043O21 gene	chr4	-	Multiple_Complex	35191282	35226175	TC0400002403.mm.2	3281.18	3019.3	2721.15	2702.35
3110052M02Rik	NM_001166497; ENSMUST00000039726; uc008ard.2	RIKEN cDNA 3110052M02 gene	chr17	+	Multiple_Complex	21650611	21664966	TC1700000276.mm.2	393.44	349.706	398.932	359.538
3110057O12Rik; Gm2011	NM_026622; NR_038067; ENSMUST00000108077; ENSMUST00000108078; ENSMUST00000159774; BC092533; BC145212; uc008pbr.2; uc008pbt.1; uc008pbu.1; uc008pbw.2; uc008pbz.2; uc012cpf.1	RIKEN cDNA 3110057O12 gene; predicted gene 2011	chr3	+	Multiple_Complex	40846820	40938138	TC0300000309.mm.2	41.9326	60.1295	54.9482	44.3235
3110062M04Rik	NM_001135611; NM_199145; ENSMUST00000055097; ENSMUST00000115006; ENSMUST00000115007; ENSMUST00000118559; ENSMUST00000140458; BC029235; uc009bhv.1; uc009bhw.2; uc009bhx.2; uc009bhy.2	RIKEN cDNA 3110062M04 gene	chr6	-	Multiple_Complex	34869220	34878065	TC0600002055.mm.2	23.7524	23.4254	20.1122	24.59
3110070M22Rik	NR_027974; uc007rzk.2	RIKEN cDNA 3110070M22 gene	chr13	-	Multiple_Complex	119487257	119488384	TC1300002744.mm.2	97.0059	94.3532	101.125	98.36
3110079O15Rik	NM_028473; ENSMUST00000027476; BC115669; BC115670; uc007bww.2; uc011woo.1	RIKEN cDNA 3110079O15 gene	chr1	+	Coding	87470263	87475459	TC0100000816.mm.2	8.69388	7.6211	9.84916	9.00047
3110082I17Rik	NM_028469; ENSMUST00000066052; OTTMUST00000091859; uc009agk.1; uc009agl.1	RIKEN cDNA 3110082I17 gene	chr5	-	Coding	139359739	139460534	TC0500003490.mm.2	354.588	369.646	504.951	497.999
3110082J24Rik	NM_001256263; ENSMUST00000127749; uc008wva.1	RIKEN cDNA 3110082J24 gene	chr5	-	Coding	30103584	30106086	TC0500002153.mm.2	24.2515	23.7524	29.446	30.91
3300002I08Rik	NM_027017; ENSMUST00000051153; ENSMUST00000124945; ENSMUST00000138130; ENSMUST00000152036; BC132262; BC132264; uc008mtz.1; uc012cfu.1	RIKEN cDNA 3300002I08 gene	chr2	-	Multiple_Complex	150310935	150362765	TC0200004833.mm.2	474.413	487.751	451.944	584.071
3425401B19Rik	NM_001195097; ENSMUST00000096038; uc007szg.2	RIKEN cDNA 3425401B19 gene	chr14	-	Coding	32659119	32685272	TC1400001708.mm.2	18.1261	22.7848	17.6305	24.9333
3632451O06Rik	NM_026142; ENSMUST00000036972; ENSMUST00000118129; ENSMUST00000177321; BC023359; uc007tkj.2; uc007tkk.2	RIKEN cDNA 3632451O06 gene	chr14	-	Multiple_Complex	49680173	49783383	TC1400001965.mm.2	13.1775	11.0809	10.7779	10.5561
3830403N18Rik	NM_027510; ENSMUST00000033458; uc009tfy.1	RIKEN cDNA 3830403N18 gene	chrX	+	Coding	56136572	56153498	TC0X00000512.mm.2	83.8652	99.7331	70.0348	90.5097
3830406C13Rik	NM_001284383; NM_001284384; NM_001284385; NM_001284386; NM_001284387; NM_146051; NM_178141; ENSMUST00000112669; ENSMUST00000163392; BC027421; BC057656; BC094456	RIKEN cDNA 3830406C13 gene	chr14	+	Multiple_Complex	12284203	12303231	TC1400000100.mm.2	1217.75	1128.35	1226.22	1314.23
3830408C21Rik	NR_015471; uc007rug.2; uc007ruh.1; uc011zej.1	RIKEN cDNA 3830408C21 gene	chr13	+	Multiple_Complex	107022553	107055497	TC1300001191.mm.2	33.3589	35.261	39.6706	32.8996
3830417A13Rik	NM_027512; ENSMUST00000033522; ENSMUST00000151996; BC068255; uc009tin.2	RIKEN cDNA 3830417A13 gene	chrX	+	Coding	64173548	64178778	TC0X00000582.mm.2	6.58873	8.51496	6.49802	8.22491
3930402G23Rik	NR_030715; uc009kuy.1	RIKEN cDNA 3930402G23 gene	chr8	-	Multiple_Complex	10924427	10928457	TC0800001692.mm.2	24.9333	21.259	25.4572	30.91
4430402I18Rik	NM_198651; ENSMUST00000025872; ENSMUST00000159655; ENSMUST00000160542; ENSMUST00000161813; ENSMUST00000162110; ENSMUST00000164777; BC147044; BC147045; BC171985; BC171986; uc008hcq.1; uc012bke.1; uc012bkf.1	RIKEN cDNA 4430402I18 gene	chr19	-	Multiple_Complex	28923064	28967800	TC1900001772.mm.2	17.8766	16.5642	17.0299	19.4271
4632415L05Rik	NR_027985; BC023403; uc012cnt.1	RRS1 ribosome biogenesis regulator homolog pseudogene	chr3	+	Multiple_Complex	19894871	19898984	TC0300000134.mm.2	207.937	155.417	144.007	167.73
4732456N10Rik	NM_177717; ENSMUST00000023714; BC118024; uc007xto.1	RIKEN cDNA 4732456N10 gene	chr15	-	Coding	101552356	101562950	TC1500002263.mm.2	18.7654	18.507	20.2521	33.5909
4732471J01Rik	NR_015569; NR_073027; NR_073028; uc009fsn.1; uc009fso.1; uc012fft.1	RIKEN cDNA 4732471J01 gene	chr7	+	Multiple_Complex	25376819	25566417	TC0700000414.mm.2	94.3532	78.7932	94.3532	64.8934
4833420G17Rik	NM_001113550; NM_026127; ENSMUST00000026519; BC021327; uc007rzf.2; uc007rzg.2; uc007rzh.2; uc007rzi.2; uc007rzj.2; uc011zex.1	RIKEN cDNA 4833420G17 gene	chr13	+	Multiple_Complex	119462759	119486117	TC1300001348.mm.2	2225.63	2179.83	1910.85	1698.45
4833423E24Rik	NM_001081664; ENSMUST00000099923; BC120879; uc008kkj.1	RIKEN cDNA 4833423E24 gene	chr2	-	Multiple_Complex	85483594	85519024	TC0200003897.mm.2	9.57983	7.88986	9.64646	11.5514
4833427G06Rik	NM_177702; ENSMUST00000170947; BC048587; uc009plc.1	RIKEN cDNA 4833427G06 gene	chr9	-	Coding	51081313	51102078	TC0900002284.mm.2	10.8528	9.64646	11.3924	13.4543
4833439L19Rik	NM_001252645; NM_001252646; NM_001252647; NM_001252648; NM_133797; ENSMUST00000026989; ENSMUST00000126295; ENSMUST00000132136; ENSMUST00000143144; ENSMUST00000143173; ENSMUST00000147318; ENSMUST00000150938; ENSMUST00000153065; ENSMUST00000153708; BC033445; BC039775; BC043040; BC054417; uc007qof.3; uc007qog.2; uc007qoi.3; uc029sbj.1; uc029sbk.1; uc029sbl.1	RIKEN cDNA 4833439L19 gene	chr13	-	Multiple_Complex	54551192	54565435	TC1300002034.mm.2	7231.1	6984.79	6653.97	7231.1
4921501E09Rik	NM_001009544; ENSMUST00000024121; BC150955; uc008bxz.2	RIKEN cDNA 4921501E09 gene	chr17	-	Coding	33064143	33068058	TC1700001861.mm.2	6.63456	6.40856	8.51496	9.00047
4921504E06Rik	NM_027600; ENSMUST00000062060; ENSMUST00000131199; BC132142; BC137968; uc008imi.1	RIKEN cDNA 4921504E06 gene	chr2	-	Multiple_Complex	19462837	19553914	TC0200003063.mm.2	15.1369	18.0009	15.455	27.4741
4921507P07Rik	NM_027564; ENSMUST00000031852; BC055110; uc009bxf.1	RIKEN cDNA 4921507P07 gene	chr6	-	Coding	50573302	50596632	TC0600002254.mm.2	31.125	31.3414	23.1029	22.1618
4921509C19Rik	NM_198655; ENSMUST00000080132; BC119071; BC119073; uc008ndv.1	RIKEN cDNA 4921509C19 gene	chr2	-	Coding	151470542	151476153	TC0200004875.mm.2	15.8895	16.5642	19.5622	15.455
4921511C20Rik	NR_003646; uc009ues.1	high density lipoprotein (HDL) binding protein pseudogene	chrX	+	Multiple_Complex	127394293	127395898	TC0X00001246.mm.2	15.6707	21.259	20.393	18.0009
4921511H03Rik	NM_027603; ENSMUST00000088796; ENSMUST00000159546; ENSMUST00000160634; BC049718; uc008wjf.1	RIKEN cDNA 4921511H03 gene	chr5	+	Coding	7304125	7311491	TC0500000040.mm.2	16.7955	16.3362	19.5622	21.7057
4921511M17Rik; Gm10057	NM_001201358; uc009ure.2	RIKEN cDNA 4921511M17 gene; predicted gene 10057	chrX	-	Coding	154022780	154033829	TC0X00003212.mm.2	6.06287	6.23332	6.72717	5.46416
4921513D11Rik; LOC100502965	ENSMUST00000086570; XM_003085143.1	RIKEN cDNA 4921513D11 gene [Source:MGI Symbol;Acc:MGI:1918173]; PREDICTED: uncharacterized LOC100502965 (LOC100502965), mRNA.	chr17	+	Coding	79626651	79628681	TC1700001200.mm.2	6.23332	11.9588	7.67411	10.4831
4921513I03Rik	NR_038000; NR_038003; uc007hff.2; uc007hfg.1	RIKEN cDNA 4921513I03 gene	chr10	+	Multiple_Complex	120765732	120778886	TC1000001485.mm.2	10.4107	9.64646	12.4666	14.3204
4921517D22Rik	NM_183290; ENSMUST00000061597; BC147600; BC147624; uc007quy.1	RIKEN cDNA 4921517D22 gene	chr13	-	Coding	59687402	59694101	TC1300002120.mm.2	19.8353	11.8762	12.4666	22.1618
4921522P10Rik	ENSMUST00000048606; XR_105185.1	RIKEN cDNA 4921522P10 gene [Source:MGI Symbol;Acc:MGI:1913969]; RIKEN cDNA 4921522P10 gene	chr8	+	Coding	8661801	8664728	TC0800000062.mm.2	34.2968	34.2968	32	24.761
4921524J17Rik	NM_025722; NR_033144; ENSMUST00000047749; BC040087; BC050139; uc009mpv.2; uc009mpw.2	RIKEN cDNA 4921524J17 gene	chr8	-	Multiple_Complex	85408759	85432841	TC0800002612.mm.2	101.125	126.238	99.0442	128.89
4921524L21Rik	NM_027598; ENSMUST00000044829; BC049627; uc008dzm.2; uc012azc.1	RIKEN cDNA 4921524L21 gene	chr18	+	Coding	6603629	6638968	TC1800000046.mm.2	15.0324	20.6776	17.6305	15.3482
4921528I07Rik	ENSMUST00000072612	RIKEN cDNA 4921528I07 gene	chr9	-	Coding	114237697	114317028	TC0900003165.mm.2	16.5642	28.0514	23.1029	28.2465
4921530L21Rik	NM_025733; ENSMUST00000045892; BC049573; uc007uup.1	RIKEN cDNA 4921530L21 gene	chr14	+	Coding	95881254	95882778	TC1400001143.mm.2	14.723	16.9123	14.0257	17.5087
4921536K21Rik	NM_026150; ENSMUST00000020712; BC048445; uc007hts.2	RIKEN cDNA 4921536K21 gene	chr11	-	Multiple_Complex	3886088	3895126	TC1100002100.mm.2	30.4844	20.393	21.4068	16.6795
4921539E11Rik	NM_001163494; NM_027612; ENSMUST00000030245; ENSMUST00000097944; ENSMUST00000168664; BC107404; BC107405; uc008txp.3; uc012dhs.2	RIKEN cDNA 4921539E11 gene	chr4	-	Coding	103230445	103290863	TC0400003174.mm.2	20.8215	11.2356	10.3388	11.7942
4922502D21Rik	NM_199034; ENSMUST00000051283; BC089479; uc009efk.1	RIKEN cDNA 4922502D21 gene	chr6	-	Coding	129322165	129331796	TC0600003230.mm.2	17.7531	25.1067	22.3159	21.1121
4930402F06Rik	NM_001080709; NM_001272040; ENSMUST00000113009; ENSMUST00000113010; BC115676; BC115677	RIKEN cDNA 4930402F06 gene	chr2	-	Coding	35375562	35397175	TC0200003364.mm.2	15.8895	16.2234	15.5625	14.0257
4930402H24Rik; Gm14057	NM_029432; NR_024097; ENSMUST00000044766; ENSMUST00000110243; ENSMUST00000119422; ENSMUST00000120316; ENSMUST00000123049; ENSMUST00000133132; ENSMUST00000138758; ENSMUST00000138990; ENSMUST00000139684; ENSMUST00000142128; ENSMUST00000144014; ENSMUST00000144717; ENSMUST00000145851; ENSMUST00000148924; ENSMUST00000148932; ENSMUST00000151673; BC052447; uc008mjw.1; uc008mjx.1; uc008mjy.1; uc008mjz.1;…	RIKEN cDNA 4930402H24 gene; Ppp1r14c pseudogene	chr2	-	Multiple_Complex	130706200	130840145	TC0200005505.mm.2	1530.73	1640.59	1192.69	1278.29
4930402K13Rik	NM_001270700; ENSMUST00000059967	RIKEN cDNA 4930402K13 gene	chrX	+	Coding	9104562	9106342	TC0X00000106.mm.2	21.8566	19.1597	21.8566	18.507
4930404H24Rik	ENSMUST00000109783	RIKEN cDNA 4930404H24 gene [Source:MGI Symbol;Acc:MGI:1925401]	chr2	+	Coding	153492790	153493841	TC0200002317.mm.2	19.0273	26.9087	15.5625	20.8215
4930404N11Rik	NM_001014836; ENSMUST00000020456; ENSMUST00000124512; ENSMUST00000130762; ENSMUST00000131736; BC139256; BC145960; uc007ghq.2; uc011xjg.1	RIKEN cDNA 4930404N11 gene	chr10	-	Multiple_Complex	81363067	81365820	TC1000002539.mm.2	205.074	306.555	183.546	219.793
4930407I10Rik	NM_001166475; ENSMUST00000100396; uc007wyb.1	RIKEN cDNA 4930407I10 gene	chr15	+	Coding	82059151	82066538	TC1500000738.mm.2	12.3805	11.9588	9.84916	9.44794
4930408O17Rik	ENSMUST00000021520	RIKEN cDNA 4930408O17 gene [Source:MGI Symbol;Acc:MGI:1921178]	chr12	+	Coding	104865330	104871524	TC1200001050.mm.2	10.0561	9.00047	8.1681	10.7779
4930412O13Rik	NR_024257; uc008ihh.2	RIKEN cDNA 4930412O13 gene	chr2	+	Multiple_Complex	9881246	9886767	TC0200000079.mm.2	34.0598	34.5353	31.3414	31.3414
4930415F15Rik	NM_028669; ENSMUST00000020410; ENSMUST00000109678; ENSMUST00000170661; uc007iaf.1	RIKEN cDNA 4930415F15 gene	chr11	+	Multiple_Complex	11462094	11515192	TC1100000130.mm.2	37.5307	29.2426	22.0087	34.5353
4930415L06Rik	NM_001033880; ENSMUST00000088146; BC150985; BC150987; uc012hlr.1	RIKEN cDNA 4930415L06 gene	chrX	-	Coding	89930097	89932852	TC0X00002604.mm.2	22.9433	14.8254	19.1597	23.5883
4930415O20Rik	NM_001201322; ENSMUST00000023728; BC048564; uc007xmy.2	RIKEN cDNA 4930415O20 gene	chr15	+	Coding	98571004	98589588	TC1500000980.mm.2	22.6274	20.6776	17.8766	25.9921
4930423O20Rik	ENSMUST00000072455	RIKEN cDNA 4930423O20 gene	chr16	-	Coding	70381819	70382385	TC1600001879.mm.2	24.0839	14.9285	16.7955	17.0299
4930425F17Rik	ENSMUST00000077150	RIKEN cDNA 4930425F17 gene	chr2	+	Coding	131647825	131648594	TC0200002021.mm.2	10.9283	13.5479	9.38268	11.6318
4930426D05Rik	NM_001271580	RIKEN cDNA 4930426D05 gene	chr18	+	Multiple_Complex	21651448	21656107	TC1800000169.mm.2	11.9588	13.8326	15.6707	12.5533
4930426L09Rik	NR_024323; uc012bre.1	RIKEN cDNA 4930426L09 gene	chr2	+	Multiple_Complex	18998319	18999804	TC0200000306.mm.2	26.1729	31.779	26.1729	26.5382
4930427A07Rik	NM_134041; ENSMUST00000049271; uc007pga.2; uc007pgb.2	RIKEN cDNA 4930427A07 gene	chr12	+	Coding	113156421	113165458	TC1200001283.mm.2	13.8326	13.6422	15.1369	12.3805
4930429B21Rik	NR_027966; uc012cok.1	RIKEN cDNA 4930429B21 gene	chr3	+	Multiple_Complex	32365489	32367438	TC0300000220.mm.2	13.9288	16.6795	9.18959	15.0324
4930430A15Rik	NM_026248; ENSMUST00000028577; ENSMUST00000142636; BC125324; uc008lnb.2	RIKEN cDNA 4930430A15 gene	chr2	-	Coding	111162061	111229602	TC0200004317.mm.2	10.8528	13.1775	10.8528	12.9063
4930430F08Rik	NM_175128; ENSMUST00000054471; BC082587; uc007gxx.2; uc007gxy.2	RIKEN cDNA 4930430F08 gene	chr10	-	Multiple_Complex	100572274	100589259	TC1000002776.mm.2	184.823	280.139	298.172	274.374
4930431F12Rik	NR_073013	RIKEN cDNA 4930431F12 gene	chr5	+	Multiple_Complex	44966201	44978805	TC0500000483.mm.2	88.0347	75.5835	102.537	79.3413
4930432K21Rik	NM_001163752; NM_029045; ENSMUST00000093375; ENSMUST00000118856; ENSMUST00000143833; BC075658; uc009mmc.2; uc009mmd.2	RIKEN cDNA 4930432K21 gene	chr8	+	Multiple_Complex	84148025	84172597	TC0800000948.mm.2	29.8571	30.91	21.8566	32.8996
4930432M17Rik	NM_001033814; ENSMUST00000098646; uc008red.1	RIKEN cDNA 4930432M17 gene	chr3	+	Coding	121670763	121682982	TC0300001235.mm.2	12.4666	14.0257	14.1232	9.98664
4930433I11Rik	NM_207248; ENSMUST00000171664; BC150916; BC150921; uc009gli.2	RIKEN cDNA 4930433I11 gene	chr7	+	Coding	40987555	40995181	TC0700000722.mm.2	8.51496	9.00047	11.3924	8.87656
4930433N12Rik	NR_027988; uc009oaq.2; uc009oar.2	RIKEN cDNA 4930433N12 gene	chr9	-	Multiple_Complex	3133847	3199813	TC0900001683.mm.2	24.9333	29.6508	27.0958	28.2465
4930435E12Rik	NM_029042; ENSMUST00000122078; ENSMUST00000130241; BC115688; uc007zfn.1; uc007zfo.1	RIKEN cDNA 4930435E12 gene	chr16	-	Multiple_Complex	38812205	38828749	TC1600001617.mm.2	8.57419	10.5561	9.00047	11.3924
4930438A08Rik	ENSMUST00000108834; XM_001477470.2	RIKEN cDNA 4930438A08 gene [Source:MGI Symbol;Acc:MGI:1921238]; RIKEN cDNA 4930438A08 gene	chr11	+	Coding	58274799	58294290	TC1100000684.mm.2	167.73	225.972	127.116	173.645
4930444G20Rik	NM_053264; ENSMUST00000092672; uc011xbi.2	RIKEN cDNA 4930444G20 gene	chr10	-	Coding	22066307	22068079	TC1000001850.mm.2	23.9176	22.7848	20.5348	17.5087
4930444P10Rik	NM_001243238; ENSMUST00000115367; ENSMUST00000145070; ENSMUST00000151004	RIKEN cDNA 4930444P10 gene	chr1	-	Coding	16065979	16093325	TC0100001995.mm.2	14.1232	12.996	15.5625	16.3362
4930447A16Rik	NM_029113; ENSMUST00000022897; uc029soo.1	RIKEN cDNA 4930447A16 gene	chr15	+	Coding	37425554	37440644	TC1500000281.mm.2	15.3482	14.6213	19.5622	24.2515
4930447C04Rik	NM_029444; ENSMUST00000044000; ENSMUST00000110489; ENSMUST00000130635; ENSMUST00000131033; ENSMUST00000132016; ENSMUST00000132067; ENSMUST00000132901; ENSMUST00000136075; ENSMUST00000143960; BC137875; uc007nvv.1; uc007nvw.1; uc007nvx.1; uc011ynp.1; uc011ynq.1	RIKEN cDNA 4930447C04 gene	chr12	-	Multiple_Complex	72881109	72940833	TC1200001911.mm.2	18.8959	19.5622	18.0009	18.7654
4930447F04Rik	ENSMUST00000033525; XR_141406.1	RIKEN cDNA 4930447F04 gene [Source:MGI Symbol;Acc:MGI:1922112]; RIKEN cDNA 4930447F04 gene	chrX	-	Coding	66303361	66304224	TC0X00002339.mm.2	15.8895	14.6213	18.7654	19.4271
4930449A18Rik	uc008piw.1	RIKEN cDNA 4930449A18 gene	chr3	+	Coding	59777809	59846817	TC0300000477.mm.2	18.2522	11.9588	21.5557	21.5557
4930449E01Rik	NR_045921	RIKEN cDNA 4930449E01 gene	chr14	+	Multiple_Complex	105498788	105505629	TC1400001203.mm.2	12.4666	14.2215	15.8895	17.8766
4930449I24Rik	NM_026136; ENSMUST00000110598; BC147588; BC147604; uc009ang.2	RIKEN cDNA 4930449I24 gene	chr5	+	Coding	146502377	146505183	TC0500003718.mm.2	14.6213	13.0864	12.8171	12.042
4930451G09Rik	NM_001271586; NR_073370	RIKEN cDNA 4930451G09 gene	chr16	+	Multiple_Complex	4964288	4978963	TC1600000042.mm.2	16.2234	16	13.6422	16.5642
4930451I11Rik	NM_183131; ENSMUST00000061695; BC048622; uc009jta.1	RIKEN cDNA 4930451I11 gene	chr7	-	Coding	126830474	126831496	TC0700004300.mm.2	43.1115	60.5477	45.5696	80.4489
4930452B06Rik	NM_028934; ENSMUST00000102996; BC064468; uc007sfe.2; uc007sff.2	RIKEN cDNA 4930452B06 gene	chr14	-	Multiple_Complex	8431172	8666307	TC1400001441.mm.2	17.5087	17.6305	14.3204	20.1122
4930453H23Rik	NM_001252013; uc029xip.1	RIKEN cDNA 4930453H23 gene	chrX	-	Multiple_Complex	21206580	21221697	TC0X00001941.mm.2	20.6776	12.5533	17.3878	14.5203
4930453N24Rik	NM_026273; ENSMUST00000076991; ENSMUST00000162732; BC020029; uc007zqb.1; uc007zqc.1	RIKEN cDNA 4930453N24 gene	chr16	-	Multiple_Complex	64751751	64771161	TC1600001837.mm.2	689.784	630.346	719.076	749.612
4930455H04Rik	NR_040596; uc029uoi.1	RIKEN cDNA 4930455H04 gene	chr3	+	Multiple_Complex	116968267	116984406	TC0300001201.mm.2	8.63383	6.72717	10.7034	8.69388
4930467E23Rik; Gm21119; Gm15319	NM_001039553; NM_001270553; ENSMUST00000098909; BC150794; uc012gai.1; uc029wqp.1	RIKEN cDNA 4930467E23 gene; predicted gene, 21119; predicted gene 15319	chr8	+	Coding	19729576	20063170	TC0800000196.mm.2	21.259	22.7848	22.4711	26.1729
4930469G21Rik	NM_001195189; uc011wup.1	RIKEN cDNA 4930469G21 gene	chr1	-	Multiple_Complex	161154558	161159314	TC0100003373.mm.2	14.3204	11.8762	17.8766	12.6407
4930470P17Rik	NR_027825; uc008ocf.1	RIKEN cDNA 4930470P17 gene	chr2	-	Multiple_Complex	170579418	170602017	TC0200005255.mm.2	9.57983	15.5625	9.44794	12.3805
4930474M22Rik	NR_027986; BC089489; uc008amz.2	RIKEN cDNA 4930474M22 gene	chr17	-	Multiple_Complex	14389096	14398942	TC1700001483.mm.2	8.39773	9.98664	11.8762	9.98664
4930474N05Rik	NM_175008; ENSMUST00000177985; BC096580; BC132442; BC132446; uc007tbl.1; uc011ziz.1; uc011zja.1	RIKEN cDNA 4930474N05 gene	chr14	+	Multiple_Complex	36094917	36100112	TC1400000388.mm.2	12.6407	12.996	17.0299	11.7127
4930480E11Rik	NM_001177966; ENSMUST00000035626; BC116859; BC116861	RIKEN cDNA 4930480E11 gene	chrX	+	Coding	78369643	78371128	TC0X00000784.mm.2	12.295	8.9383	10.7034	12.1257
4930481A15Rik	NR_015545; NR_027938	RIKEN cDNA 4930481A15 gene	chr19	+	Multiple_Complex	5406740	5422847	TC1900000064.mm.2	120.259	116.162	113.772	114.563
4930486L24Rik	NM_178098; ENSMUST00000091569; BC061218; uc007qvs.1	RIKEN cDNA 4930486L24 gene	chr13	-	Coding	60842612	60864416	TC1300002140.mm.2	42.5179	30.91	26.7228	26.3549
4930502E18Rik	NM_029142; ENSMUST00000069209; BC115663; BC115664; uc009tfi.1	RIKEN cDNA 4930502E18 gene	chrX	+	Coding	53724826	53738441	TC0X00000483.mm.2	16.5642	21.5557	15.7797	20.8215
4930503B20Rik	NM_029144; ENSMUST00000049703; ENSMUST00000124931; ENSMUST00000125965; ENSMUST00000126930; ENSMUST00000144837; ENSMUST00000147113; ENSMUST00000149825; BC048658; uc008rrq.1; uc008rrr.1	RIKEN cDNA 4930503B20 gene	chr3	-	Multiple_Complex	146645193	146685592	TC0300003105.mm.2	17.2677	21.5557	13.9288	25.9921
4930503E14Rik	NM_029131; ENSMUST00000100688; uc007tdj.2	RIKEN cDNA 4930503E14 gene	chr14	-	Coding	44163167	44171371	TC1400001879.mm.2	28.2465	18.2522	21.4068	29.2426
4930503L19Rik	NM_172967; ENSMUST00000067556; BC057927; uc008foc.1; uc008fod.1; uc008foe.1; uc008fof.1; uc029tpb.1; uc029tpc.1; uc029tpd.1; uc029tpe.1; uc029tpf.1; uc029tpg.1; uc029tph.1; uc029tpi.1; uc029tpj.1; uc029tpk.1; uc029tpl.1; uc029tpm.1; uc029tpn.1; uc029tpo.1; uc029tpp.1; uc029tpq.1; uc029tpr.1; uc029tps.1; uc029tpt.1; uc029tpu.1	RIKEN cDNA 4930503L19 gene	chr18	-	Coding	70453140	70472480	TC1800001539.mm.2	284.05	364.557	268.727	362.039
4930504O13Rik	NM_207527; ENSMUST00000064614; BC048595; uc007jbn.2	RIKEN cDNA 4930504O13 gene	chr11	-	Coding	58446143	58452966	TC1100002817.mm.2	14.5203	19.2929	15.2422	17.6305
4930505A04Rik	NM_001100394; ENSMUST00000041763; ENSMUST00000152718; uc007ihv.1; uc011xst.1	RIKEN cDNA 4930505A04 gene	chr11	-	Coding	30426006	30471829	TC1100002436.mm.2	8.1681	9.31787	5.61778	7.11074
4930507D05Rik	NR_027926; uc007fhe.2	RIKEN cDNA 4930507D05 gene	chr10	+	Multiple_Complex	62449160	62451353	TC1000000582.mm.2	7.46426	8.9383	9.64646	11.3137
4930512B01Rik	NR_033573; uc011ynd.1	RIKEN cDNA 4930512B01 gene	chr12	+	Multiple_Complex	69790288	69841880	TC1200000578.mm.2	31.5594	28.0514	27.8576	25.1067
4930512M02Rik	ENSMUST00000081896; ENSMUST00000149910; uc007iai.1	RIKEN cDNA 4930512M02 gene	chr11	-	Multiple_Complex	11589223	11627838	TC1100002220.mm.2	83.8652	58.4852	91.1392	101.829
4930513O06Rik	NM_029174; ENSMUST00000033625; uc029xnc.1	RIKEN cDNA 4930513O06 gene	chrX	+	Coding	139086243	139093405	TC0X00001365.mm.2	20.1122	23.5883	18.6357	18.0009
4930515G01Rik	NR_027872; uc008zae.2	RIKEN cDNA 4930515G01 gene	chr5	-	NonCoding	114773733	114774983	TC0500003067.mm.2	20.393	22.1618	19.6983	20.5348
4930519F16Rik	NM_029170; BC107248; BC107249; BC114984; BC115753; uc009tzh.1; uc009tzj.1	RIKEN cDNA 4930519F16 gene	chrX	-	Multiple_Complex	103182971	103311782	TC0X00002770.mm.2	11.5514	8.63383	7.83536	11.7942
4930519G04Rik	NM_026263; ENSMUST00000031547; ENSMUST00000112153; ENSMUST00000134389; ENSMUST00000142582; uc008zcs.1; uc008zct.1	RIKEN cDNA 4930519G04 gene	chr5	+	Multiple_Complex	114853664	114883880	TC0500001238.mm.2	20.1122	20.6776	23.4254	16.7955
4930519P11Rik	ENSMUST00000181369	RIKEN cDNA 4930519P11 gene [Source:MGI Symbol;Acc:MGI:1921971]	chr2	-	Coding	154611811	154613437	TC0200004945.mm.2	16.4498	15.7797	12.8171	13.0864
4930522H14Rik	NM_001199090; NM_026291; ENSMUST00000082306; ENSMUST00000102725; BC125547; BC125549; uc008uco.2; uc008ucp.2	RIKEN cDNA 4930522H14 gene	chr4	-	Coding	109505332	109531297	TC0400003269.mm.2	11.4716	9.18959	11.8762	18.507
4930522L14Rik	ENSMUST00000100937; ENSMUST00000112547	RIKEN cDNA 4930522L14 gene	chr5	-	Multiple_Complex	109735990	109751886	TC0500002972.mm.2	5007.93	5293.48	5480.15	5480.15
4930523C07Rik	NM_001162896; NR_028111; ENSMUST00000060298; ENSMUST00000097513; ENSMUST00000163892; ENSMUST00000165923; ENSMUST00000168250; uc007deb.2; uc007dec.2	RIKEN cDNA 4930523C07 gene	chr1	+	Multiple_Complex	160044380	160080208	TC0100001451.mm.2	64.8934	66.257	56.1028	64
4930524B15Rik	NM_026262; ENSMUST00000102829; BC114574; uc007iiu.1	RIKEN cDNA 4930524B15 gene	chr11	+	Coding	31965592	31979651	TC1100000326.mm.2	17.6305	18.507	24.59	24.4201
4930524J08Rik	ENSMUST00000046721	RIKEN cDNA 4930524J08 gene [Source:MGI Symbol;Acc:MGI:1922379]	chr5	+	Coding	99979061	99979663	TC0500000969.mm.2	73.5167	69.551	87.4266	47.5048
4930529C04Rik	NR_033593; uc012ctd.1	zinc finger, BED domain containing 4 pseudogene	chr3	+	Multiple_Complex	91071662	91075195	TC0300000814.mm.2	45.5696	46.8507	33.3589	52.7098
4930535I16Rik	ENSMUST00000181410	RIKEN cDNA 4930535I16 gene [Source:MGI Symbol;Acc:MGI:1922470]	chr4	-	Coding	123917504	123918022	TC0400003496.mm.2	104.691	81.5719	83.8652	102.537
4930538K18Rik	NM_029198; ENSMUST00000030394; BC048569; uc008ulm.1	RIKEN cDNA 4930538K18 gene	chr4	-	Coding	119205055	119218217	TC0400004220.mm.2	9.64646	12.7286	9.91766	11.1579
4930539E08Rik	NM_172450; ENSMUST00000062357; BC117930; uc008bru.1	RIKEN cDNA 4930539E08 gene	chr17	-	Coding	28896395	28915324	TC1700001771.mm.2	39.6706	24.59	24.761	24.9333
4930544D05Rik	NM_001145537; ENSMUST00000125387; ENSMUST00000135865; ENSMUST00000144960; ENSMUST00000180052; uc011xxw.1	RIKEN cDNA 4930544D05 gene	chr11	+	Multiple_Complex	70615848	70616890	TC1100000959.mm.2	280.139	254.232	337.794	221.322
4930544G11Rik	NM_001161773; ENSMUST00000043382; uc009cem.2	RIKEN cDNA 4930544G11 gene	chr6	+	Coding	65952571	65954014	TC0600000770.mm.2	12.8171	11.5514	12.4666	16.2234
4930546C10Rik	NR_038051; uc029tpa.1	RIKEN cDNA 4930546C10 gene	chr18	-	Multiple_Complex	68889487	68951528	TC1800001526.mm.2	21.8566	21.4068	22.7848	19.6983
4930548G14Rik	NR_045811; uc029sox.1	RIKEN cDNA 4930548G14 gene	chr15	+	Multiple_Complex	46623305	46639858	TC1500000363.mm.2	6.49802	6.32033	14.5203	17.0299
4930548H24Rik	NM_026296; ENSMUST00000031020; uc008wyh.1	RIKEN cDNA 4930548H24 gene	chr5	+	Coding	31485859	31488476	TC0500000323.mm.2	16	19.1597	19.8353	27.0958
4930549C01Rik	NM_026300; ENSMUST00000046647; BC048442; uc008vii.1	RIKEN cDNA 4930549C01 gene	chr4	+	Coding	136610437	136613226	TC0400001694.mm.2	39.3966	30.91	33.1285	35.261
4930550C14Rik	NM_029247; ENSMUST00000005262; BC115638; BC115639; uc009pmc.1	RIKEN cDNA 4930550C14 gene	chr9	+	Coding	53405286	53432803	TC0900000641.mm.2	103.25	152.219	141.044	116.97
4930550L24Rik	NM_023774; ENSMUST00000062542; ENSMUST00000118305; BC087920; uc009ths.2	RIKEN cDNA 4930550L24 gene	chrX	+	Coding	58909360	58920304	TC0X00000543.mm.2	21.4068	17.7531	20.1122	19.9733
4930553M12Rik	ENSMUST00000057837	RIKEN cDNA 4930553M12 gene [Source:MGI Symbol;Acc:MGI:1922496]	chr4	-	Coding	88867882	88868379	TC0400003025.mm.2	12.6407	13.8326	14.2215	13.1775
4930555F03Rik	ENSMUST00000033963; ENSMUST00000126285; ENSMUST00000143556; ENSMUST00000163925; XR_105214.1	RIKEN cDNA 4930555F03 gene [Source:MGI Symbol;Acc:MGI:1922609]; RIKEN cDNA 4930555F03 gene	chr8	+	Multiple_Complex	49370886	49521095	TC0800000571.mm.2	20.6776	21.259	21.7057	22.6274
4930555G01Rik	NM_175393; ENSMUST00000112770; uc007sca.2	RIKEN cDNA 4930555G01 gene	chr14	+	Coding	5050629	5059243	TC1400000038.mm.2	22.1618	26.7228	22.9433	24.0839
4930556J24Rik	ENSMUST00000042344; XM_003084882.1	RIKEN cDNA 4930556J24 gene [Source:MGI Symbol;Acc:MGI:1922592]; RIKEN cDNA 4930556J24 gene	chr11	-	Coding	3937541	3976778	TC1100002104.mm.2	14.723	13.5479	15.1369	21.259
4930557A04Rik	NM_029229; ENSMUST00000057113; uc012hes.1	RIKEN cDNA 4930557A04 gene	chrX	+	Coding	9849703	9850255	TC0X00000121.mm.2	21.4068	14.3204	15.0324	21.259
4930558K02Rik	NM_001204904; NM_001204905; ENSMUST00000141397; ENSMUST00000162676; uc007dfw.2; uc029qum.1	RIKEN cDNA 4930558K02 gene	chr1	-	Multiple_Complex	161942086	161979636	TC0100003381.mm.2	11.9588	9.57983	9.44794	8.33973
4930562C15Rik	NM_030192; ENSMUST00000100211; ENSMUST00000171105; ENSMUST00000175762; ENSMUST00000175836; ENSMUST00000176394; ENSMUST00000176982; ENSMUST00000177042; ENSMUST00000180566; ENSMUST00000180939; uc007yam.1; uc007yan.2; uc012aav.1; uc012aaw.1; uc012aax.1	RIKEN cDNA 4930562C15 gene	chr16	+	Multiple_Complex	4835416	4867691	TC1600000036.mm.2	19.0273	17.5087	17.6305	16.3362
4930562F07Rik	NR_038030; NR_038031; uc007ded.1; uc029quk.1	RIKEN cDNA 4930562F07 gene	chr1	-	Multiple_Complex	160074735	160077985	TC0100003349.mm.2	30.2738	38.5859	46.2057	32.4467
4930563D23Rik	NM_029252; ENSMUST00000062638; BC147584; BC147622; uc007zyz.1	RIKEN cDNA 4930563D23 gene	chr16	-	Coding	92318763	92321441	TC1600002090.mm.2	15.1369	10.5561	12.9063	13.6422
4930563E22Rik	NM_001163728; uc011xyh.1	RIKEN cDNA 4930563E22 gene	chr11	+	Multiple_Complex	72215138	72218450	TC1100000985.mm.2	16	22.3159	16.2234	18.1261
4930563I02Rik	ENSMUST00000149364; ENSMUST00000154835	RIKEN cDNA 4930563I02 gene [Source:MGI Symbol;Acc:MGI:1914909]	chr14	+	Coding	60087071	60096093	TC1400000838.mm.2	13.3614	14.1232	10.8528	8.57419
4930563M21Rik	NM_183111; ENSMUST00000060468	RIKEN cDNA 4930563M21 gene	chr9	-	Coding	55962589	55980932	TC0900002345.mm.2	9.18959	9.12611	12.042	9.06307
4930564C03Rik	NM_029257	RIKEN cDNA 4930564C03 gene	chr17	-	Coding	44879704	44880885	TC1700002144.mm.2	10.4107	9.78112	11.3924	11.2356
4930564D02Rik	NM_029228; ENSMUST00000070584; uc029uoa.1	RIKEN cDNA 4930564D02 gene	chr3	+	Coding	105066844	105078806	TC0300001087.mm.2	14.42	9.91766	12.042	13.737
4930565D16Rik	NR_040752; uc029umw.1	RIKEN cDNA 4930565D16 gene	chr3	-	Multiple_Complex	84349376	84379921	TC0300002244.mm.2	17.2677	19.1597	17.2677	15.1369
4930567H17Rik	NM_001033807; uc009tjg.1	RIKEN cDNA 4930567H17 gene	chrX	-	Coding	70393901	70394740	TC0X00002386.mm.2	14.5203	14.723	19.2929	11.9588
4930568D16Rik	NM_029463; ENSMUST00000028243; uc012bum.1	RIKEN cDNA 4930568D16 gene	chr2	-	Coding	35354218	35367729	TC0200003363.mm.2	14.0257	13.9288	10.8528	13.2691
4930571K23Rik	NM_001145759; ENSMUST00000166958	RIKEN cDNA 4930571K23 gene	chr7	+	Multiple_Complex	125368861	125371013	TC0700001790.mm.2	5.81589	7.3615	6.9163	7.46426
4930572O03Rik	NR_073011	spermatogenesis associated glutamate (E)-rich protein pseudogene	chr5	-	Multiple_Complex	15652286	15657059	TC0500001979.mm.2	21.259	29.2426	31.5594	24.761
4930572O03Rik	uc029vfz.1	spermatogenesis associated glutamate (E)-rich protein pseudogene	chr5	-	Coding	15471698	15605059	TC0500001976.mm.2	20.2521	16.6795	19.1597	21.5557
4930578C19Rik	NM_175228; ENSMUST00000044188; ENSMUST00000147039; BC118515; uc009ssp.1; uc012hfb.1	RIKEN cDNA 4930578C19 gene	chrX	-	Multiple_Complex	18414881	18461397	TC0X00001909.mm.2	9.51366	10.1965	15.1369	11.0809
4930578G10Rik	uc008snw.1	RIKEN cDNA 4930578G10 gene	chr4	+	Multiple_Complex	42735545	42846261	TC0400000419.mm.2	21.7057	23.2636	21.259	33.5909
4930578I06Rik	NM_026359; ENSMUST00000022532; BC048583; uc007uhz.1	RIKEN cDNA 4930578I06 gene	chr14	-	Coding	63971081	63987780	TC1400002227.mm.2	6.54322	9.57983	11.1579	10.1965
4930579F01Rik	NM_001163385; NM_001163386; ENSMUST00000012186; BC150693; uc008rnb.2; uc012cyl.1	RIKEN cDNA 4930579F01 gene	chr3	-	Coding	138164135	138186713	TC0300003017.mm.2	5.24157	6.45313	8	7.67411
4930579G24Rik	NM_029482; ENSMUST00000029388; uc008pnu.2	RIKEN cDNA 4930579G24 gene	chr3	+	Coding	79629079	79632820	TC0300000624.mm.2	70.0348	77.1717	73.0089	73.0089
4930579K19Rik	NR_029444; uc012gyt.1	RIKEN cDNA 4930579K19 gene	chr9	-	Multiple_Complex	98562229	98563611	TC0900002907.mm.2	20.9663	19.6983	16.5642	14.0257
4930583I09Rik	ENSMUST00000024896	RIKEN cDNA 4930583I09 gene	chr17	-	Coding	64832523	64836071	TC1700002406.mm.2	9.51366	9.64646	7.67411	14.0257
4930584F24Rik	NR_029445; uc008wtg.2; uc008wth.2; uc008wti.2; uc012dtp.1	RIKEN cDNA 4930584F24 gene	chr5	-	Multiple_Complex	26460070	26493314	TC0500002125.mm.2	35.7532	28.2465	22.0087	35.0174
4930590J08Rik	NM_198668; ENSMUST00000059318; uc009cyl.1	RIKEN cDNA 4930590J08 gene	chr6	+	Coding	91904233	91950725	TC0600001094.mm.2	14.3204	12.8171	12.3805	18.7654
4930591A17Rik	NM_026596; uc029uje.1	RIKEN cDNA 4930591A17 gene	chr2	+	Multiple_Complex	179414936	179416882	TC0200002771.mm.2	17.7531	14.3204	16.3362	19.0273
4930595D18Rik	ENSMUST00000121608	RIKEN cDNA 4930595D18 gene [Source:MGI Symbol;Acc:MGI:1925312]	chr12	-	Coding	111159850	111184491	TC1200002401.mm.2	40.5042	40.2244	56.1028	42.2243
4930595M18Rik	NM_173435; ENSMUST00000080083; BC131910; BC132591; uc009trf.1	RIKEN cDNA 4930595M18 gene	chrX	-	Coding	81419575	81458122	TC0X00002539.mm.2	16.3362	15.1369	20.6776	13.737
4930596D02Rik	NM_001033766; ENSMUST00000043266; BC147602; BC147613; uc007tbk.1	RIKEN cDNA 4930596D02 gene	chr14	-	Coding	35809486	35811978	TC1400001738.mm.2	12.3805	12.1257	12.042	11.6318
4930597O21Rik	ENSMUST00000065878; XM_989547.2	RIKEN cDNA 4930597O21 gene [Source:MGI Symbol;Acc:MGI:1922623]; RIKEN cDNA 4930597O21 gene	chr6	-	Multiple_Complex	66894644	66921502	TC0600002421.mm.2	48.8403	88.0347	59.3016	71.0124
4931400O07Rik	ENSMUST00000033537; XR_141405.1	RIKEN cDNA 4931400O07 gene [Source:MGI Symbol;Acc:MGI:1918186]; RIKEN cDNA 4931400O07 gene	chrX	+	Coding	62467991	62468812	TC0X00000577.mm.2	39.9466	34.5353	54.9482	53.0765
4931406B18Rik	NM_028737; ENSMUST00000013497; ENSMUST00000163474; ENSMUST00000163619; ENSMUST00000168213; ENSMUST00000168636; ENSMUST00000168883; ENSMUST00000171174; BC132158; uc009gmw.1; uc012fjf.1	RIKEN cDNA 4931406B18 gene	chr7	-	Multiple_Complex	43492044	43505940	TC0700002947.mm.2	18.6357	16.5642	37.7918	17.0299
4931406C07Rik	NM_001199484; NM_001199485; NM_133732; ENSMUST00000034414; ENSMUST00000178977; ENSMUST00000180339; BC011540; BC016078; uc009ofm.2; uc009ofn.2; uc009ofo.2; uc012gop.1	RIKEN cDNA 4931406C07 gene	chr9	-	Multiple_Complex	15283337	15306448	TC0900001785.mm.2	5595.3	5442.3	5792.62	6165.49
4931406H21Rik	NR_033492; BC147211; BC147212; uc007srp.1	RIKEN cDNA 4931406H21 gene	chr14	+	Multiple_Complex	25586804	25590661	TC1400000244.mm.2	174.853	198.088	203.657	191.341
4931406P16Rik	NM_172741; ENSMUST00000085592; ENSMUST00000108074; ENSMUST00000132975; ENSMUST00000146025; BC060233; uc009giz.1; uc009gja.1; uc009gjb.1	RIKEN cDNA 4931406P16 gene	chr7	-	Multiple_Complex	34236707	34313551	TC0700002830.mm.2	250.732	266.871	196.72	207.937
4931408C20Rik	NM_001033764; ENSMUST00000097801; uc007amz.2	RIKEN cDNA 4931408C20 gene	chr1	-	Coding	26681801	26687460	TC0100002102.mm.2	6.32033	7.26015	8.11168	6.63456
4931409K22Rik	NM_177676; NR_033188; ENSMUST00000088302; BC137999; BC145792; uc008wrz.2; uc008wsa.2; uc012dtc.1	RIKEN cDNA 4931409K22 gene	chr5	-	Multiple_Complex	24543434	24555469	TC0500002084.mm.2	28.0514	29.2426	45.8866	32.8996
4931414P19Rik	NM_028890; ENSMUST00000022786; BC029624; uc007twk.1	RIKEN cDNA 4931414P19 gene	chr14	-	Coding	54583663	54605908	TC1400002060.mm.2	35.261	27.2843	28.84	24.9333
4931417E11Rik	NM_025737; ENSMUST00000070163; BC048456; uc009cjo.2	RIKEN cDNA 4931417E11 gene	chr6	-	Coding	73468573	73469667	TC0600002509.mm.2	12.6407	19.1597	11.5514	13.1775
4931422A03Rik	ENSMUST00000056170; ENSMUST00000123966; ENSMUST00000138867; XR_104697.2	RIKEN cDNA 4931422A03 gene [Source:MGI Symbol;Acc:MGI:1918236]; RIKEN cDNA 4931422A03 gene	chr2	-	Multiple_Complex	103966943	104028554	TC0200004235.mm.2	13.0864	13.5479	13.3614	13.2691
4931423N10Rik	NM_027635; ENSMUST00000028113; ENSMUST00000114505; uc008iof.2	RIKEN cDNA 4931423N10 gene	chr2	+	Coding	23207476	23267129	TC0200000365.mm.2	7.83536	11.7942	7.1602	7.4127
4931428F04Rik	NM_001166394; NM_028888; ENSMUST00000014981; ENSMUST00000171788; BC043046; BC059045; uc009nce.2; uc009ncf.1; uc009ncg.2; uc009nch.2	RIKEN cDNA 4931428F04 gene	chr8	-	Multiple_Complex	105280409	105289528	TC0800002814.mm.2	26.5382	36.7583	32.4467	30.4844
4931428L18Rik	NR_033445; BC147514; BC147546; BC172083; uc007anj.2; uc007anl.2	RIKEN cDNA 4931428L18 gene	chr1	-	Multiple_Complex	31141078	31222661	TC0100002127.mm.2	14.2215	11.3137	12.9063	11.7127
4931429I11Rik	NM_001081121; ENSMUST00000034521; ENSMUST00000160120; ENSMUST00000162122; uc009pab.1; uc009pac.1	RIKEN cDNA 4931429I11 gene	chr9	-	Multiple_Complex	40894849	40964118	TC0900002104.mm.2	34.5353	17.3878	22.1618	23.1029
4931429L15Rik	NM_183104; ENSMUST00000159565; ENSMUST00000160795; ENSMUST00000172280; uc012gsl.1	RIKEN cDNA 4931429L15 gene	chr9	-	Coding	46303361	46319986	TC0900002220.mm.2	27.2843	23.7524	32.2226	38.0546
4931429P17Rik	NR_038004; uc029rzz.1	RIKEN cDNA 4931429P17 gene	chr13	-	Multiple_Complex	47960330	48018608	TC1300001933.mm.2	18.507	17.0299	21.4068	17.6305
4931431F19Rik	NM_027634; ENSMUST00000053743; uc012frf.1	RIKEN cDNA 4931431F19 gene	chr7	-	Coding	104127912	104129826	TC0700003927.mm.2	7.11074	8.57419	6.32033	5.65685
4931440F15Rik	NM_176829; ENSMUST00000104962; BC139107; BC139123; uc007ihr.1	RIKEN cDNA 4931440F15 gene	chr11	-	Coding	29822395	29825668	TC1100002428.mm.2	47.8352	43.7133	32.2226	37.5307
4931440P22Rik	NR_027955; uc008pkq.2; uc012cqe.1	RIKEN cDNA 4931440P22 gene	chr3	-	Multiple_Complex	65507257	65529414	TC0300002098.mm.2	40.2244	45.2548	40.7859	41.9326
4932411E22Rik	NM_172534; ENSMUST00000050983; BC140961; uc007kwi.1	RIKEN cDNA 4932411E22 gene	chr11	-	Coding	89390223	89418948	TC1100003518.mm.2	12.8171	9.25351	9.25351	8.1681
4932411N23Rik	NM_177705; ENSMUST00000081074; BC117864; BC117865; uc029xmp.1	RIKEN cDNA 4932411N23 gene	chrX	-	Coding	126812462	126834004	TC0X00002948.mm.2	8.33973	6.10504	8.69388	7.56846
4932414J04Rik	NR_028259; BC109353; BC116680; uc011xsa.1	RIKEN cDNA 4932414J04 gene	chr11	-	Multiple_Complex	21494730	21511180	TC1100002328.mm.2	47.1766	39.1245	51.2685	63.1189
4932414N04Rik	NM_183113; ENSMUST00000055930; ENSMUST00000112332; ENSMUST00000125621; ENSMUST00000128259; ENSMUST00000135023; uc008jxr.1	RIKEN cDNA 4932414N04 gene	chr2	+	Multiple_Complex	68656486	68748467	TC0200000990.mm.2	28.84	24.2515	29.0406	32.2226
4932415D10Rik	ENSMUST00000171401; XM_003084854.1	RIKEN cDNA 4932415D10 gene [Source:MGI Symbol;Acc:MGI:3045298]; RIKEN cDNA 4932415D10 gene	chr10	-	Coding	82281717	82287463	TC1000002563.mm.2	11.4716	12.9063	12.4666	13.9288
4932415M13Rik	NR_073205; BC109354; BC116728	RIKEN cDNA 4932415M13 gene	chr17	+	Multiple_Complex	53716509	53733843	TC1700000978.mm.2	27.0958	24.9333	22.9433	17.3878
4932416K20Rik	NM_001002775; uc029wvf.1	RIKEN cDNA 4932416K20 gene	chr8	+	Multiple_Complex	104795237	104798793	TC0800001192.mm.2	16.3362	13.9288	15.3482	16.3362
4932427H20Rik	ENSMUST00000181138	RIKEN cDNA 4932427H20 gene	chr9	+	Coding	88438598	88441187	TC0900001130.mm.2	17.5087	14.2215	12.8171	17.7531
4932429P05Rik	NM_001085511; ENSMUST00000113958; uc009tsh.1	RIKEN cDNA 4932429P05 gene	chrX	+	Coding	89752268	89755491	TC0X00000859.mm.2	14.2215	12.6407	14.3204	14.723
4932431P20Rik	ENSMUST00000098602; ENSMUST00000141713; XR_035432.2	RIKEN cDNA 4932431P20 gene [Source:MGI Symbol;Acc:MGI:2149781]; RIKEN cDNA 4932431P20 gene	chr7	+	Coding	29519205	29538057	TC0700000529.mm.2	5.9794	6.19026	6.27667	6.36429
4932438A13Rik	NM_172679; ENSMUST00000057272; ENSMUST00000108145; ENSMUST00000123916; ENSMUST00000128061; ENSMUST00000129721; ENSMUST00000129787; ENSMUST00000136287; ENSMUST00000136746; ENSMUST00000138152; ENSMUST00000138950; ENSMUST00000139219; ENSMUST00000140480; ENSMUST00000141740; ENSMUST00000143675; ENSMUST00000146948; ENSMUST00000148698; ENSMUST00000152564; ENSMUST00000152881; uc008ozw.2; uc008ozx.2; uc00…	RIKEN cDNA 4932438A13 gene	chr3	+	Multiple_Complex	36863106	37053033	TC0300000272.mm.2	6382.92	7590.61	8023.41	7332.05
4932438H23Rik	NM_001163695; NM_028905; ENSMUST00000035689; ENSMUST00000114076; ENSMUST00000146047; BC032975; uc007zxc.1; uc007zxd.1	RIKEN cDNA 4932438H23 gene	chr16	-	Coding	91053935	91095122	TC1600002062.mm.2	10.8528	9.06307	14.2215	11.6318
4932442E05Rik	ENSMUST00000059966	RIKEN cDNA 4932442E05 gene	chr10	+	Coding	118860826	118863542	TC1000001455.mm.2	6.6807	7.88986	11.3924	16
4932443I19Rik	NM_001101519; ENSMUST00000166277; uc009kyf.2; uc009kyg.1	RIKEN cDNA 4932443I19 gene	chr8	+	Coding	13705889	13743066	TC0800000129.mm.2	10.1261	9.57983	7.94474	8.75435
4933400A11Rik	NR_003635; uc009uyb.1; uc012hrp.1	capping protein (actin filament) muscle Z-line, alpha 1 pseudogene	chrX	-	Multiple_Complex	169776257	169779635	TC0X00003378.mm.2	9.98664	14.6213	6.58873	13.4543
4933401B06Rik	NR_033580; uc012hns.1	GLE1 RNA export mediator pseudogene	chrX	+	Multiple_Complex	107542479	107543800	TC0X00001089.mm.2	15.3482	12.996	17.1484	13.8326
4933402D24Rik	NM_001256158; ENSMUST00000027102; uc029qow.1	RIKEN cDNA 4933402D24 gene	chr1	-	Coding	63754907	63769267	TC0100002458.mm.2	6.72717	8.57419	10.0561	6.82108
4933402E13Rik	NM_001199996; NM_001199997; ENSMUST00000051414; ENSMUST00000178085; BC132156; uc009tik.1; uc012hif.1	RIKEN cDNA 4933402E13 gene	chrX	+	Coding	62283499	62292078	TC0X00000574.mm.2	10.9283	14.1232	15.3482	11.9588
4933402J07Rik	NM_177901; ENSMUST00000093342; BC117078; BC120779; uc009mqt.1	RIKEN cDNA 4933402J07 gene	chr8	+	Coding	87563853	87589424	TC0800001021.mm.2	9.31787	8.9383	12.9063	10.3388
4933402N03Rik	NM_173409; ENSMUST00000070980; BC115646; BC115647; uc009kay.1	RIKEN cDNA 4933402N03 gene	chr7	-	Coding	131137713	131146314	TC0700004393.mm.2	15.7797	14.0257	19.0273	17.7531
4933402N22Rik	NM_001177510; ENSMUST00000168329; ENSMUST00000170301; BC133658; uc008wlv.1	RIKEN cDNA 4933402N22 gene	chr5	+	Coding	11918043	11922821	TC0500000079.mm.2	25.1067	42.5179	19.4271	32.2226
4933402P03Rik	NM_175368; ENSMUST00000056941; BC137961; uc007jru.1	RIKEN cDNA 4933402P03 gene	chr11	-	Coding	69816566	69818465	TC1100003067.mm.2	9.12611	10.2674	10.7779	13.5479
4933403O08Rik	NM_001177389; ENSMUST00000132037; ENSMUST00000152343; ENSMUST00000164272; uc009ude.1	RIKEN cDNA 4933403O08 gene	chrX	+	Coding	112239049	112243852	TC0X00001122.mm.2	11.4716	13.4543	16.2234	19.0273
4933405L10Rik	NM_027655; ENSMUST00000013302; BC125412; BC138007; BC145093; uc009nea.2; uc012gjo.1	RIKEN cDNA 4933405L10 gene	chr8	+	Coding	105708291	105710244	TC0800001228.mm.2	12.4666	8.75435	13.737	12.5533
4933405O20Rik	NM_172901; ENSMUST00000119710; BC060958; uc009hca.1	RIKEN cDNA 4933405O20 gene	chr7	+	Coding	50599190	50600530	TC0700000910.mm.2	20.1122	12.3805	17.1484	13.8326
4933406J08Rik	NM_028914; ENSMUST00000028661; ENSMUST00000149861; uc008mai.2	RIKEN cDNA 4933406J08 gene	chr2	+	Multiple_Complex	122186272	122206397	TC0200001840.mm.2	19.1597	30.4844	18.1261	11.0043
4933406M09Rik	NM_173771; ENSMUST00000162187; BC116694; BC116697; uc007crt.2	RIKEN cDNA 4933406M09 gene	chr1	+	Coding	134385940	134390983	TC0100001226.mm.2	23.1029	20.393	20.9663	20.1122
4933407L21Rik	NR_037692; uc007bup.2	RIKEN cDNA 4933407L21 gene	chr1	+	Multiple_Complex	85928483	85940624	TC0100000775.mm.2	11.5514	12.2101	12.2101	10.5561
4933408B17Rik	NM_177773; ENSMUST00000056932; ENSMUST00000129566; uc008eku.1; uc012baz.1	RIKEN cDNA 4933408B17 gene	chr18	-	Coding	34579846	34597468	TC1800001151.mm.2	13.737	13.3614	10.1261	21.259
4933408J17Rik	NR_045810; uc029ren.1	RIKEN cDNA 4933408J17 gene	chr10	+	Multiple_Complex	93589413	93605245	TC1000001136.mm.2	9.00047	9.25351	10.1261	8.87656
4933409G03Rik	NM_177651; ENSMUST00000102713; ENSMUST00000137117; uc008jxq.1	RIKEN cDNA 4933409G03 gene	chr2	+	Coding	68582413	68616463	TC0200000989.mm.2	28.0514	32.4467	34.5353	33.5909
4933409K07Rik	NR_033123; BC072647; uc008slb.1	RIKEN cDNA 4933409K07 gene	chr4	-	Multiple_Complex	42031296	42055130	TC0400002488.mm.2	28.0514	27.8576	29.0406	24.59
4933409K07Rik	uc012hdn.1	RIKEN cDNA 4933409K07 gene	chr4_GL456350_random	+	Multiple_Complex	60801	84642	TC4_GL456350_random00000002.mm.2	15.7797	18.6357	16.3362	20.9663
4933409K07Rik	uc029vds.1	RIKEN cDNA 4933409K07 gene	chr4_JH584293_random	+	Multiple_Complex	120552	144386	TC4_JH584293_random00000004.mm.2	28.0514	27.8576	29.0406	24.59
4933411G06Rik	NR_045158; uc029qxd.1	Sumo1 pseudogene	chr10	-	Multiple_Complex	51756173	51757194	TC1000002149.mm.2	14.723	20.9663	18.1261	22.4711
4933411K16Rik; Hoga1	NM_025752; NM_026152; ENSMUST00000081714; ENSMUST00000164518; ENSMUST00000167381; ENSMUST00000168414; ENSMUST00000172244; BC016430; BC049703; OTTMUST00000091700; OTTMUST00000091701; OTTMUST00000091702; OTTMUST00000091703; uc008hnb.1; uc008hnc.2	RIKEN cDNA 4933411K16 gene; 4-hydroxy-2-oxoglutarate aldolase 1	chr19	+	Multiple_Complex	42045610	42070953	TC1900000607.mm.2	10.9283	9.84916	10.1965	12.4666
4933412E24Rik	NM_027668; ENSMUST00000096421; uc011ztd.1	RIKEN cDNA 4933412E24 gene	chr15	-	Coding	60014866	60016618	TC1500001601.mm.2	13.4543	19.2929	18.507	21.4068
4933414I15Rik	ENSMUST00000109123; ENSMUST00000156329; XR_141073.1	RIKEN cDNA 4933414I15 gene [Source:MGI Symbol;Acc:MGI:1918374]; RIKEN cDNA 4933414I15 gene	chr11	-	Multiple_Complex	50940711	50943765	TC1100002685.mm.2	57.2816	55.7152	60.5477	67.6492
4933415F23Rik	NM_025746; ENSMUST00000073179; BC115556; uc007alz.1	RIKEN cDNA 4933415F23 gene	chr1	-	Multiple_Complex	23100467	23102253	TC0100002061.mm.2	7.88986	5.77572	5.54044	5.06303
4933416C03Rik	NM_001161855; ENSMUST00000099261; uc007hbq.2	RIKEN cDNA 4933416C03 gene	chr10	-	Coding	116111664	116113917	TC1000002905.mm.2	9.71356	9.06307	9.06307	13.3614
4933416I08Rik	NM_027700	RIKEN cDNA 4933416I08 gene	chrX	+	Multiple_Complex	53686491	53691519	TC0X00000482.mm.2	41.9326	22.1618	33.8246	17.5087
4933417A18Rik	NM_025750; ENSMUST00000160279; ENSMUST00000160905; BC100450; BC145747; uc007qbt.2; uc007qbu.2	RIKEN cDNA 4933417A18 gene	chr13	+	Coding	34924409	34955875	TC1300000397.mm.2	11.9588	10.7034	9.57983	9.91766
4933421I07Rik	NM_027702; ENSMUST00000032648; BC147587; BC147628; uc009gma.1	RIKEN cDNA 4933421I07 gene	chr7	-	Coding	42445462	42448120	TC0700002922.mm.2	10.1965	9.31787	10.4107	12.4666
4933425L06Rik	NM_025751; ENSMUST00000022232; BC119576; BC119577; uc007rtq.1	RIKEN cDNA 4933425L06 gene	chr13	+	Coding	105082122	105121782	TC1300001183.mm.2	8.45614	12.6407	8.1681	9.31787
4933427D06Rik	NM_175017; ENSMUST00000068968; ENSMUST00000153517; ENSMUST00000153981; ENSMUST00000168837; BC098480; uc009cwa.1	RIKEN cDNA 4933427D06 gene	chr6	+	Coding	88950683	89110037	TC0600001044.mm.2	19.1597	14.0257	16	17.5087
4933427D14Rik	NM_028963; ENSMUST00000108505; ENSMUST00000108506; ENSMUST00000131546; ENSMUST00000142530; ENSMUST00000144553; ENSMUST00000151411; ENSMUST00000154093; ENSMUST00000156696; BC043106; uc007jyd.1; uc007jye.1; uc007jyf.1; uc007jyg.1; uc007jyh.1; uc007jyi.1	RIKEN cDNA 4933427D14 gene	chr11	-	Multiple_Complex	72153929	72207459	TC1100003138.mm.2	224.411	340.144	292.036	232.325
4933427E11Rik	NR_033197; uc007wfq.2	RIKEN cDNA 4933427E11 gene	chr15	+	Multiple_Complex	74709161	74710374	TC1500000541.mm.2	4.92458	7.06162	8.9383	8.1681
4933427G17Rik	NM_028955; ENSMUST00000033166; ENSMUST00000133939; ENSMUST00000138177; ENSMUST00000149535; uc009jnj.1	RIKEN cDNA 4933427G17 gene	chr7	+	Coding	120982509	121014787	TC0700001738.mm.2	13.2691	13.737	13.2691	16.1113
4933427I04Rik	ENSMUST00000097896	Riken cDNA 4933427I04 gene [Source:MGI Symbol;Acc:MGI:3613760]	chr4	+	Coding	123859679	123863165	TC0400001407.mm.2	8	6.9644	8.63383	7.94474
4933428G20Rik	NM_001289118; ENSMUST00000056955	RIKEN cDNA 4933428G20 gene	chr11	-	Coding	97490783	97500340	TC1100003645.mm.2	35.0174	47.5048	49.8665	40.5042
4933428M09Rik	ENSMUST00000113046; XR_141415.1	RIKEN cDNA 4933428M09 gene [Source:MGI Symbol;Acc:MGI:1918498]; RIKEN cDNA 4933428M09 gene	chrX	+	Coding	139179228	139181009	TC0X00001366.mm.2	12.996	14.3204	11.3924	11.2356
4933430I17Rik	NM_177607; ENSMUST00000062145; BC116650; uc008tfc.1; uc012dft.1	RIKEN cDNA 4933430I17 gene	chr4	+	Coding	62525369	62547993	TC0400000704.mm.2	14.5203	10.5561	12.042	12.9063
4933433C11Rik	NM_028961; ENSMUST00000043774; ENSMUST00000114363; ENSMUST00000124661; ENSMUST00000149509; ENSMUST00000155706; BC132286; BC138006; uc008iqo.2; uc008iqp.2	RIKEN cDNA 4933433C11 gene	chr2	-	Multiple_Complex	25212207	25214637	TC0200003134.mm.2	19.0273	17.2677	19.4271	24.59
4933434E20Rik; 1700094D03Rik	NM_001287086; NM_001287087; NM_025762; NM_027500; NM_028567; BC018438; BC027190; BC048560; uc008qbe.2	RIKEN cDNA 4933434E20 gene; RIKEN cDNA 1700094D03 gene	chr3	+	Multiple_Complex	90051636	90068347	TC0300000775.mm.2	3396.89	3147.52	3104.19	3147.52
4933436I01Rik	NM_025763; ENSMUST00000026325; BC125317; BC138016; uc009tis.1	RIKEN cDNA 4933436I01 gene	chrX	-	Coding	67919864	67921450	TC0X00002366.mm.2	10.0561	9.44794	9.38268	10.1261
4933440M02Rik	NR_045803; NR_045804; uc009jpy.2; uc029wos.1	RIKEN cDNA 4933440M02 gene	chr7	-	Multiple_Complex	125284025	125349786	TC0700004253.mm.2	7.46426	7.4127	7.4127	6.02099
4933440N22Rik	ENSMUST00000035534	RIKEN cDNA 4933440N22 gene	chr6	-	Coding	117907110	117907760	TC0600002990.mm.2	21.7057	18.0009	17.5087	18.507
5031410I06Rik	NM_207657; ENSMUST00000063524; uc008wtf.1	RIKEN cDNA 5031410I06 gene	chr5	-	Coding	26098668	26105362	TC0500002123.mm.2	27.8576	26.5382	23.9176	24.59
5031414D18Rik	NM_198642; ENSMUST00000036072; BC052668; uc007uqk.1	RIKEN cDNA 5031414D18 gene	chr14	+	Coding	75016027	75052532	TC1400001052.mm.2	103.25	101.125	85.6274	83.8652
5031425E22Rik	NR_040469; uc008wpy.2	RIKEN cDNA 5031425E22 gene	chr5	-	Multiple_Complex	23353565	23434353	TC0500002045.mm.2	135.298	137.187	133.436	158.683
5031434C07Rik	NR_045986; NR_045987; uc009ddw.1; uc029vxy.1	RIKEN cDNA 5031434C07 gene	chr6	-	Multiple_Complex	112285857	112290319	TC0600002898.mm.2	11.1579	12.5533	11.2356	11.7942
5031439G07Rik; Mir1249	NM_001033273; NR_037206; ENSMUST00000047144; ENSMUST00000124308; ENSMUST00000165743; ENSMUST00000170863; uc007xcr.1; uc011zxj.1	RIKEN cDNA 5031439G07 gene; microRNA 1249	chr15	-	Multiple_Complex	84943936	84988551	TC1500001996.mm.2	25006.2	23821.9	23821.9	24833.5
5330417C22Rik	NM_001033304; ENSMUST00000048012; ENSMUST00000106625; ENSMUST00000106626; ENSMUST00000140357; ENSMUST00000148237; ENSMUST00000148493; ENSMUST00000185128; uc008qzd.1	RIKEN cDNA 5330417C22 gene	chr3	-	Multiple_Complex	108455694	108536536	TC0300002743.mm.2	7.4127	8.69388	8.75435	10.2674
5330439B14Rik	NR_037679; BC147438; BC147456; uc009epq.1	RIKEN cDNA 5330439B14 gene	chr6	+	Multiple_Complex	142614595	142626462	TC0600001687.mm.2	15.0324	17.1484	16.3362	22.7848
5430401F13Rik	NM_001244628; ENSMUST00000075020; ENSMUST00000161385; uc009eiu.1	RIKEN cDNA 5430401F13 gene	chr6	+	Coding	131486400	131553757	TC0600001551.mm.2	5.73582	9.51366	11.1579	10.9283
5430402E10Rik	NM_027768; ENSMUST00000063127; uc029xlb.1	RIKEN cDNA 5430402E10 gene	chrX	-	Coding	77919786	77925062	TC0X00002508.mm.2	11.9588	14.2215	12.996	11.8762
5430403G16Rik	ENSMUST00000092720	RIKEN cDNA 5430403G16 gene [Source:MGI Symbol;Acc:MGI:1924450]	chr5	-	Coding	109674545	109691041	TC0500002971.mm.2	158.683	135.298	133.436	147.033
5430405H02Rik	NR_015591; NR_027914; uc008noa.2; uc012chw.1	RIKEN cDNA 5430405H02 gene	chr2	-	Multiple_Complex	156843128	156862963	TC0200005000.mm.2	202.251	233.941	298.172	213.783
5430416O09Rik	NR_033355; BC147344; BC147345; uc008sqy.1	RIKEN cDNA 5430416O09 gene	chr4	+	Multiple_Complex	43730034	43734534	TC0400000451.mm.2	8.87656	11.7942	8.28212	10.7779
5430417L22Rik; Inafm2; RP23-172B16.3	NR_030716; ENSMUST00000149978; NR_030716.1; OTTMUST00000037143	RIKEN cDNA 5430417L22 gene (5430417L22Rik), long non-coding RNA.; InaF motif containing 2 [Source:MGI Symbol;Acc:MGI:1915354]; RIKEN cDNA 5430417L22 gene; novel transcript (5430417L22Rik)	chr2	+	Multiple_Complex	118745758	118748810	TC0200001745.mm.2	152.219	160.898	160.898	94.3532
5430419D17Rik	NM_175166; ENSMUST00000050586; ENSMUST00000128522; uc009kba.1; uc009kbb.1	RIKEN cDNA 5430419D17 gene	chr7	+	Multiple_Complex	131174402	131250945	TC0700001916.mm.2	37.7918	46.5271	42.5179	66.257
5430427O19Rik	NM_001163539; ENSMUST00000113976; BC115576; BC115577; uc009trz.2; uc009tsa.2	RIKEN cDNA 5430427O19 gene	chrX	+	Coding	85821945	85891499	TC0X00000836.mm.2	404.501	541.193	508.463	501.463
5530400C23Rik	NM_027784; ENSMUST00000048459; uc009eka.1	RIKEN cDNA 5530400C23 gene	chr6	+	Coding	133292216	133295790	TC0600001576.mm.2	16	15.0324	16.2234	11.7942
5530401A14Rik	NR_038010; uc007kmo.2	RIKEN cDNA 5530401A14 gene	chr11	+	Multiple_Complex	81860673	81894582	TC1100001215.mm.2	6.45313	5.24157	6.6807	7.46426
5730409E04Rik	NM_001013755; NM_001145950; ENSMUST00000097886; ENSMUST00000164362; uc008utp.2; uc012dlg.1	RIKEN cDNA 5730409E04Rik gene	chr4	+	Coding	126609818	126614371	TC0400001467.mm.2	57.2816	65.7993	71.0124	58.0812
5730455P16Rik	NM_027472; ENSMUST00000103225; ENSMUST00000134274; ENSMUST00000149614; ENSMUST00000179332; BC044897; BC055024; uc007klv.2	RIKEN cDNA 5730455P16 gene	chr11	-	Multiple_Complex	80360492	80378034	TC1100003342.mm.2	188.706	158.683	315.173	199.466
5730460C07Rik	NR_045801; uc029upg.1	RIKEN cDNA 5730460C07 gene	chr3	-	Multiple_Complex	153789305	153792087	TC0300003166.mm.2	43.4113	42.8137	48.5029	36.5044
5730480H06Rik; Pacrgl	NR_045500; ENSMUST00000176521; OTTMUST00000110748; uc008xjy.1	RIKEN cDNA 5730480H06 gene; PARK2 co-regulated-like	chr5	+	NonCoding	48392837	48414294	TC0500000506.mm.2	47.8352	35.261	32	32.8996
5730507C01Rik	NM_001033157; NM_001201330; ENSMUST00000063216; ENSMUST00000177778; BC150925; uc007ndb.2; uc011ykq.1	RIKEN cDNA 5730507C01 gene	chr12	+	Coding	18514510	18535254	TC1200000155.mm.2	357.054	359.538	310.834	340.144
5730508B09Rik	NM_027482; ENSMUST00000057198; BC116791; BC116793; uc008rhr.2; uc012cxn.1	RIKEN cDNA 5730508B09 gene	chr3	-	Coding	127869688	127896323	TC0300002920.mm.2	4299.64	4153.18	4513.4	4938.99
5730522E02Rik	NR_027973; uc007igb.2; uc011xsi.1	RIKEN cDNA 5730522E02 gene	chr11	-	Multiple_Complex	25602584	26210763	TC1100002392.mm.2	44.6318	60.5477	48.5029	47.8352
5730559C18Rik	NM_028872; ENSMUST00000120339; ENSMUST00000144464; ENSMUST00000150163; ENSMUST00000153910; BC052416; BC053100; uc007cuo.2; uc007cup.1	RIKEN cDNA 5730559C18 gene	chr1	-	Coding	136213522	136234280	TC0100003142.mm.2	10.7034	9.25351	11.4716	12.8171
5730596B20Rik	ENSMUST00000070587; XR_105021.1	RIKEN cDNA 5730596B20 gene [Source:MGI Symbol;Acc:MGI:1924830]; RIKEN cDNA 5730596B20 gene	chr6	+	Coding	52177498	52180851	TC0600000621.mm.2	10.1261	7.67411	8.05564	9.78112
5830411N06Rik	NM_001128145; NM_001128146; NM_175533; ENSMUST00000059882; ENSMUST00000093984; ENSMUST00000164583; uc009khl.1; uc012fwi.1; uc012fwj.1	RIKEN cDNA 5830411N06 gene	chr7	+	Coding	140247301	140299800	TC0700002008.mm.2	19.8353	20.9663	23.5883	25.6342
5830417I10Rik	NR_028359; uc008pwt.2; uc008pwv.2	gon-4-like pseudogene	chr3	+	Multiple_Complex	88775213	88829371	TC0300003211.mm.2	1287.18	1552.09	1168.14	1314.23
5830428H23Rik; Zfp950; Zfp826	ENSMUST00000099260; ENSMUST00000122927; ENSMUST00000127117; ENSMUST00000127290; ENSMUST00000143264; ENSMUST00000148569; ENSMUST00000178819; ENSMUST00000180544; ENSMUST00000181469; OTTMUST00000082435; OTTMUST00000082436; OTTMUST00000082437; OTTMUST00000082438; OTTMUST00000112364; OTTMUST00000112366; XR_105997.1	RIKEN cDNA 5830428H23 gene; zinc finger protein 950 [Source:MGI Symbol;Acc:MGI:2652824]; zinc finger protein 826	chr19	-	NonCoding	61053840	61140840	TC1900001758.mm.2	2149.82	1573.76	2210.26	1820.35
5830454E08Rik	NR_073359	RIKEN cDNA 5830454E08 gene	chr9	+	Multiple_Complex	120577331	120578073	TC0900001606.mm.2	15.2422	20.8215	18.0009	17.2677
5830473C10Rik	NM_001252661; ENSMUST00000094615; uc029vji.1	RIKEN cDNA 5830473C10 gene	chr5	+	Multiple_Complex	90561209	90597973	TC0500000837.mm.2	56.493	68.1197	45.2548	44.0173
5930403L14Rik	NR_045643; uc008wby.2	RIKEN cDNA 5930403L14 gene	chr4	-	Multiple_Complex	154630655	154636367	TC0400004120.mm.2	13.5479	8.11168	10.3388	8.57419
6030408B16Rik	NR_033803; uc011zzr.1	RIKEN cDNA 6030408B16 gene	chr15	+	Multiple_Complex	101293212	101297426	TC1500001069.mm.2	30.2738	23.1029	32	38.8542
6030419C18Rik	NM_176921; ENSMUST00000085658; BC096614; uc009pwz.1; uc009pxa.1	RIKEN cDNA 6030419C18 gene	chr9	+	Coding	58488603	58499780	TC0900000735.mm.2	7.06162	8.9383	8.39773	7.67411
6030426L16Rik	XR_035730.1	PREDICTED: RIKEN cDNA 6030426L16 gene (6030426L16Rik), miscRNA.	chr12	-	NonCoding	21729738	21784556	TC1200001498.mm.2	45.5696	47.8352	46.2057	41.9326
6030458C11Rik	NM_001166360; NM_029998; ENSMUST00000057256; BC119058; BC137759; uc007vhw.2; uc007vhx.2; uc007vhy.2; uc007vhz.2	RIKEN cDNA 6030458C11 gene	chr15	-	Coding	12808177	12824657	TC1500001234.mm.2	229.126	215.269	294.067	242.191
6030468B19Rik	NM_029964; ENSMUST00000106331; uc007mnv.2	RIKEN cDNA 6030468B19 gene	chr11	+	Coding	117797660	117807308	TC1100001970.mm.2	22.4711	22.1618	25.4572	24.59
6030469F06Rik	NR_102715	RIKEN cDNA 6030469F06 gene	chr12	+	Multiple_Complex	31168862	31185922	TC1200000261.mm.2	105.42	112.206	109.896	106.153
6030498E09Rik	NM_183126; ENSMUST00000050744; ENSMUST00000168144; uc009tah.1	RIKEN cDNA 6030498E09 gene	chrX	+	Coding	38772671	38962688	TC0X00000376.mm.2	35.5062	33.8246	32.8996	36.2523
6230426M11Rik	XR_106470.1	PREDICTED: RIKEN cDNA 6230426M11 gene (6230426M11Rik), miscRNA.	chr12	+	NonCoding	104752095	104775474	TC1200001049.mm.2	33.1285	32.4467	32.2226	29.0406
6330403A02Rik	NM_001081227; ENSMUST00000136521; ENSMUST00000179826; BC120654; BC120656; uc007dwh.2	RIKEN cDNA 6330403A02 gene	chr1	-	Coding	180432373	180483504	TC0100003666.mm.2	23.9176	17.2677	24.9333	24.59
6330403K07Rik	NM_134022; BC069976; uc007jxo.1	RIKEN cDNA 6330403K07 gene	chr11	-	Multiple_Complex	71031941	71033617	TC1100003122.mm.2	23.5883	16.6795	17.8766	16.5642
6330408A02Rik	NM_177312; ENSMUST00000108532; ENSMUST00000119139; ENSMUST00000119558; ENSMUST00000135898; ENSMUST00000137574; ENSMUST00000140530; ENSMUST00000144470; BC075681; uc009ffk.1; uc009ffl.1; uc009ffm.1; uc009ffn.1; uc009ffo.1	RIKEN cDNA 6330408A02 gene	chr7	-	Multiple_Complex	13258967	13278721	TC0700002366.mm.2	42.8137	39.9466	62.2499	50.2134
6330409D20Rik	NM_027529; ENSMUST00000009695; ENSMUST00000151536; uc029tws.1	RIKEN cDNA 6330409D20 gene	chr2	-	Multiple_Complex	32732620	32741016	TC0200003310.mm.2	10.4831	11.4716	14.6213	11.3137
6330415B21Rik	NR_045141; uc029vwh.1	RIKEN cDNA 6330415B21 gene	chr6	-	Multiple_Complex	77380257	77382475	TC0600002528.mm.2	9.98664	9.84916	5.1337	11.8762
6330416G13Rik	NM_144905; ENSMUST00000077709; ENSMUST00000080336; ENSMUST00000124332; ENSMUST00000126738; ENSMUST00000150360; BC022599; BC023748; uc008tgr.1; uc008tgs.1; uc008tgt.1; uc008tgu.1; uc008tgv.1; uc012dfz.1	RIKEN cDNA 6330416G13 gene	chr4	+	Multiple_Complex	63558781	63586357	TC0400000726.mm.2	1120.56	955.426	729.114	1002.93
6330562C20Rik; RP24-372P19.1; AK144859; Gm10691	ENSMUST00000098867; ENSMUST00000176569; OTTMUST00000110018; uc008qji.1; XR_140571.1	RIKEN cDNA 6330562C20 gene [Source:MGI Symbol;Acc:MGI:1923443]; novel transcript, antisense to Cers2; lung RCB-0558 LLC cDNA, RIKEN full-length enriched library, clone:G730044K14 product:hypothetical protein, full insert sequence.; PREDICTED: predicted gene 10691 (Gm10691), miscRNA.	chr3	-	Multiple_Complex	95307672	95315127	TC0300002474.mm.2	145.009	129.787	148.056	150.123
6430503K07Rik	NR_108091	RIKEN cDNA 6430503K07 gene	chr2	+	Multiple_Complex	147187424	147188482	TC0200002181.mm.2	274.374	288.015	333.144	280.139
6430531B16Rik	NM_001033465; ENSMUST00000097970; ENSMUST00000121412; ENSMUST00000146974; BC145730; uc009kgi.1; uc012fvz.1; uc012fwa.1; uc012fwb.1	RIKEN cDNA 6430531B16 gene	chr7	-	Multiple_Complex	139972303	139978755	TC0700004486.mm.2	51.2685	42.5179	43.4113	39.9466
6430548M08Rik	NM_001163760; NM_001163761; NM_001163762; NM_172286; ENSMUST00000034281; ENSMUST00000108948; ENSMUST00000108950; ENSMUST00000108951; ENSMUST00000132229; ENSMUST00000144682; ENSMUST00000153725; BC027126; uc009nqt.1; uc009nqu.2; uc009nqv.2; uc009nqw.2	RIKEN cDNA 6430548M08 gene	chr8	+	Multiple_Complex	120114152	120165307	TC0800001436.mm.2	1002.93	1243.34	955.426	1074.91
6430550D23Rik	NM_001145351; NM_001145352; ENSMUST00000086145; ENSMUST00000109617; ENSMUST00000124812; ENSMUST00000138025; ENSMUST00000139116; ENSMUST00000140657; ENSMUST00000141437; ENSMUST00000144686; ENSMUST00000156993; uc008nlw.2; uc012chn.1	RIKEN cDNA 6430550D23 gene	chr2	-	Multiple_Complex	155973279	156007977	TC0200004979.mm.2	48.1679	91.1392	88.0347	53.4456
6430571L13Rik	NM_175486; ENSMUST00000042581; ENSMUST00000135520; BC115775; BC116708; uc009rlg.1	RIKEN cDNA 6430571L13 gene	chr9	+	Multiple_Complex	107340602	107353286	TC0900001366.mm.2	11.0043	11.3137	10.6295	13.4543
6430573F11Rik	NM_176952; ENSMUST00000125492; ENSMUST00000135373; ENSMUST00000147525; ENSMUST00000152039; ENSMUST00000171777; BC052184; uc009llk.1; uc009lll.1; uc009llm.1; uc009lln.1; uc009llo.1; uc009llp.1	RIKEN cDNA 6430573F11 gene	chr8	+	Multiple_Complex	36457548	36516570	TC0800000449.mm.2	9.18959	9.64646	8.45614	7.11074
6720489N17Rik	NM_173381; ENSMUST00000091563; uc007qxb.2	RIKEN cDNA 6720489N17 gene	chr13	-	Coding	62603015	62624182	TC1300002169.mm.2	294.067	335.461	418.766	352.139
6820408C15Rik	NM_001289738; NM_177656; NR_110367; NR_110368; ENSMUST00000039961; ENSMUST00000128737; ENSMUST00000153713; BC137826; BC144944	RIKEN cDNA 6820408C15 gene	chr2	+	Multiple_Complex	152415587	152444330	TC0200002282.mm.2	15.7797	15.455	17.2677	15.2422
6820431F20Rik; 2610005L07Rik	NR_030708; BC025151; BC058969; uc009law.2; uc029wqx.1; uc029wqy.1; uc029wra.1; uc029wrb.1; uc029wrc.1	cadherin 11 pseudogene	chr8	-	Multiple_Complex	20262613	20297546	TC0800003240.mm.2	33689.2	34397.1	34636.4	35364.2
7420426K07Rik	NM_001033983; ENSMUST00000098460; uc009rdp.1	RIKEN cDNA 7420426K07 gene	chr9	+	Coding	98903119	98904622	TC0900001240.mm.2	8.28212	7.31065	7.88986	7.11074
7420461P10Rik	NM_001177581; ENSMUST00000169439; uc007dgn.2	RIKEN cDNA 7420461P10 gene	chr1	-	Coding	162647203	162658219	TC0100003395.mm.2	29.6508	27.0958	26.9087	32.4467
7530416G11Rik	NM_001256072; ENSMUST00000178942; uc029suf.1	RIKEN cDNA 7530416G11 gene	chr15	-	Multiple_Complex	85492736	85503227	TC1500002002.mm.2	86.8227	83.8652	85.0359	83.8652
8030411F24Rik	NM_030135; ENSMUST00000028933; BC132218; BC132222; uc008mtm.1; uc012cfo.1	RIKEN cDNA 8030411F24 gene	chr2	+	Coding	148782009	148785937	TC0200002199.mm.2	13.9288	14.1232	18.2522	13.737
8030423J24Rik	NM_029873; ENSMUST00000022091; uc029scc.1	RIKEN cDNA 8030423J24 gene	chr13	+	Coding	70882948	70884503	TC1300000867.mm.2	18.1261	17.6305	19.4271	19.1597
8030462N17Rik	NM_178670; ENSMUST00000074653; BC120889; uc008frn.1; uc008fro.1; uc008frq.1	RIKEN cDNA 8030462N17 gene	chr18	-	Coding	77633281	77714486	TC1800001628.mm.2	519.147	448.822	430.539	401.707
8030474K03Rik	ENSMUST00000145887; ENSMUST00000149761; ENSMUST00000151231; ENSMUST00000163399	RIKEN cDNA 8030474K03 gene	chrX	+	Multiple_Complex	101794570	101798780	TC0X00000986.mm.2	17.2677	21.1121	22.7848	22.7848
8430408G22Rik	NM_001166580; NM_145980; ENSMUST00000067354; ENSMUST00000178241; BC031533; BC058515; uc009dkp.2; uc009dkq.2	RIKEN cDNA 8430408G22 gene	chr6	+	Coding	116650684	116652847	TC0600001308.mm.2	19.4271	15.1369	17.6305	19.0273
8430423G03Rik	NR_040686; uc029vqt.1	RIKEN cDNA 8430423G03 gene	chr5	+	Multiple_Complex	148950250	148951658	TC0500001830.mm.2	32.4467	20.393	21.4068	34.5353
9030025P20Rik	NM_001123370; uc008ann.2; uc008ano.2; uc008anq.1	RIKEN cDNA 9030025P20 gene	chr17	+	Coding	14978864	14991577	TC1700002768.mm.2	4039.61	3590.58	4039.61	3795.3
9030612E09Rik	NR_102361	RIKEN cDNA 9030612E09 gene	chr10	+	Multiple_Complex	43174699	43176565	TC1000000390.mm.2	10.3388	9.44794	7.3615	8.9383
9030617O03Rik	NM_145448; ENSMUST00000069782; ENSMUST00000110069; ENSMUST00000110070; ENSMUST00000110073; ENSMUST00000124957; ENSMUST00000133970; ENSMUST00000154603; ENSMUST00000167322; BC021385; BC066161; uc007osw.1; uc007osx.1; uc007osy.1; uc007osz.1	RIKEN cDNA 9030617O03 gene	chr12	+	Multiple_Complex	100779057	100896981	TC1200000996.mm.2	467.882	464.65	484.382	497.999
9030619P08Rik	NR_108041; BC147461; BC147464	lymphocyte antigen 6 complex pseudogene	chr15	-	Multiple_Complex	75427606	75431829	TC1500001736.mm.2	31.125	68.5935	50.9143	32.6724
9030624G23Rik	NM_001256489; uc007neh.1	RIKEN cDNA 9030624G23 gene	chr12	-	Coding	24043202	24097269	TC1200001527.mm.2	274.374	280.139	232.325	237.207
9030624J02Rik	NM_027815; ENSMUST00000033280; ENSMUST00000059390; ENSMUST00000106552; ENSMUST00000106553; ENSMUST00000129334; ENSMUST00000131162; ENSMUST00000136623; ENSMUST00000146350; ENSMUST00000148586; ENSMUST00000149749; ENSMUST00000175730; ENSMUST00000175922; ENSMUST00000175952; ENSMUST00000176197; BC043674; BC054720; uc009jkm.2; uc009jkn.2; uc009jko.2; uc009jkp.2	RIKEN cDNA 9030624J02 gene	chr7	+	Multiple_Complex	118740226	118842966	TC0700001702.mm.2	2256.7	2435.5	2272.4	2225.63
9130008F23Rik	NM_027834; ENSMUST00000068258; BC132063; BC132065; uc008com.2	RIKEN cDNA 9130008F23 gene	chr17	-	Coding	40875482	40880558	TC1700002107.mm.2	41.9326	34.5353	34.5353	27.6652
9130011E15Rik	NM_198296; ENSMUST00000045396; BC048392; BC058989; uc008hrv.1; uc008hrw.1	RIKEN cDNA 9130011E15 gene	chr19	-	Multiple_Complex	45817364	45998512	TC1900001592.mm.2	404.501	367.093	380.038	357.054
9130019O22Rik	NM_030226; ENSMUST00000049052; ENSMUST00000164345; BC031466; uc009jve.1	RIKEN cDNA 9130019O22 gene	chr7	-	Coding	127382260	127387166	TC0700004662.mm.2	53.8174	51.2685	46.2057	44.6318
9130023H24Rik	NM_177001; ENSMUST00000078816; uc009jyj.2	RIKEN cDNA 9130023H24 gene	chr7	-	Coding	128234451	128238031	TC0700004360.mm.2	123.64	150.123	124.5	137.187
9130204L05Rik	NM_001101461; ENSMUST00000166173; uc008qdh.1	RIKEN cDNA 9130204L05 gene	chr3	-	Coding	91088137	91090805	TC0300002378.mm.2	27.0958	18.8959	21.7057	17.7531
9130221H12Rik	NR_046001; BC022632; uc012ffq.2	RIKEN cDNA 9130221H12 gene	chr7	+	Multiple_Complex	25228687	25230264	TC0700000408.mm.2	11.3924	9.12611	9.18959	9.91766
9130230L23Rik	NR_027961; uc008xoi.2; uc008xoj.1	RIKEN cDNA 9130230L23 gene	chr5	-	Multiple_Complex	65979358	66004285	TC0500002503.mm.2	42.2243	38.8542	45.2548	39.9466
9130401M01Rik	NM_029418; ENSMUST00000100655; BC050895; uc007vta.1	RIKEN cDNA 9130401M01 gene	chr15	-	Multiple_Complex	58022259	58034294	TC1500002341.mm.2	433.534	445.722	526.394	464.65
9130409I23Rik	NM_001033819; ENSMUST00000036819; BC147378; BC147379; uc007dxa.1	RIKEN cDNA 9130409I23 gene	chr1	+	Coding	181051237	181060667	TC0100001726.mm.2	25.9921	32.6724	53.0765	25.2813
9230009I02Rik	NR_045865; uc029rlm.1	RIKEN cDNA 9230009I02 gene	chr11	+	Multiple_Complex	51085087	51091835	TC1100000561.mm.2	8.28212	8.75435	9.78112	8.81524
9230104L09Rik	NM_029960; ENSMUST00000028937; ENSMUST00000149457; BC104302; BC104303; uc008mts.2	RIKEN cDNA 9230104L09 gene	chr2	-	Multiple_Complex	148846711	148865038	TC0200004815.mm.2	12.295	13.5479	18.2522	22.3159
9230104M06Rik	ENSMUST00000180971	RIKEN cDNA 9230104M06 gene [Source:MGI Symbol;Acc:MGI:3642845]	chr12	+	Multiple_Complex	112999964	113004369	TC1200001276.mm.2	26.9087	30.0647	27.8576	23.9176
9230106D20Rik	ENSMUST00000052806	RIKEN cDNA 9230106D20 gene [Source:MGI Symbol;Acc:MGI:3045371]	chr10	+	Coding	19644750	19660801	TC1000000144.mm.2	13.9288	17.2677	12.9063	18.507
9230110C19Rik	NM_199017; ENSMUST00000065291; uc009odh.1; uc009odi.1; uc012gnv.1	RIKEN cDNA 9230110C19 gene	chr9	-	Coding	8021672	8042823	TC0900001725.mm.2	19.1597	14.1232	11.6318	11.9588
9230110F15Rik	NM_029863; ENSMUST00000054175; uc012gqq.1	RIKEN cDNA 9230110F15 gene	chr9	-	Coding	35838329	35844150	TC0900002026.mm.2	30.0647	27.2843	25.9921	27.0958
9230112D13Rik	NM_030062; ENSMUST00000022325; uc007tay.1	RIKEN cDNA 9230112D13 gene	chr14	-	Coding	34511619	34522801	TC1400001729.mm.2	28.443	29.446	34.2968	36.5044
9230113P08Rik	ENSMUST00000176049; ENSMUST00000176153	RIKEN cDNA 9230113P08 gene	chr9	+	Multiple_Complex	35908423	35910796	TC0900000342.mm.2	31.5594	39.1245	32	36.2523
9330151L19Rik	NR_033222; uc007nru.1	RIKEN cDNA 9330151L19 gene	chr12	+	Multiple_Complex	69197211	69204127	TC1200000564.mm.2	680.287	613.109	458.253	556.408
9330159F19Rik	NM_001162537; ENSMUST00000092627; uc007esv.2; uc011xcd.1; uc011xce.1	RIKEN cDNA 9330159F19 gene	chr10	+	Multiple_Complex	29211643	29230779	TC1000000264.mm.2	15.6707	22.7848	20.5348	16.2234
9330159N05Rik	ENSMUST00000180541	RIKEN cDNA 9330159N05 gene	chr5	+	Coding	93044720	93048430	TC0500000885.mm.2	9.31787	12.9063	10.8528	11.3137
9330182L06Rik	NM_172706; ENSMUST00000069538; ENSMUST00000115348; ENSMUST00000131626; ENSMUST00000134991; ENSMUST00000142202; ENSMUST00000152095; ENSMUST00000154662; ENSMUST00000155764; BC132290; BC138012; uc008wlh.1; uc008wli.1; uc008wlj.1; uc008wlk.1; uc012dsc.1; uc012dsd.1; uc012dse.1	RIKEN cDNA 9330182L06 gene	chr5	+	Multiple_Complex	9266118	9481825	TC0500000060.mm.2	14.0257	12.6407	26.5382	15.5625
9330182O14Rik	NM_001256056; ENSMUST00000179120; uc029sos.1	RIKEN cDNA 9330182O14 gene	chr15	+	Multiple_Complex	40134365	40150010	TC1500000313.mm.2	33.5909	46.5271	40.2244	27.2843
9430007A20Rik	NM_198662; ENSMUST00000030328; uc008vrh.1; uc012dot.1	RIKEN cDNA 9430007A20 gene	chr4	+	Coding	144519822	144529353	TC0400001851.mm.2	7.31065	8.05564	5.57897	6.23332
9430015G10Rik	NM_145557; NM_177205; ENSMUST00000072554; ENSMUST00000105576; ENSMUST00000125786; ENSMUST00000127332; ENSMUST00000141802; ENSMUST00000141882; ENSMUST00000154944; ENSMUST00000169550; BC004010; uc008wgd.2; uc012drg.1; uc012drh.1	RIKEN cDNA 9430015G10 gene	chr4	+	Multiple_Complex	156109982	156127265	TC0400002105.mm.2	153.277	137.187	206.5	219.793
9430016H08Rik	NM_001081181; ENSMUST00000027114; BC024945; BC071241; uc007bbc.2	RIKEN cDNA 9430016H08 gene	chr1	+	Coding	57406328	57417953	TC0100000422.mm.2	424.612	494.559	380.038	413.001
9430020K01Rik	NM_001081963; ENSMUST00000037029; BC144919; uc008dyl.1; uc012ayy.1	RIKEN cDNA 9430020K01 gene	chr18	+	Multiple_Complex	4634929	4682869	TC1800000015.mm.2	51.6251	43.7133	62.6829	79.3413
9430038I01Rik	NM_029886; ENSMUST00000068996; ENSMUST00000117404; ENSMUST00000120340; ENSMUST00000135335; ENSMUST00000145881; uc009ket.2; uc009keu.2; uc009kev.2	RIKEN cDNA 9430038I01 gene	chr7	-	Multiple_Complex	137375569	137410762	TC0700004465.mm.2	198.088	205.074	157.586	160.898
9430069I07Rik	NM_001256161; ENSMUST00000179647; uc007vlp.2	RIKEN cDNA 9430069I07 gene	chr15	-	Coding	34349051	34357872	TC1500001344.mm.2	43.1115	24.761	44.0173	37.7918
9530002B09Rik	NM_023865; ENSMUST00000024032; uc008uof.1	RIKEN cDNA 9530002B09 gene	chr4	+	Coding	122689259	122705135	TC0400001381.mm.2	11.5514	12.9063	8.28212	12.6407
9530003J23Rik	NM_029906; ENSMUST00000020392; ENSMUST00000159193; BC120771; BC120797; uc007hcy.2; uc007hcz.2	RIKEN cDNA 9530003J23 gene	chr10	-	Coding	117232237	117238703	TC1000002927.mm.2	11.8762	13.0864	7.94474	10.1261
9530053A07Rik	NM_001164655; ENSMUST00000059886; ENSMUST00000129051; ENSMUST00000130693; ENSMUST00000150948; uc009fxv.1; uc009fxw.1; uc009fxx.2	RIKEN cDNA 9530053A07 gene	chr7	+	Multiple_Complex	28129466	28164811	TC0700000486.mm.2	10.7034	17.0299	10.4107	12.9063
9530068E07Rik	NM_153117; ENSMUST00000036952; ENSMUST00000109057; ENSMUST00000136303; ENSMUST00000153855; BC034829; uc007ivn.1; uc007ivo.1	RIKEN cDNA 9530068E07 gene	chr11	+	Multiple_Complex	52396428	52408728	TC1100000593.mm.2	12944	15716.6	13216	15716.6
9530077C05Rik	NM_026739; ENSMUST00000058868; BC039998; BC054761; uc009ool.1; uc009oom.1; uc009oon.1; uc009ooo.1; uc009oop.1	RIKEN cDNA 9530077C05 gene	chr9	+	Coding	22411577	22444681	TC0900000221.mm.2	41.6429	30.6965	48.5029	45.2548
9630028B13Rik	NR_038006; BC147657	RIKEN cDNA 9630028B13 gene	chr1	-	Multiple_Complex	185429357	185441819	TC0100003749.mm.2	8.33973	9.84916	7.46426	7.67411
9630041A04Rik	ENSMUST00000112841; XR_035282.1	RIKEN cDNA 9630041A04 gene [Source:MGI Symbol;Acc:MGI:3045242]; RIKEN cDNA 9630041A04 gene	chr9	+	Coding	101938481	101943219	TC0900001279.mm.2	10.7779	21.4068	11.7127	16.6795
9830107B12Rik	NM_001177896; NM_001177897; NM_177824; ENSMUST00000063481; uc008cwt.2; uc008cwu.2; uc012auy.1	RIKEN cDNA 9830107B12 gene	chr17	-	Coding	48125605	48146307	TC1700002223.mm.2	128.89	127.116	114.563	114.563
9830147E19Rik	NM_001242388; ENSMUST00000098503; ENSMUST00000107994; uc009gmd.2; uc029wfc.1	RIKEN cDNA 9830147E19 gene	chr7	-	Multiple_Complex	42609526	42642604	TC0700002931.mm.2	105.42	129.787	91.1392	119.428
9930012K11Rik	NM_001004155; NM_001112735; ENSMUST00000058240; ENSMUST00000129767; ENSMUST00000140152; ENSMUST00000140314; ENSMUST00000153871; BC080738; uc007ung.2; uc007unh.2	RIKEN cDNA 9930012K11 gene	chr14	-	Multiple_Complex	70154405	70159502	TC1400002332.mm.2	13.737	14.3204	14.5203	15.8895
9930021J03Rik	NM_172836; ENSMUST00000175726; ENSMUST00000175764; ENSMUST00000176773; ENSMUST00000177155; BC125582; uc008hdy.2	RIKEN cDNA 9930021J03 gene	chr19	-	Multiple_Complex	29714402	29806009	TC1900001347.mm.2	2048	1858.6	1606.83	2120.22
9930022D16Rik	uc007mcf.1	RIKEN cDNA 9930022D16 gene	chr11	+	Coding	109413917	109420405	TC1100001828.mm.2	32.8996	41.0696	34.2968	39.1245
9930104L06Rik	NM_177573; BC099946; uc008url.1; uc008urm.1	RIKEN cDNA 9930104L06 gene	chr4	+	Multiple_Complex	124937048	124944661	TC0400001432.mm.2	17.8766	22.6274	15.7797	19.5622
9930111J21Rik1; 9930111J21Rik2	NM_001114679; ENSMUST00000093153; ENSMUST00000097494; ENSMUST00000141200; BC119805; BC122882; OTTMUST00000012297; OTTMUST00000012298; OTTMUST00000012299; uc007ipl.1; uc011xtz.1	RIKEN cDNA 9930111J21 gene 1; RIKEN cDNA 9930111J21 gene 2	chr11	-	Coding	48946150	48979398	TC1100004292.mm.2	26615.9	28329.2	25531.7	24491.6
9930111J21Rik2	NM_173434; ENSMUST00000093152; ENSMUST00000101295; ENSMUST00000132768; OTTMUST00000012302; OTTMUST00000012303; OTTMUST00000012313; uc007ipn.1	RIKEN cDNA 9930111J21 gene 2	chr11	-	Coding	49015874	49051242	TC1100002648.mm.2	26615.9	28526.2	24833.5	24662
a	ENSMUST00000130870	nonagouti	chr2	+	Coding	155018266	155027104	TC0200002357.mm.2	7.83536	8.75435	9.51366	8.75435
A130010J15Rik	NM_001160359; NM_001160360; NM_181048; ENSMUST00000110831; ENSMUST00000160077; ENSMUST00000161235; ENSMUST00000178744; BC055955; uc007eeb.2; uc011wza.1; uc011wzb.1	RIKEN cDNA A130010J15 gene	chr1	+	Multiple_Complex	193173469	193177832	TC0100003873.mm.2	25.1067	44.6318	31.3414	38.0546
A130057D12Rik	ENSMUST00000181896	RIKEN cDNA A130057D12 gene [Source:MGI Symbol;Acc:MGI:3642847]	chr9	-	Coding	75441122	75441652	TC0900002677.mm.2	6.6807	6.6807	6.63456	7.94474
A1bg	NM_001081067; ENSMUST00000096418; uc007vyd.1	alpha-1-B glycoprotein	chr15	-	Coding	60917589	60921348	TC1500001608.mm.2	7.78124	8.05564	7.51618	8.22491
A1cf	NM_001081074; ENSMUST00000075838; BC089622; uc008het.1; uc008heu.1; uc008hev.1; uc012bkl.1	APOBEC1 complementation factor	chr19	+	Coding	31868761	31949406	TC1900000461.mm.2	14.723	19.4271	17.8766	13.2691
A230020J21Rik	NR_027298; uc011wyo.1	RIKEN cDNA A230020J21 gene	chr1	+	Multiple_Complex	191025350	191029781	TC0100001833.mm.2	252.476	250.732	227.544	219.793
A230046K03Rik	NM_001033375; ENSMUST00000038388; uc007gkj.1; uc011xkp.1	RIKEN cDNA A230046K03 gene	chr10	+	Coding	83543941	83596473	TC1000001010.mm.2	3929.15	3666.02	3326.99	4039.61
A230050P20Rik	NM_175687; ENSMUST00000043911; ENSMUST00000175820; ENSMUST00000176142; ENSMUST00000176990; ENSMUST00000177067; BC031510; BC043448; uc012gow.1; uc012gox.1	RIKEN cDNA A230050P20 gene	chr9	+	Multiple_Complex	20868642	20874307	TC0900000181.mm.2	85.0359	104.691	95.6704	97.0059
A230065H16Rik	NM_001101503; ENSMUST00000150384; uc007pcu.1	RIKEN cDNA A230065H16 gene	chr12	+	Coding	111406809	111412077	TC1200001235.mm.2	68.5935	93.7015	87.4266	76.6386
A230083G16Rik	uc009dsn.1	RIKEN cDNA A230083G16 gene	chr6	+	Coding	124916863	124925844	TC0600001435.mm.2	26.9087	21.5557	21.259	20.393
A2m	NM_175628; ENSMUST00000032203; BC072642; uc009doq.1	alpha-2-macroglobulin	chr6	+	Multiple_Complex	121636173	121679238	TC0600001372.mm.2	30.2738	29.8571	33.1285	32.8996
A330009N23Rik	NR_045326; NR_045327; NR_045328; uc007xss.2; uc007xst.2; uc029svf.1	RIKEN cDNA A330009N23 gene	chr15	-	NonCoding	101221191	101225186	TC1500002256.mm.2	7.31065	8.51496	9.06307	7.21
A330041J22Rik	NR_045835; uc009qxt.2	RIKEN cDNA A330041J22 gene	chr9	+	Multiple_Complex	86695442	86701253	TC0900001116.mm.2	34.2968	36.2523	39.9466	28.2465
A330050F15Rik	NM_001145192; ENSMUST00000169935; uc008dkx.2	RIKEN cDNA A330050F15 gene	chr17	+	Multiple_Complex	69439326	69489233	TC1700001112.mm.2	18.507	19.2929	18.8959	18.6357
A330070K13Rik	NM_198665; ENSMUST00000063656; uc008zun.1	RIKEN cDNA A330070K13 gene	chr5	-	Coding	130378778	130384631	TC0500003320.mm.2	10.9283	12.7286	14.0257	13.2691
A3galt2	NM_001009819; ENSMUST00000030585; ENSMUST00000106077; OTTMUST00000021857; OTTMUST00000068218; uc008uvm.1	alpha 1,3-galactosyltransferase 2 (isoglobotriaosylceramide synthase)	chr4	+	Coding	128755364	128769298	TC0400001504.mm.2	28.443	27.8576	24.0839	25.1067
A430005L14Rik	NM_001163019; NM_175287; ENSMUST00000058393; ENSMUST00000105645; ENSMUST00000128457; ENSMUST00000133524; ENSMUST00000139967; ENSMUST00000141493; ENSMUST00000147826; BC052148; uc008wau.2; uc012dqe.1	RIKEN cDNA A430005L14 gene	chr4	+	Multiple_Complex	153957237	153961925	TC0400002034.mm.2	1314.23	1243.34	1499.22	1595.73
A430033K04Rik	NM_183025; ENSMUST00000032590; ENSMUST00000069862; BC055299; uc009aft.2; uc009afu.2	RIKEN cDNA A430033K04 gene	chr5	+	Coding	138622859	138648917	TC0500001662.mm.2	190.019	133.436	156.498	159.786
A430035B10Rik	NR_040452; uc009axr.2; uc009axs.2	RIKEN cDNA A430035B10 gene	chr6	-	Multiple_Complex	8488795	8510430	TC0600001848.mm.2	13.3614	14.2215	21.259	16
A430078G23Rik	NM_001033378; ENSMUST00000098966; uc009krg.2; uc009krh.2; uc012fyi.1	RIKEN cDNA A430078G23 gene	chr8	+	Multiple_Complex	3353415	3390299	TC0800000003.mm.2	82.7106	79.8932	67.6492	76.1093
A430089I19Rik	BC147369; uc008yej.2	RIKEN cDNA A430089I19 gene	chr5	-	Coding	94302519	94306796	TC0500002781.mm.2	18.1261	21.4068	20.2521	22.6274
A430089I19Rik	NM_177913	RIKEN cDNA A430089I19 gene	chr5	-	Coding	94951011	94955288	TC0500002784.mm.2	11.3137	6.86852	12.1257	9.00047
A430089I19Rik	uc029vso.1	RIKEN cDNA A430089I19 gene	chr5_GL456354_random	+	Coding	5185	9462	TC5_GL456354_random00000001.mm.2	12.9063	10.5561	15.1369	11.5514
A430089I19Rik	NM_177913_3; BC147369_6; uc029vta.1	RIKEN cDNA A430089I19 gene (A430089I19Rik), mRNA.; RIKEN cDNA A430089I19 gene, mRNA (cDNA clone MGC:182539 IMAGE:9056433), complete cds.	chr5_JH584298_random	-	Coding	167742	172019	TC5_JH584298_random00000003.mm.2	11.8762	8.63383	14.9285	11.4716
A430093F15Rik	NR_027805; uc008gqw.2; uc012biq.1	RIKEN cDNA A430093F15 gene	chr19	+	Multiple_Complex	10740947	10786043	TC1900000209.mm.2	24.9333	22.1618	25.9921	22.4711
A430105I19Rik	NM_001001982; ENSMUST00000059997; ENSMUST00000151270; BC075684; uc008lsn.1; uc012cbl.1	RIKEN cDNA A430105I19 gene	chr2	-	Multiple_Complex	118754145	118762661	TC0200004419.mm.2	32.4467	26.1729	18.1261	17.3878
A4galt	NM_001004150; NM_001170954; ENSMUST00000049530; ENSMUST00000164614; BC138844; BC138845; uc007xae.2; uc007xaf.2	alpha 1,4-galactosyltransferase	chr15	-	Coding	83226722	83251774	TC1500001968.mm.2	34.7755	23.9176	15.1369	17.0299
A4gnt	NM_001077424; ENSMUST00000042553; BC115614; BC115615; uc009rej.2	alpha-1,4-N-acetylglucosaminyltransferase	chr9	+	Coding	99612502	99622367	TC0900001253.mm.2	7.31065	6.6807	7.06162	6.9644
A530016L24Rik	NM_177039; ENSMUST00000057465; BC026527; BC096642; uc007peq.2	RIKEN cDNA A530016L24 gene	chr12	+	Multiple_Complex	112489448	112499927	TC1200001259.mm.2	23.1029	22.6274	38.3193	27.4741
A530053G22Rik	NR_015565; uc009cdl.2; uc009cdm.2; uc012emt.1	RIKEN cDNA A530053G22 gene	chr6	-	Multiple_Complex	60279043	60403707	TC0600002391.mm.2	6.1475	7.46426	7.67411	7.67411
A530064D06Rik	NM_001113556; NM_178796; ENSMUST00000027764; ENSMUST00000053612; BC139185; BC139186; BC145572; uc008cww.2; uc012auz.1	RIKEN cDNA A530064D06 gene	chr17	-	Coding	48151708	48167270	TC1700002224.mm.2	4640.29	4672.57	4067.71	3956.48
A530084C06Rik	ENSMUST00000170573	RIKEN cDNA A530084C06 gene [Source:MGI Symbol;Acc:MGI:3704402]	chr13	-	Coding	31556134	31559333	TC1300001746.mm.2	71.0124	70.0348	88.647	103.25
A530088E08Rik	NR_029458; uc008bwx.2	RIKEN cDNA A530088E08 gene	chr17	+	Multiple_Complex	32403006	32404808	TC1700000560.mm.2	29.8571	36.7583	32.4467	32
A530099J19Rik	NM_175688; ENSMUST00000151029; BC150908; BC150909; OTTMUST00000084743; uc007ppk.1	RIKEN cDNA A530099J19 gene	chr13	-	Coding	19727417	19732951	TC1300001525.mm.2	19.8353	25.4572	23.7524	20.6776
A630001G21Rik	NM_177055; ENSMUST00000064788; ENSMUST00000159122; ENSMUST00000159320; ENSMUST00000159325; ENSMUST00000161453; ENSMUST00000162038; BC052931; uc007bui.2; uc007buj.2; uc011wod.1	RIKEN cDNA A630001G21 gene	chr1	-	Multiple_Complex	85717083	85778643	TC0100002729.mm.2	826.001	803.414	734.185	781.445
A630010A05Rik	NR_033556; uc012abk.1	RIKEN cDNA A630010A05 gene	chr16	+	Multiple_Complex	14562316	14621300	TC1600000183.mm.2	7.21	5.89708	10.0561	9.12611
A630012P03Rik	NR_045367; uc009tei.1	RIKEN cDNA A630012P03 gene	chrX	+	NonCoding	52575843	52619047	TC0X00000463.mm.2	6.86852	6.1475	5.9794	5.31474
A630023A22Rik	NM_001251843; ENSMUST00000178958; uc007tag.2	RIKEN cDNA A630023A22 gene	chr14	-	Coding	34051126	34102754	TC1400001718.mm.2	23.7524	15.3482	16.5642	15.1369
A630033H20Rik	NM_001122595; NM_001122596; NM_175442; ENSMUST00000067249; ENSMUST00000125676; ENSMUST00000137107; ENSMUST00000147521; ENSMUST00000167673; ENSMUST00000180182; uc009ucc.2; uc012hnp.1; uc012hnq.1	RIKEN cDNA A630033H20 gene	chrX	+	Coding	107148927	107173661	TC0X00001084.mm.2	1120.56	1332.57	1629.26	1964.57
A630073D07Rik	NM_001142969; ENSMUST00000091791; uc009ejh.2; uc012euf.1	RIKEN cDNA A630073D07 gene	chr6	-	Multiple_Complex	132625111	132651526	TC0600003284.mm.2	10.8528	24.9333	15.2422	11.9588
A630076J17Rik	NM_001256174; ENSMUST00000179399; uc029uoc.1	RIKEN cDNA A630076J17 gene	chr3	+	Multiple_Complex	107230614	107234723	TC0300001115.mm.2	6.9163	5.9794	6.9163	6.19026
A630095E13Rik	NM_001033325; ENSMUST00000093868; ENSMUST00000184611; ENSMUST00000184901; uc009otr.1	RIKEN cDNA A630095E13 gene	chr9	-	Multiple_Complex	36635754	36643376	TC0900002034.mm.2	21.4068	11.7127	12.996	12.9063
A630095N17Rik	NM_001243090; NM_001243091; ENSMUST00000179573; ENSMUST00000180101; uc007bol.1; uc029qph.1	RIKEN cDNA A630095N17 gene	chr1	-	Coding	75220095	75232093	TC0100002605.mm.2	11.9588	16.5642	12.5533	12.9063
A730008H23Rik; Hjurp; 6430706D22Rik	NM_172505; NM_198652; NR_040291; BC057309; BC062125; BC131919; OTTMUST00000049209; OTTMUST00000049210; OTTMUST00000049211; OTTMUST00000049212; OTTMUST00000049213; OTTMUST00000049214; OTTMUST00000049215; uc007bym.2; uc007byn.2; uc007byo.1; uc011wow.1; uc029qrj.1	RIKEN cDNA A730008H23 gene; Holliday junction recognition protein; RIKEN cDNA 6430706D22 gene	chr1	-	Multiple_Complex	88258856	88277633	TC0100002772.mm.2	2469.49	2105.58	2856.44	2916.45
A730017C20Rik	NM_001167925; NM_173759; NR_033764; NR_033765; ENSMUST00000058633; ENSMUST00000117064; ENSMUST00000118510; ENSMUST00000154125; ENSMUST00000165666; ENSMUST00000175830; ENSMUST00000175897; BC075669; uc008ezt.2; uc008ezu.2; uc012bdg.1; uc012bdh.1	RIKEN cDNA A730017C20 gene	chr18	+	Multiple_Complex	59062248	59076962	TC1800000595.mm.2	12.5533	17.0299	17.3878	22.6274
A730018C14Rik	NR_036459; BC172018; uc011yve.1	RIKEN cDNA A730018C14 gene	chr12	-	Multiple_Complex	112411023	112423212	TC1200002428.mm.2	9.57983	7.72749	6.9644	6.45313
A730020M07Rik	NR_036456; NR_036457; NR_036458; uc008reb.3; uc008rec.2	RIKEN cDNA A730020M07 gene	chr3	-	Multiple_Complex	121634936	121646453	TC0300002842.mm.2	37.014	30.2738	24.59	35.261
A730045E13Rik	ENSMUST00000066740; XR_105201.1	RIKEN cDNA A730045E13 gene [Source:MGI Symbol;Acc:MGI:2685430]; RIKEN cDNA A730045E13 gene	chr8	+	Coding	24173904	24185568	TC0800000302.mm.2	7.94474	10.6295	7.51618	7.21
A730049H05Rik	ENSMUST00000057977; ENSMUST00000133858; XR_035139.2	RIKEN cDNA A730049H05 gene [Source:MGI Symbol;Acc:MGI:1921766]; RIKEN cDNA A730049H05 gene	chr6	+	Multiple_Complex	92816478	92847174	TC0600001100.mm.2	20.8215	13.5479	35.0174	19.9733
A730061H03Rik	ENSMUST00000066106	RIKEN cDNA A730061H03 gene [Source:MGI Symbol;Acc:MGI:2445099]	chr14	-	Coding	55559942	55560406	TC1400002088.mm.2	31.5594	26.9087	27.6652	19.6983
A730071L15Rik	ENSMUST00000181545	RIKEN cDNA A730071L15Rik gene [Source:MGI Symbol;Acc:MGI:3642498]	chr11	+	Coding	6200029	6201643	TC1100000088.mm.2	20.9663	24.59	19.5622	20.9663
A830005F24Rik	ENSMUST00000065465	RIKEN cDNA A830005F24 gene	chr13	+	Coding	48513570	48514862	TC1300000553.mm.2	10.1261	10.4107	9.78112	7.01285
A830010M20Rik; 1700028K03Rik	NM_001007574; NM_001168557; NM_175241; NM_182745; ENSMUST00000058921; ENSMUST00000060553; ENSMUST00000100951; ENSMUST00000112671; ENSMUST00000133800; ENSMUST00000152474; ENSMUST00000159902; ENSMUST00000162591; ENSMUST00000163064; uc008ymg.2; uc008ymh.2; uc008ymi.2; uc008ymk.1; uc008yml.2; uc012eam.1	RIKEN cDNA A830010M20 gene; RIKEN cDNA 1700028K03 gene	chr5	+	Multiple_Complex	107497378	107580596	TC0500001079.mm.2	26.9087	31.125	28.443	37.014
A830018L16Rik	NM_001160369; NM_001160370; NM_001160371; NM_177173; ENSMUST00000048613; ENSMUST00000135014; ENSMUST00000137824; ENSMUST00000141339; ENSMUST00000141512; ENSMUST00000142117; ENSMUST00000150870; ENSMUST00000171690; ENSMUST00000179089; BC137903; BC145022; BC145023; uc007ahw.2; uc007ahx.2; uc007ahy.2; uc007ahz.1; uc011wii.1; uc011wij.1; uc011wik.1	RIKEN cDNA A830018L16 gene	chr1	+	Multiple_Complex	11414105	11975902	TC0100000056.mm.2	30.91	32.6724	36.5044	30.2738
A830031A19Rik	ENSMUST00000068360; XR_035402.1	RIKEN cDNA A830031A19 gene [Source:MGI Symbol;Acc:MGI:2685508]; RIKEN cDNA A830031A19 gene	chr11	-	Multiple_Complex	24048955	24075054	TC1100002382.mm.2	34.5353	34.7755	43.4113	42.8137
A830080D01Rik	NM_001033472; ENSMUST00000057180; ENSMUST00000112464; ENSMUST00000131623; ENSMUST00000144598; ENSMUST00000149054; ENSMUST00000154694; uc009usr.1; uc012hrd.1	RIKEN cDNA A830080D01 gene	chrX	+	Multiple_Complex	159526688	159593081	TC0X00001621.mm.2	630.346	685.019	831.746	849.223
A830082N09Rik	NR_015526; uc011xco.2	RIKEN cDNA A830082N09 gene	chr10	-	Multiple_Complex	33987216	33995055	TC1000001990.mm.2	32.8996	33.8246	28.2465	22.3159
A930003A15Rik	NR_015488; NR_027896; uc007ype.2; uc007ypf.2	RIKEN cDNA A930003A15 gene	chr16	-	Multiple_Complex	19876567	19884274	TC1600001335.mm.2	20.2521	21.4068	23.2636	20.2521
A930004D18Rik	NR_028376; NR_028377; uc008ilj.2; uc012brc.1	RIKEN cDNA A930004D18 gene	chr2	-	Multiple_Complex	18025187	18037745	TC0200003026.mm.2	30.91	36.0019	32.2226	31.125
A930005H10Rik	NR_015487; NR_027894; NR_027895; uc008rbp.2; uc008rbq.2; uc012cwo.1; uc012cwp.1	RIKEN cDNA A930005H10 gene	chr3	-	Multiple_Complex	115881578	115888130	TC0300002799.mm.2	19.8353	20.9663	18.1261	19.4271
A930009A15Rik	NM_029982; ENSMUST00000173620; uc007hbl.2	RIKEN cDNA A930009A15 gene	chr10	+	Coding	115569986	115582454	TC1000001332.mm.2	21.259	26.1729	26.5382	32.6724
A930011G23Rik	NR_030692; uc008ygn.2; uc008ygo.2	RIKEN cDNA A930011G23 gene	chr5	-	Multiple_Complex	99297244	99729065	TC0500002819.mm.2	179.769	150.123	167.73	209.383
A930016O22Rik	NR_073014; NR_073015; uc009flv.1	RIKEN cDNA A930016O22 gene	chr7	-	Multiple_Complex	19417466	19421417	TC0700002482.mm.2	16.7955	18.507	18.8959	28.0514
A930017K11Rik	uc008bcv.1	RIKEN cDNA A930017K11 gene	chr17	-	Coding	25946383	25952565	TC1700001683.mm.2	22.0087	27.2843	32.4467	35.261
A930017M01Rik; 2310069G16Rik	NR_033609; NR_040309; uc007vqk.2; uc011zsq.1	Smg-5 homolog, nonsense mediated mRNA decay factor pseudogene; RIKEN cDNA 2310069G16 gene	chr15	+	Multiple_Complex	44752280	44884743	TC1500000356.mm.2	6.32033	6.27667	9.18959	7.46426
A930018P22Rik	NM_026634; ENSMUST00000040374; BC048438; uc008ljp.1	RIKEN cDNA A930018P22 gene	chr2	+	Coding	104122769	104124749	TC0200001553.mm.2	56.1028	48.8403	69.0706	47.8352
A930033H14Rik	ENSMUST00000170048; uc007fmn.1; XR_105403.2	RIKEN cDNA A930033H14 gene [Source:MGI Symbol;Acc:MGI:2444562]; RIKEN cDNA A930033H14 gene	chr10	-	Coding	69209762	69213098	TC1000002338.mm.2	103.25	77.1717	60.5477	93.7015
AA386476	ENSMUST00000098781	expressed sequence AA386476 [Source:MGI Symbol;Acc:MGI:3034595]	chr8	+	Multiple_Complex	47675391	47685239	TC0800000554.mm.2	33.1285	56.493	33.1285	38.5859
AA414768	NM_001272033	expressed sequence AA414768	chrX	+	Multiple_Complex	12936872	12938541	TC0X00000156.mm.2	24.2515	22.9433	23.7524	19.9733
AA415398	NM_001004178; ENSMUST00000079611; ENSMUST00000137671; ENSMUST00000149305; ENSMUST00000177165; BC064115; BC076608; uc008ump.2	expressed sequence AA415398	chr4	-	Multiple_Complex	119530308	119540400	TC0400003430.mm.2	24.9333	32.2226	27.6652	30.4844
AA467197; Mir147	NM_001004174; NR_030547; ENSMUST00000047498; ENSMUST00000110512; ENSMUST00000142767; ENSMUST00000175727; BC049633; uc008may.1; uc008maz.1; uc012ccy.1	expressed sequence AA467197; microRNA 147	chr2	+	Multiple_Complex	122636986	122641191	TC0200001854.mm.2	286.026	324.034	222.861	221.322
AA474331	NR_033628; uc011xcw.1	expressed sequence AA474331	chr10	-	Multiple_Complex	39890018	39899238	TC1000002030.mm.2	250.732	326.288	245.572	221.322
AA619741	NR_033627; uc011wjd.1	PHD finger protein 19 pseudogene	chr1	-	Multiple_Complex	34633535	34636210	TC0100002157.mm.2	14.2215	9.84916	13.1775	13.8326
AA792892	ENSMUST00000178335	expressed sequence AA792892	chr5_JH584296_random	-	Coding	195181	197903	TC5_JH584296_random00000004.mm.2	21.4068	11.8762	19.8353	21.259
AA792892; C87414; Gm6367; Gm6205	NM_178894; BC080704; BC083101; BC120516; BC125434; uc008yek.2; uc008yel.1; uc008yes.2; uc009sju.2; uc029vjm.1; uc029vjn.1; uc029vjq.1; uc029vjr.1	expressed sequence AA792892; expressed sequence C87414; predicted gene 6367; predicted gene 6205	chr5	+	Multiple_Complex	94339730	95026613	TC0500000903.mm.2	12.042	14.9285	9.06307	12.996
AA986860	NM_177604; ENSMUST00000039323; BC099401; BC117765; BC117766; BC129960; uc007cmi.2; uc007cmj.2	expressed sequence AA986860	chr1	+	Coding	130731976	130744622	TC0100001161.mm.2	42.8137	37.014	42.8137	44.6318
Aaas	NM_153416; ENSMUST00000041208; BC018191; BC025501; uc007xvk.2; uc007xvl.2	achalasia, adrenocortical insufficiency, alacrimia	chr15	-	Multiple_Complex	102338247	102350759	TC1500002291.mm.2	494.559	461.44	458.253	584.071
Aacs	NM_030210; ENSMUST00000031445; ENSMUST00000131355; ENSMUST00000144361; BC026817; OTTMUST00000057367; OTTMUST00000057368; OTTMUST00000057369; uc008zrs.1	acetoacetyl-CoA synthetase	chr5	+	Multiple_Complex	125475814	125517412	TC0500001464.mm.2	216.767	315.173	315.173	290.018
Aadac	NM_023383; ENSMUST00000029325; ENSMUST00000151605; BC019999; BC054823; OTTMUST00000054214; OTTMUST00000054215; uc008piz.1	arylacetamide deacetylase (esterase)	chr3	+	Multiple_Complex	60031763	60040160	TC0300000482.mm.2	5.65685	7.21	9.18959	8.75435
Aadacl2	NM_001128091; ENSMUST00000169794; BC147724; BC147728; uc012cqa.1	arylacetamide deacetylase-like 2	chr3	+	Coding	60006743	60025420	TC0300000481.mm.2	11.3137	7.31065	10.4107	9.71356
Aadacl3	NM_001085503; ENSMUST00000105749; OTTMUST00000024559; uc008vrg.1	arylacetamide deacetylase-like 3	chr4	-	Coding	144453771	144463756	TC0400003945.mm.2	13.9288	17.1484	16.7955	14.1232
Aadat	NM_011834; ENSMUST00000079472; BC012637; uc009lte.1	aminoadipate aminotransferase	chr8	+	Coding	60506124	60545677	TC0800000645.mm.2	13.9288	18.0009	16	27.8576
Aaed1	NM_025370; ENSMUST00000021938; uc007qyt.1; uc007qyu.1; uc007qyv.1	AhpC/TSA antioxidant enzyme domain containing 1	chr13	-	Coding	64291836	64312710	TC1300002201.mm.2	4067.71	4451.27	3666.02	3304
Aagab	NM_025857; ENSMUST00000041551; BC027311; uc009qbf.1; uc009qbg.1; uc009qbh.1	alpha- and gamma-adaptin binding protein	chr9	+	Coding	63602655	63641893	TC0900000804.mm.2	2936.74	3104.19	2210.26	2876.3
Aak1	NM_001040106; NM_177762; ENSMUST00000003710; ENSMUST00000089519; ENSMUST00000113668; ENSMUST00000156885; BC141176; OTTMUST00000060077; OTTMUST00000060078; OTTMUST00000060079; OTTMUST00000060080; uc009csr.1; uc009css.1; uc009cst.1	AP2 associated kinase 1	chr6	+	Multiple_Complex	86849517	87003227	TC0600000998.mm.2	5077.84	5256.91	5007.93	4240.45
Aamdc	NM_001177945; NM_001177946; NM_001177947; NM_183251; ENSMUST00000042627; ENSMUST00000072725; ENSMUST00000124552; ENSMUST00000126085; ENSMUST00000135998; ENSMUST00000136757; ENSMUST00000138060; ENSMUST00000140805; ENSMUST00000144858; ENSMUST00000146605; ENSMUST00000151840; ENSMUST00000154779; ENSMUST00000154853; ENSMUST00000178078; BC026557; BC062811; OTTMUST00000082108; OTTMUST00000082109; OTTMUS…	adipogenesis associated Mth938 domain containing	chr7	-	Multiple_Complex	97550331	97579497	TC0700003765.mm.2	91.1392	83.2859	84.4485	92.4115
Aamp	NM_001190444; NM_146110; ENSMUST00000006462; ENSMUST00000178235; BC031795; uc007blr.2; uc011wmz.1	angio-associated migratory protein	chr1	-	Coding	74279840	74284738	TC0100002582.mm.2	995.999	962.071	873.098	814.629
Aanat	NM_009591; NR_033223; ENSMUST00000021160; ENSMUST00000123507; ENSMUST00000132601; ENSMUST00000142978; ENSMUST00000153476; BC116967; BC119139; OTTMUST00000008761; OTTMUST00000008762; OTTMUST00000008763; OTTMUST00000063112; OTTMUST00000063113; uc007mlo.2; uc007mlp.2; uc007mlq.1; uc007mlr.2	arylalkylamine N-acetyltransferase	chr11	+	Multiple_Complex	116586432	116597680	TC1100001937.mm.2	18.8959	12.2101	10.2674	18.1261
Aar2	NM_001164818; NM_026661; ENSMUST00000029158; ENSMUST00000109570; ENSMUST00000126250; ENSMUST00000137928; ENSMUST00000150212; BC019988; BC020112; OTTMUST00000037737; OTTMUST00000037738; OTTMUST00000037739; OTTMUST00000037740; OTTMUST00000037741; uc008nnp.2; uc008nnq.2	AAR2 splicing factor homolog (S. cerevisiae)	chr2	+	Multiple_Complex	156547576	156568972	TC0200002396.mm.2	149.086	200.854	147.033	166.572
Aard	NM_175503; ENSMUST00000090025; BC089505; OTTMUST00000113679; uc029spb.1	alanine and arginine rich domain containing protein	chr15	+	Coding	52040107	52045722	TC1500000374.mm.2	10.5561	11.3924	9.98664	9.38268
Aars2	NM_198608; ENSMUST00000024733; BC113172; BC113779; uc008cqr.1; uc008cqs.1; uc012auc.1	alanyl-tRNA synthetase 2, mitochondrial (putative)	chr17	+	Coding	45506841	45520843	TC1700000862.mm.2	25.1067	29.6508	31.3414	29.2426
Aasdh	NM_173765; ENSMUST00000069709; ENSMUST00000120963; ENSMUST00000123059; ENSMUST00000123682; ENSMUST00000126741; ENSMUST00000134805; ENSMUST00000135697; ENSMUST00000135954; ENSMUST00000136080; ENSMUST00000142450; ENSMUST00000145022; ENSMUST00000146570; ENSMUST00000149602; ENSMUST00000154548; BC128330; OTTMUST00000065592; OTTMUST00000065593; OTTMUST00000065594; OTTMUST00000065595; OTTMUST00000065615…	aminoadipate-semialdehyde dehydrogenase	chr5	-	Multiple_Complex	76873659	76905514	TC0500002641.mm.2	724.077	749.612	982.286	989.119
Aasdhppt	NM_026276; ENSMUST00000051589; BC030043; BC038013; BC049851; uc009obe.2; uc009obf.2; uc009obg.2; uc009obh.2; uc009obi.2	aminoadipate-semialdehyde dehydrogenase-phosphopantetheinyl transferase	chr9	-	Coding	4294793	4309494	TC0900001692.mm.2	1438.15	1243.34	1468.37	1618
Aass	NM_013930; ENSMUST00000031707; ENSMUST00000138063; ENSMUST00000149864; ENSMUST00000152280; BC005420; OTTMUST00000057394; OTTMUST00000057413; OTTMUST00000057414; OTTMUST00000057415; uc009bbc.2	aminoadipate-semialdehyde synthase	chr6	-	Multiple_Complex	23072173	23132986	TC0600001926.mm.2	20.393	18.2522	20.9663	19.2929
Aatf	NM_019816; ENSMUST00000018841; ENSMUST00000127042; ENSMUST00000141093; ENSMUST00000148434; BC025080; OTTMUST00000001937; OTTMUST00000001938; OTTMUST00000001939; OTTMUST00000001940; uc007kqm.1; uc007kqn.1	apoptosis antagonizing transcription factor	chr11	-	Multiple_Complex	84422855	84513522	TC1100003410.mm.2	1573.76	1398.83	1448.15	1595.73
Aatk	NM_001198785; NM_001198787; NM_007377; ENSMUST00000064307; ENSMUST00000103019; ENSMUST00000103020; ENSMUST00000128836; ENSMUST00000132575; ENSMUST00000134319; ENSMUST00000136386; ENSMUST00000142959; ENSMUST00000150730; BC080846; OTTMUST00000009037; OTTMUST00000009038; OTTMUST00000009039; OTTMUST00000009040; OTTMUST00000009041; OTTMUST00000009042; OTTMUST00000009043; OTTMUST00000009044; OTTMUST000…	apoptosis-associated tyrosine kinase	chr11	-	Multiple_Complex	120007313	120047167	TC1100004192.mm.2	90.5097	71.0124	99.7331	60.9688
AB124611	NM_001198794; NM_206536; ENSMUST00000076326; ENSMUST00000086361; ENSMUST00000173769; uc009olr.2; uc009ols.2; uc009olt.2	cDNA sequence AB124611	chr9	+	Coding	21526176	21545333	TC0900000199.mm.2	12854.6	10960.3	8964.45	8539.88
Abat	NM_001170978; NM_172961; ENSMUST00000065987; ENSMUST00000115838; ENSMUST00000115839; ENSMUST00000128459; ENSMUST00000138987; ENSMUST00000140795; ENSMUST00000144444; BC058079; BC058521; OTTMUST00000063947; OTTMUST00000063948; OTTMUST00000063949; OTTMUST00000063950; OTTMUST00000064736; OTTMUST00000064737; OTTMUST00000064738; uc007ycm.2; uc007ycn.2; uc007yco.2; uc007ycp.2	4-aminobutyrate aminotransferase	chr16	+	Multiple_Complex	8513429	8621568	TC1600000089.mm.2	34.0598	46.5271	36.2523	50.2134
Abca1	NM_013454; ENSMUST00000030010; ENSMUST00000149127; OTTMUST00000016509; OTTMUST00000016510; uc008swu.1	ATP-binding cassette, sub-family A (ABC1), member 1	chr4	-	Multiple_Complex	53030787	53159895	TC0400002665.mm.2	55492.3	54728.3	50012.5	48308.9
Abca12	NM_175210; ENSMUST00000087268; BC158053; BC158063; uc007bjo.2; uc007bjp.1; uc007bjq.1; uc011wmq.1	ATP-binding cassette, sub-family A (ABC1), member 12	chr1	-	Multiple_Complex	71243090	71414910	TC0100002543.mm.2	13.5479	16	13.5479	14.723
Abca13	NM_178259; ENSMUST00000042740; ENSMUST00000141233; ENSMUST00000151522; OTTMUST00000011516; OTTMUST00000011517; OTTMUST00000047086; uc007hzz.1; uc007iaa.1	ATP-binding cassette, sub-family A (ABC1), member 13	chr11	+	Multiple_Complex	9191942	9684259	TC1100000120.mm.2	344.892	308.687	308.687	224.411
Abca14	NM_026458; ENSMUST00000084640; ENSMUST00000130646; ENSMUST00000134268; ENSMUST00000143257; OTTMUST00000054036; OTTMUST00000054037; OTTMUST00000054038; OTTMUST00000054039; uc009jmm.1; uc009jmn.1; uc012fsy.1	ATP-binding cassette, sub-family A (ABC1), member 14	chr7	+	Multiple_Complex	120203961	120325352	TC0700001725.mm.2	8.1681	7.06162	12.042	7.11074
Abca15	NM_177213; ENSMUST00000076272; ENSMUST00000121265; ENSMUST00000140459; BC141350; BC141351; OTTMUST00000073984; OTTMUST00000073985; uc009jmo.1; uc009jmp.1	ATP-binding cassette, sub-family A (ABC1), member 15	chr7	+	Multiple_Complex	120328684	120407687	TC0700001726.mm.2	9.71356	14.0257	11.2356	12.9063
Abca16	NM_001278943; NM_001278944; ENSMUST00000056042; ENSMUST00000120490; ENSMUST00000144122; ENSMUST00000153845; OTTMUST00000073993; OTTMUST00000073994; OTTMUST00000073995; uc009jmq.1	ATP-binding cassette, sub-family A (ABC1), member 16	chr7	+	Multiple_Complex	120409647	120544813	TC0700001727.mm.2	18.7654	13.0864	19.8353	18.6357
Abca17	NM_001031621; ENSMUST00000039324; ENSMUST00000121226; OTTMUST00000077457; uc008avk.1	ATP-binding cassette, sub-family A (ABC1), member 17	chr17	-	Coding	24264259	24351029	TC1700001624.mm.2	36.0019	25.4572	31.3414	26.5382
Abca2	NM_007379; ENSMUST00000102919; ENSMUST00000125520; ENSMUST00000141065; ENSMUST00000143075; ENSMUST00000144560; ENSMUST00000149385; ENSMUST00000150550; OTTMUST00000028850; OTTMUST00000028851; OTTMUST00000028852; OTTMUST00000028853; OTTMUST00000028854; OTTMUST00000028855; OTTMUST00000028856; uc008isc.1	ATP-binding cassette, sub-family A (ABC1), member 2	chr2	+	Multiple_Complex	25428674	25448540	TC0200000417.mm.2	165.421	96.3358	101.829	106.153
Abca3	NM_001039581; NM_013855; ENSMUST00000039013; ENSMUST00000079594; ENSMUST00000117337; ENSMUST00000133816; ENSMUST00000136295; ENSMUST00000148557; ENSMUST00000149233; ENSMUST00000155889; BC079617; OTTMUST00000077443; OTTMUST00000077444; OTTMUST00000077445; OTTMUST00000077446; OTTMUST00000077454; OTTMUST00000077455; OTTMUST00000077456	ATP-binding cassette, sub-family A (ABC1), member 3	chr17	+	Multiple_Complex	24351950	24410204	TC1700000335.mm.2	3743.05	3373.43	2936.74	3420.52
Abca4	NM_007378; ENSMUST00000013995; ENSMUST00000132199; ENSMUST00000136358; ENSMUST00000136624; ENSMUST00000137616; ENSMUST00000140913; ENSMUST00000141135; ENSMUST00000144949; ENSMUST00000150738; BC057853; OTTMUST00000074208; OTTMUST00000074209; OTTMUST00000074210; OTTMUST00000074211; OTTMUST00000074212; OTTMUST00000074213; OTTMUST00000074215; OTTMUST00000074217; OTTMUST00000074218; uc008rel.1; uc008r…	ATP-binding cassette, sub-family A (ABC1), member 4	chr3	+	Multiple_Complex	122044443	122180061	TC0300001242.mm.2	10.6295	8.57419	13.9288	12.4666
Abca5	NM_147219; ENSMUST00000043961; ENSMUST00000124714; ENSMUST00000127318; ENSMUST00000134721; ENSMUST00000148984; OTTMUST00000006988; OTTMUST00000006989; OTTMUST00000006990; OTTMUST00000006991; OTTMUST00000051821; uc007mdm.1; uc007mdn.1; uc007mdo.1; uc007mdp.1; uc007mdq.1	ATP-binding cassette, sub-family A (ABC1), member 5	chr11	-	Multiple_Complex	110269369	110337716	TC1100004003.mm.2	17.8766	20.393	22.6274	19.4271
Abca6	NM_001166556; NM_001166557; NM_147218; ENSMUST00000044003; ENSMUST00000150988; BC132417; BC132419; OTTMUST00000006992; OTTMUST00000006993; uc007mdj.3; uc007mdk.2; uc007mdl.2	ATP-binding cassette, sub-family A (ABC1), member 6	chr11	-	Multiple_Complex	110176820	110251776	TC1100004002.mm.2	42.8137	28.84	50.2134	55.3304
Abca7	NM_013850; ENSMUST00000043866; ENSMUST00000132517; ENSMUST00000171637; BC145120; BC150708; OTTMUST00000081084; uc007gba.1; uc007gbb.1; uc007gbc.1; uc011xil.1	ATP-binding cassette, sub-family A (ABC1), member 7	chr10	+	Coding	79996494	80015572	TC1000000835.mm.2	39.9466	35.0174	33.3589	36.5044
Abca8a	NM_153145; ENSMUST00000046223; ENSMUST00000100287; ENSMUST00000106662; ENSMUST00000106664; ENSMUST00000129810; ENSMUST00000141279; ENSMUST00000146635; ENSMUST00000154849; OTTMUST00000006712; OTTMUST00000006713; OTTMUST00000006714; OTTMUST00000006715; OTTMUST00000006716; OTTMUST00000006717; uc007mdf.1; uc007mdg.2; uc011ygu.1	ATP-binding cassette, sub-family A (ABC1), member 8a	chr11	-	Multiple_Complex	110025634	110095978	TC1100003999.mm.2	10.5561	16.3362	7.06162	7.4127
Abca8b	NM_013851; ENSMUST00000020948; ENSMUST00000106669; BC141401; OTTMUST00000007052; OTTMUST00000051828; uc007mdb.2; uc007mdc.2; uc007mdd.1	ATP-binding cassette, sub-family A (ABC1), member 8b	chr11	-	Multiple_Complex	109932190	109995845	TC1100003997.mm.2	48.1679	47.1766	58.4852	61.8199
Abca9	NM_147220; ENSMUST00000044850; ENSMUST00000126499; OTTMUST00000006718; OTTMUST00000006719; uc007mdh.1; uc007mdi.1	ATP-binding cassette, sub-family A (ABC1), member 9	chr11	-	Multiple_Complex	110100749	110168196	TC1100004000.mm.2	1200.98	1428.22	1024	935.763
Abcb10	NM_019552; ENSMUST00000075578; BC046818; BC053020; BC054793; OTTMUST00000077306; uc009nwv.1	ATP-binding cassette, sub-family B (MDR/TAP), member 10	chr8	-	Multiple_Complex	123952459	123983122	TC0800003163.mm.2	95.6704	83.8652	96.3358	95.0095
Abcb11	NM_021022; ENSMUST00000102709; ENSMUST00000102710; ENSMUST00000133663; ENSMUST00000180142; OTTMUST00000031268; OTTMUST00000031269; OTTMUST00000031270; uc008jya.1; uc012bwo.1	ATP-binding cassette, sub-family B (MDR/TAP), member 11	chr2	-	Multiple_Complex	69238282	69342616	TC0200003698.mm.2	18.1261	18.2522	21.5557	20.5348
Abcb1a	NM_011076; ENSMUST00000047753; ENSMUST00000126846; ENSMUST00000138138; ENSMUST00000145232; OTTMUST00000072084; OTTMUST00000072085; OTTMUST00000072086; OTTMUST00000072087; uc008wkl.1; uc008wkm.1	ATP-binding cassette, sub-family B (MDR/TAP), member 1A	chr5	+	Multiple_Complex	8660077	8748575	TC0500000050.mm.2	401.707	497.999	617.374	508.463
Abcb1b	NM_011075; ENSMUST00000009058; BC141363; BC150811; uc008wko.2; uc008wkp.2; uc008wkq.2	ATP-binding cassette, sub-family B (MDR/TAP), member 1B	chr5	+	Multiple_Complex	8798147	8866314	TC0500000052.mm.2	442.643	396.177	501.463	744.434
Abcb4	NM_008830; ENSMUST00000003717; BC150687; uc008wkr.2; uc008wks.1	ATP-binding cassette, sub-family B (MDR/TAP), member 4	chr5	+	Multiple_Complex	8893721	8959226	TC0500000054.mm.2	256	284.05	657.114	580.037
Abcb5	NM_029961; ENSMUST00000035515; ENSMUST00000100982; ENSMUST00000177311; OTTMUST00000095119; OTTMUST00000095120; OTTMUST00000110080; uc007pii.1; uc007pij.2; uc011yvu.2	ATP-binding cassette, sub-family B (MDR/TAP), member 5	chr12	-	Multiple_Complex	118867824	118966421	TC1200002510.mm.2	7.06162	10.1261	8.69388	7.46426
Abcb6	NM_023732; ENSMUST00000027396; ENSMUST00000159219; ENSMUST00000160081; ENSMUST00000160757; ENSMUST00000161103; ENSMUST00000161215; BC006634; OTTMUST00000088204; OTTMUST00000088219; OTTMUST00000088220; OTTMUST00000088221; OTTMUST00000088222; OTTMUST00000088223; uc007bnx.1	ATP-binding cassette, sub-family B (MDR/TAP), member 6	chr1	-	Multiple_Complex	75171640	75180392	TC0100002601.mm.2	35.7532	33.8246	39.3966	36.7583
Abcb7	NM_009592; ENSMUST00000033695; ENSMUST00000140333; BC151037; OTTMUST00000043710; OTTMUST00000043711; uc009uaf.2; uc009uag.2	ATP-binding cassette, sub-family B (MDR/TAP), member 7	chrX	-	Multiple_Complex	104280565	104413856	TC0X00002797.mm.2	487.751	704.277	572.051	666.287
Abcb8	NM_029020; ENSMUST00000073076; ENSMUST00000115074; ENSMUST00000115077; ENSMUST00000127816; ENSMUST00000136414; ENSMUST00000136459; ENSMUST00000138168; ENSMUST00000151535; BC015301; OTTMUST00000059077; OTTMUST00000059078; OTTMUST00000059079; OTTMUST00000059080; OTTMUST00000059081; OTTMUST00000059082; OTTMUST00000059083; uc008wrg.1; uc008wrh.1; uc008wri.1	ATP-binding cassette, sub-family B (MDR/TAP), member 8	chr5	+	Multiple_Complex	24393663	24410054	TC0500000213.mm.2	340.144	266.871	290.018	286.026
Abcb9	NM_019875; ENSMUST00000031354; ENSMUST00000126856; ENSMUST00000126970; ENSMUST00000141510; ENSMUST00000148392; ENSMUST00000153433; BC053014; OTTMUST00000071582; OTTMUST00000071583; OTTMUST00000071584; OTTMUST00000071585; OTTMUST00000071586; OTTMUST00000071587; uc008zou.1; uc008zov.1; uc008zow.1	ATP-binding cassette, sub-family B (MDR/TAP), member 9	chr5	-	Multiple_Complex	124061530	124095798	TC0500003247.mm.2	121.938	151.167	181.019	159.786
Abcc1	NM_008576; ENSMUST00000100167; ENSMUST00000130671; ENSMUST00000133454; ENSMUST00000134776; ENSMUST00000134960; ENSMUST00000144074; ENSMUST00000144676; ENSMUST00000146032; ENSMUST00000147759; ENSMUST00000154748; ENSMUST00000156089; BC090617; OTTMUST00000066858; OTTMUST00000066859; OTTMUST00000066860; OTTMUST00000066861; OTTMUST00000066862; OTTMUST00000066863; OTTMUST00000066864; OTTMUST00000066865…	ATP-binding cassette, sub-family C (CFTR/MRP), member 1	chr16	+	Multiple_Complex	14361558	14475737	TC1600000179.mm.2	5634.22	5148.73	4837.35	4299.64
Abcc10	NM_145140; NM_170680; ENSMUST00000047970; ENSMUST00000095261; ENSMUST00000165733; ENSMUST00000167360; ENSMUST00000168490; ENSMUST00000170168; ENSMUST00000171584; BC150818; OTTMUST00000092741; OTTMUST00000092742; OTTMUST00000092743; OTTMUST00000092744; OTTMUST00000092745; OTTMUST00000092746; OTTMUST00000092747; uc008csn.1; uc008cso.1; uc008csp.1; uc012auq.1	ATP-binding cassette, sub-family C (CFTR/MRP), member 10	chr17	-	Multiple_Complex	46303221	46328352	TC1700002173.mm.2	94.3532	99.0442	93.7015	103.968
Abcc12	NM_172912; ENSMUST00000080115; ENSMUST00000129898; ENSMUST00000131423; ENSMUST00000131806; ENSMUST00000152438; ENSMUST00000156066; ENSMUST00000156610; BC138380; BC138381; BC171952; OTTMUST00000063786; OTTMUST00000063787; OTTMUST00000063788; OTTMUST00000063789; OTTMUST00000063790; OTTMUST00000063954; uc009mqk.1; uc009mql.1	ATP-binding cassette, sub-family C (CFTR/MRP), member 12	chr8	-	Coding	86482260	86580686	TC0800002628.mm.2	26.3549	30.6965	34.7755	27.6652
Abcc2	NM_013806; ENSMUST00000026208; ENSMUST00000129943; ENSMUST00000143553; ENSMUST00000146737; OTTMUST00000064937; OTTMUST00000064938; OTTMUST00000064939; OTTMUST00000064940; uc008how.1	ATP-binding cassette, sub-family C (CFTR/MRP), member 2	chr19	+	Multiple_Complex	43782192	43838218	TC1900000636.mm.2	12.7286	15.8895	13.6422	12.6407
Abcc3	NM_029600; ENSMUST00000021231; ENSMUST00000126566; ENSMUST00000140985; ENSMUST00000151124; ENSMUST00000155253; ENSMUST00000178136; BC150788; OTTMUST00000003816; OTTMUST00000003817; OTTMUST00000003818; OTTMUST00000003819; OTTMUST00000003820; uc007kym.1; uc007kyn.1; uc007kyo.1; uc011ycu.1	ATP-binding cassette, sub-family C (CFTR/MRP), member 3	chr11	-	Multiple_Complex	94343295	94392997	TC1100003561.mm.2	23170.5	23987.6	22536.9	22693.6
Abcc4	NM_001033336; NM_001163675; NM_001163676; ENSMUST00000036554; ENSMUST00000166646; BC150822; BC171974; uc007uyv.2; uc011zpz.1; uc011zqa.1	ATP-binding cassette, sub-family C (CFTR/MRP), member 4	chr14	-	Coding	118482692	118706219	TC1400002714.mm.2	820.296	867.067	786.88	820.296
Abcc5	NM_013790; NM_176839; ENSMUST00000077867; ENSMUST00000079158; ENSMUST00000096199; ENSMUST00000115547; ENSMUST00000127582; ENSMUST00000128978; ENSMUST00000131453; ENSMUST00000134413; ENSMUST00000134962; ENSMUST00000137985; ENSMUST00000148003; ENSMUST00000150340; BC090629; OTTMUST00000064008; OTTMUST00000064009; OTTMUST00000064010; OTTMUST00000064047; OTTMUST00000064048; OTTMUST00000064049; OTTMUST…	ATP-binding cassette, sub-family C (CFTR/MRP), member 5	chr16	-	Multiple_Complex	20331303	20426394	TC1600001343.mm.2	7538.18	8079.22	6700.25	7082.29
Abcc6	NM_018795; ENSMUST00000002850; ENSMUST00000134200; ENSMUST00000146866; OTTMUST00000077529; OTTMUST00000077530; OTTMUST00000077531; uc009gya.1	ATP-binding cassette, sub-family C (CFTR/MRP), member 6	chr7	-	Multiple_Complex	45976380	46030302	TC0700003029.mm.2	19.4271	16.9123	16.7955	24.2515
Abcc8	NM_011510; ENSMUST00000033123; BC141411; uc009gyd.1; uc009gye.1; uc009gyf.1	ATP-binding cassette, sub-family C (CFTR/MRP), member 8	chr7	-	Coding	46104523	46180033	TC0700003031.mm.2	13.1775	15.1369	13.0864	16.3362
Abcc9	NM_001044720; NM_011511; NM_021041; NM_021042; ENSMUST00000073173; ENSMUST00000087527; ENSMUST00000100827; ENSMUST00000111771; uc009epm.1; uc009epn.1; uc009epo.1; uc009epp.1; uc009epr.1	ATP-binding cassette, sub-family C (CFTR/MRP), member 9	chr6	-	Coding	142587862	142702274	TC0600003379.mm.2	17.6305	18.2522	20.9663	22.4711
Abcd1	NM_007435; ENSMUST00000002084; ENSMUST00000114461; BC011273; BC079840; OTTMUST00000042898; OTTMUST00000043542; uc009tmk.1; uc009tml.1; uc009tmm.1	ATP-binding cassette, sub-family D (ALD), member 1	chrX	+	Coding	73716597	73738535	TC0X00000691.mm.2	2469.49	2646.74	2452.44	2610.3
Abcd2	NM_011994; ENSMUST00000069511; BC019187; uc007xhx.1	ATP-binding cassette, sub-family D (ALD), member 2	chr15	-	Multiple_Complex	91145871	91191807	TC1500002075.mm.2	4299.64	3717.2	3082.75	3326.99
Abcd3	NM_008991; ENSMUST00000029770; BC009119; BC054446; OTTMUST00000077011; OTTMUST00000077012; OTTMUST00000077013; uc008reg.1	ATP-binding cassette, sub-family D (ALD), member 3	chr3	-	Multiple_Complex	121758909	121815302	TC0300002847.mm.2	4359.66	3373.43	3821.7	4067.71
Abcd4	NM_008992; ENSMUST00000021666; BC050102; uc007ofo.2; uc007ofp.2; uc011yoz.1	ATP-binding cassette, sub-family D (ALD), member 4	chr12	-	Multiple_Complex	84601269	84617466	TC1200002079.mm.2	52.3457	33.1285	34.2968	43.7133
Abce1	NM_015751; ENSMUST00000080536; BC005422; uc009mit.1; uc009miu.1	ATP-binding cassette, sub-family E (OABP), member 1	chr8	-	Coding	79683442	79711740	TC0800002523.mm.2	7033.37	7033.37	8841.04	9089.59
Abcf1	NM_013854; ENSMUST00000043757; ENSMUST00000087205; ENSMUST00000172661; ENSMUST00000173090; ENSMUST00000173111; ENSMUST00000173125; ENSMUST00000174128; ENSMUST00000174834; BC046965; BC063094; OTTMUST00000096569; OTTMUST00000096570; OTTMUST00000096571; OTTMUST00000096572; OTTMUST00000096573; OTTMUST00000096574; OTTMUST00000096575; OTTMUST00000096576; uc008cjk.1	ATP-binding cassette, sub-family F (GCN20), member 1	chr17	-	Multiple_Complex	35956817	35969761	TC1700001989.mm.2	326.288	388.023	315.173	274.374
Abcf2	NM_001190443; NM_013853; ENSMUST00000030795; BC003300; uc008wsb.2; uc012dtd.1	ATP-binding cassette, sub-family F (GCN20), member 2	chr5	-	Coding	24565341	24577467	TC0500002085.mm.2	2665.15	2740.08	2797.65	3373.43
Abcf3	NM_013852; ENSMUST00000003319; ENSMUST00000135861; ENSMUST00000148679; ENSMUST00000152339; ENSMUST00000154660; BC032923; OTTMUST00000058413; OTTMUST00000058436; OTTMUST00000058506; OTTMUST00000058508; OTTMUST00000058634; uc007ypz.1; uc007yqa.1	ATP-binding cassette, sub-family F (GCN20), member 3	chr16	+	Multiple_Complex	20548577	20561603	TC1600000280.mm.2	995.999	694.581	797.865	797.865
Abcg1	NM_009593; ENSMUST00000024829; ENSMUST00000139013; BC119471; OTTMUST00000062902; OTTMUST00000062903; uc008bui.2; uc008buj.2	ATP-binding cassette, sub-family G (WHITE), member 1	chr17	+	Multiple_Complex	31057694	31117984	TC1700000528.mm.2	16158.4	17682.1	12765.8	13034.1
Abcg2	NM_011920; ENSMUST00000031822; ENSMUST00000114294; ENSMUST00000124542; ENSMUST00000134426; ENSMUST00000143447; ENSMUST00000143752; ENSMUST00000145161; ENSMUST00000145685; ENSMUST00000147213; ENSMUST00000148008; BC053730; OTTMUST00000052779; OTTMUST00000052780; OTTMUST00000052781; OTTMUST00000052782; OTTMUST00000052783; OTTMUST00000052784; OTTMUST00000053403; OTTMUST00000053404; OTTMUST00000053405…	ATP-binding cassette, sub-family G (WHITE), member 2	chr6	+	Multiple_Complex	58584523	58692869	TC0600000711.mm.2	359.538	458.253	760.076	634.73
Abcg3	NM_030239; ENSMUST00000031239; ENSMUST00000130644; BC138772; BC138773; OTTMUST00000062961; OTTMUST00000062962; uc008ykt.1; uc012eae.1	ATP-binding cassette, sub-family G (WHITE), member 3	chr5	-	Coding	104935057	104982718	TC0500002893.mm.2	388.023	388.023	372.217	433.534
Abcg4	NM_138955; ENSMUST00000034648; ENSMUST00000085979; ENSMUST00000159385; ENSMUST00000159997; ENSMUST00000160323; ENSMUST00000160384; ENSMUST00000161206; ENSMUST00000161354; ENSMUST00000161408; ENSMUST00000162783; BC016200; OTTMUST00000072560; OTTMUST00000072561; OTTMUST00000072562; OTTMUST00000072563; OTTMUST00000072564; OTTMUST00000072565; OTTMUST00000072566; OTTMUST00000072567; OTTMUST00000072568…	ATP-binding cassette, sub-family G (WHITE), member 4	chr9	-	Multiple_Complex	44273188	44288615	TC0900002153.mm.2	36.2523	40.5042	56.493	43.7133
Abcg5	NM_031884; ENSMUST00000066175; ENSMUST00000163375; ENSMUST00000171544; ENSMUST00000172439; BC106766; OTTMUST00000094038; OTTMUST00000094039; OTTMUST00000094040; OTTMUST00000094041; uc008dsz.1	ATP-binding cassette, sub-family G (WHITE), member 5	chr17	-	Multiple_Complex	84658234	84683011	TC1700002655.mm.2	11.4716	9.57983	10.4831	12.1257
Abcg8	NM_001286005; NM_026180; NR_104382; ENSMUST00000045714; ENSMUST00000170725; ENSMUST00000171915; BC138484; BC145293; OTTMUST00000093988; OTTMUST00000093989; OTTMUST00000093990; uc012aya.1	ATP-binding cassette, sub-family G (WHITE), member 8	chr17	+	Multiple_Complex	84676302	84700333	TC1700001265.mm.2	8.45614	5.9794	8.33973	6.36429
Abhd1	NM_021304; NR_003522; BC013505; uc008wwp.1	abhydrolase domain containing 1	chr5	+	Multiple_Complex	30950066	30960323	TC0500000308.mm.2	129.787	115.36	132.514	157.586
Abhd10	NM_001272070; NM_172511; NR_073572; ENSMUST00000066983; ENSMUST00000128348; ENSMUST00000138517; ENSMUST00000143731; ENSMUST00000155741; BC058347; OTTMUST00000059095; OTTMUST00000059096; OTTMUST00000059097; OTTMUST00000059098; OTTMUST00000059099	abhydrolase domain containing 10	chr16	-	Multiple_Complex	45729725	45742955	TC1600001665.mm.2	95.6704	93.0542	90.5097	116.162
Abhd11	NM_001190437; NM_145215; NR_033794; ENSMUST00000046999; ENSMUST00000111216; ENSMUST00000123227; ENSMUST00000148831; ENSMUST00000149778; ENSMUST00000154469; BC069866; OTTMUST00000064113; OTTMUST00000064115; OTTMUST00000064116; OTTMUST00000064117; OTTMUST00000064118; OTTMUST00000064119; uc008zxg.2; uc008zxh.2; uc008zxi.1; uc012eeh.1	abhydrolase domain containing 11	chr5	+	Multiple_Complex	135009152	135012175	TC0500001572.mm.2	203.657	237.207	188.706	216.767
Abhd12	NM_024465; ENSMUST00000056149; ENSMUST00000129228; ENSMUST00000138608; ENSMUST00000141899; ENSMUST00000145826; ENSMUST00000155119; ENSMUST00000156641; BC002263; OTTMUST00000037482; OTTMUST00000037519; OTTMUST00000037520; OTTMUST00000037521; OTTMUST00000037522; OTTMUST00000037523; OTTMUST00000037524; uc008mum.2; uc008muo.2; uc008mup.2; uc008muq.1	abhydrolase domain containing 12	chr2	-	Multiple_Complex	150832493	150904741	TC0200004848.mm.2	5873.48	6122.9	5712.87	5752.61
Abhd12b	NM_001195033; ENSMUST00000161541; ENSMUST00000162570; ENSMUST00000169156; ENSMUST00000182512; ENSMUST00000182782; ENSMUST00000182927; OTTMUST00000088881; OTTMUST00000088882; OTTMUST00000088895; OTTMUST00000113680; OTTMUST00000113681; OTTMUST00000113682; uc011yni.1	abhydrolase domain containing 12B	chr12	+	Multiple_Complex	70154142	70190090	TC1200000583.mm.2	20.5348	15.7797	16.2234	14.5203
Abhd13	NM_001081119; NM_026868; ENSMUST00000048216; ENSMUST00000139793; BC043690; OTTMUST00000081965; OTTMUST00000081966; uc009kum.1; uc012fzf.1	abhydrolase domain containing 13	chr8	+	Multiple_Complex	9977707	9992155	TC0800000073.mm.2	2740.08	2876.3	2469.49	2721.15
Abhd14a	NM_001110271; NM_001110272; NM_145919; ENSMUST00000048685; ENSMUST00000171678; ENSMUST00000171925; BC006879; uc009rjq.2; uc009rjr.2; uc012gzu.1	abhydrolase domain containing 14A	chr9	-	Coding	106440051	106447678	TC0900003009.mm.2	48.1679	45.8866	41.3553	42.2243
Abhd14b	NM_029631; ENSMUST00000048527; BC019410; uc009rjs.2	abhydrolase domain containing 14b	chr9	+	Coding	106448640	106452918	TC0900001348.mm.2	467.882	367.093	362.039	385.343
Abhd15	NM_026185; ENSMUST00000094004; ENSMUST00000145676; ENSMUST00000147386; OTTMUST00000018590; OTTMUST00000018591; OTTMUST00000018592; uc007kha.1	abhydrolase domain containing 15	chr11	+	Multiple_Complex	77515117	77538607	TC1100001127.mm.2	159.786	138.141	112.986	113.772
Abhd16a	NM_178592; ENSMUST00000007251; ENSMUST00000172584; ENSMUST00000173134; ENSMUST00000173190; ENSMUST00000173247; ENSMUST00000173579; ENSMUST00000173846; BC029114; OTTMUST00000097757; OTTMUST00000097758; OTTMUST00000097759; OTTMUST00000097760; OTTMUST00000097761; OTTMUST00000097763; OTTMUST00000097764; uc008cfq.1	abhydrolase domain containing 16A	chr17	+	Multiple_Complex	35089263	35102988	TC1700000666.mm.2	404.501	526.394	477.713	604.668
Abhd16b	NM_183181; ENSMUST00000069649; BC050777; OTTMUST00000040485; uc008omj.2	abhydrolase domain containing 16B	chr2	+	Coding	181493206	181494980	TC0200002825.mm.2	7.6211	7.21	7.46426	7.83536
Abhd17a	NM_145421; ENSMUST00000003436; BC005632; BC082997; uc007gdv.2; uc007gdw.2	abhydrolase domain containing 17A	chr10	-	Coding	80583649	80590341	TC1000002506.mm.2	110.661	89.8845	109.137	126.238
Abhd17b	NM_146096; ENSMUST00000052556; uc008gzb.1; uc008gzc.1; uc012bjk.1	abhydrolase domain containing 17B	chr19	+	Multiple_Complex	21653185	21685637	TC1900000344.mm.2	962.071	935.763	1209.34	922.88
Abhd17c	NM_133722; ENSMUST00000117085; ENSMUST00000131505; BC018511; OTTMUST00000071676; OTTMUST00000071677; uc009ied.2	abhydrolase domain containing 17C	chr7	-	Multiple_Complex	84109356	84151893	TC0700003650.mm.2	580.037	689.784	831.746	982.286
Abhd2	NM_018811; ENSMUST00000037315; ENSMUST00000135333; BC027098; BC089477; OTTMUST00000072182; OTTMUST00000072183; uc009hyc.1; uc012fnf.1	abhydrolase domain containing 2	chr7	+	Multiple_Complex	79273201	79365508	TC0700001119.mm.2	2256.7	2304.12	2134.97	2469.49
Abhd3	NM_134130; ENSMUST00000002549; ENSMUST00000117726; ENSMUST00000117828; ENSMUST00000144150; BC026770; OTTMUST00000069758; OTTMUST00000069759; OTTMUST00000069767; uc008eba.1	abhydrolase domain containing 3	chr18	-	Coding	10644411	10706771	TC1800000980.mm.2	59.3016	55.3304	57.2816	86.8227
Abhd4	NM_001205181; NM_134076; ENSMUST00000041197; ENSMUST00000180359; BC017532; uc007tvo.2; uc007tvp.2; uc007tvq.2; uc007tvr.1	abhydrolase domain containing 4	chr14	+	Coding	54254129	54269169	TC1400000742.mm.2	10297.5	10297.5	9216.48	7858.29
Abhd5	NM_026179; ENSMUST00000035128; ENSMUST00000111497; ENSMUST00000154161; ENSMUST00000156520; ENSMUST00000175973; ENSMUST00000176005; BC037063; OTTMUST00000054600; OTTMUST00000054601; OTTMUST00000054602; OTTMUST00000054603; OTTMUST00000110786; OTTMUST00000110787; uc009sev.1; uc009sew.1; uc009sex.1; uc009sey.1	abhydrolase domain containing 5	chr9	+	Multiple_Complex	122351608	122381524	TC0900001638.mm.2	5148.73	4973.34	5184.54	5042.77
Abhd6	NM_025341; ENSMUST00000026313; ENSMUST00000166497; BC027011; uc007sen.1; uc007seo.1; uc007sep.1; uc011zfu.1	abhydrolase domain containing 6	chr14	+	Coding	8002902	8056555	TC1400000072.mm.2	42.2243	59.7141	55.3304	78.7932
Abhd8	NM_022419; ENSMUST00000008094; BC026540; uc009mdf.2; uc009mdg.2	abhydrolase domain containing 8	chr8	-	Coding	71456700	71463657	TC0800002425.mm.2	10.1965	7.3615	7.67411	8.87656
Abi1	NM_001077190; NM_001077192; NM_001077193; NM_007380; NM_145994; ENSMUST00000078977; ENSMUST00000091394; ENSMUST00000093171; ENSMUST00000114544; ENSMUST00000123948; ENSMUST00000126112; ENSMUST00000135308; ENSMUST00000139038; ENSMUST00000140164; ENSMUST00000148294; ENSMUST00000149719; ENSMUST00000153931; ENSMUST00000154162; ENSMUST00000156344; ENSMUST00000178908; BC004657; BC079642; OTTMUST00000040…	abl-interactor 1	chr2	-	Multiple_Complex	22939989	23040241	TC0200003098.mm.2	5914.33	5367.37	6700.25	5996.9
Abi2	NM_001198570; NM_001198571; NM_198127; ENSMUST00000052332; BC056345; BC079545; BC079646; uc007bep.2; uc007beq.2; uc007ber.2	abl-interactor 2	chr1	+	Multiple_Complex	60409619	60481163	TC0100000471.mm.2	1016.93	1082.39	1152.06	1428.22
Abi3	NM_001163464; NM_025659; ENSMUST00000059026; ENSMUST00000131049; ENSMUST00000137645; ENSMUST00000143492; BC058260; OTTMUST00000003501; OTTMUST00000003502; OTTMUST00000003503; OTTMUST00000003504; uc007lat.2; uc011ydb.1	ABI gene family, member 3	chr11	-	Multiple_Complex	95830072	95842476	TC1100003600.mm.2	3565.78	3956.48	3019.3	2936.74
Abi3bp	NM_001014399; NM_001014422; NM_001014423; NM_001014424; NM_178790; ENSMUST00000048471; ENSMUST00000096012; ENSMUST00000096013; ENSMUST00000171000; BC145388; BC150763; uc007zmn.2; uc007zmo.2; uc007zmp.2; uc007zmq.2; uc007zmr.2; uc007zms.2; uc007zmt.2; uc007zmu.2; uc012agr.1	ABI gene family, member 3 (NESH) binding protein	chr16	+	Multiple_Complex	56477846	56690135	TC1600000746.mm.2	13.2691	13.5479	13.737	11.5514
Abl1	NM_001112703; NM_001283045; NM_001283046; NM_001283047; NM_009594; ENSMUST00000028190; ENSMUST00000075759; ENSMUST00000123471; ENSMUST00000124089; ENSMUST00000124726; ENSMUST00000127714; ENSMUST00000135233; ENSMUST00000142554; ENSMUST00000146537; ENSMUST00000156736; BC059260; BC103770; OTTMUST00000028740; OTTMUST00000028741; OTTMUST00000028742; OTTMUST00000028743; OTTMUST00000028744; OTTMUST00000…	c-abl oncogene 1, non-receptor tyrosine kinase	chr2	+	Multiple_Complex	31688376	31804362	TC0200000558.mm.2	108.383	127.116	103.25	134.364
Abl2	NM_001136104; NM_009595; ENSMUST00000027888; ENSMUST00000166172; ENSMUST00000173929; BC137771; BC144897; OTTMUST00000095554; OTTMUST00000095555; OTTMUST00000095556; uc007dcl.2; uc011wuf.1; uc011wug.1	v-abl Abelson murine leukemia viral oncogene 2 (arg, Abelson-related gene)	chr1	+	Multiple_Complex	156558786	156649619	TC0100001419.mm.2	744.434	916.506	709.176	897.644
Ablim1	NM_001103177; NM_001103178; NM_178688; ENSMUST00000079360; ENSMUST00000099294; ENSMUST00000104902; ENSMUST00000111524; ENSMUST00000111526; ENSMUST00000111528; ENSMUST00000111529; ENSMUST00000111544; ENSMUST00000111546; ENSMUST00000111550; ENSMUST00000111555; ENSMUST00000111558; ENSMUST00000111559; ENSMUST00000127198; ENSMUST00000128212; ENSMUST00000133369; ENSMUST00000133782; ENSMUST00000134430; …	actin-binding LIM protein 1	chr19	-	Multiple_Complex	57032733	57314919	TC1900001711.mm.2	14.5203	18.1261	16.5642	10.8528
Ablim2	NM_001177696; NM_001177697; NM_001177698; NM_001177699; NM_001177700; NM_177678; ENSMUST00000054598; ENSMUST00000101280; ENSMUST00000114203; ENSMUST00000114204; ENSMUST00000114205; ENSMUST00000114206; ENSMUST00000114210; ENSMUST00000125378; ENSMUST00000129347; ENSMUST00000130209; ENSMUST00000130233; ENSMUST00000135885; ENSMUST00000150146; ENSMUST00000151322; ENSMUST00000151636; ENSMUST00000153025…	actin-binding LIM protein 2	chr5	+	Multiple_Complex	35757880	35884979	TC0500000400.mm.2	11.7942	11.5514	17.2677	13.3614
Ablim3	NM_001164491; NM_198649; ENSMUST00000049378; ENSMUST00000166783; BC060275; BC094229; uc008fct.2; uc012bds.1	actin binding LIM protein family, member 3	chr18	-	Coding	61799392	61911852	TC1800001431.mm.2	16.5642	19.9733	19.0273	14.2215
Abo	NM_030718; ENSMUST00000102900; ENSMUST00000114045; BC116759; BC116761; OTTMUST00000027072; OTTMUST00000027073	ABO blood group (transferase A, alpha 1-3-N-acetylgalactosaminyltransferase, transferase B, alpha 1-3-galactosyltransferase)	chr2	-	Coding	26842503	26864979	TC0200003201.mm.2	10.1261	12.3805	10.7779	9.00047
Abr	NM_198018; NM_198894; NM_198895; ENSMUST00000065028; ENSMUST00000072740; ENSMUST00000094012; ENSMUST00000108407; ENSMUST00000108408; ENSMUST00000130364; ENSMUST00000131059; ENSMUST00000137261; ENSMUST00000141442; ENSMUST00000151526; ENSMUST00000155035; ENSMUST00000176024; ENSMUST00000176179; BC056385; BC058708; BC059064; OTTMUST00000014071; OTTMUST00000014072; OTTMUST00000014073; OTTMUST000000140…	active BCR-related gene	chr11	-	Multiple_Complex	76416734	76622314	TC1100003245.mm.2	11190.6	12161.2	8659.09	9410.14
Abra	NM_175456; ENSMUST00000054742; BC119198; BC120842; uc007vpb.1	actin-binding Rho activating protein	chr15	-	Coding	41865293	41869720	TC1500001446.mm.2	10.1261	9.78112	9.00047	9.64646
Abracl	NM_028440; ENSMUST00000020002; uc007elx.2; uc007ely.2; uc007elz.2	ABRA C-terminal like	chr10	-	Coding	18011260	18023252	TC1000001802.mm.2	13969.6	12416.8	13400.5	14462.2
Abt1	NM_013924; ENSMUST00000041782; BC082609; OTTMUST00000001382; uc007pto.1	activator of basal transcription 1	chr13	-	Coding	23418361	23423866	TC1300001622.mm.2	166.572	206.5	195.361	167.73
Abtb1	NM_030251; ENSMUST00000032169; BC003234; uc009cvs.2; uc009cvt.2	ankyrin repeat and BTB (POZ) domain containing 1	chr6	-	Coding	88835914	88841935	TC0600002688.mm.2	270.597	261.379	163.144	191.341
Abtb2	NM_178890; ENSMUST00000076212; ENSMUST00000131122; ENSMUST00000138580; BC054399; OTTMUST00000035347; OTTMUST00000035348; OTTMUST00000035349; uc008lix.1	ankyrin repeat and BTB (POZ) domain containing 2	chr2	+	Multiple_Complex	103566310	103718423	TC0200001535.mm.2	20.6776	28.84	27.6652	39.6706
Acaa1a	NM_130864; ENSMUST00000039784; ENSMUST00000175719; ENSMUST00000175743; ENSMUST00000175859; ENSMUST00000176007; ENSMUST00000176351; ENSMUST00000176397; ENSMUST00000176546; ENSMUST00000176796; ENSMUST00000177463; BC012400; OTTMUST00000110753; OTTMUST00000110754; OTTMUST00000110755; OTTMUST00000110756; OTTMUST00000110757; OTTMUST00000110758; OTTMUST00000110759; OTTMUST00000110760; OTTMUST00000110761…	acetyl-Coenzyme A acyltransferase 1A	chr9	+	Multiple_Complex	119339676	119350299	TC0900001576.mm.2	1734.13	1964.57	1884.54	2033.85
Acaa1b	NM_146230; ENSMUST00000010795; ENSMUST00000127952; BC019882; OTTMUST00000084360; OTTMUST00000084361; uc009saj.1	acetyl-Coenzyme A acyltransferase 1B	chr9	-	Multiple_Complex	119148023	119157093	TC0900003234.mm.2	121.095	113.772	124.5	117.784
Acaa2	NM_177470; ENSMUST00000041053; BC028901; uc008fpt.1	acetyl-Coenzyme A acyltransferase 2 (mitochondrial 3-oxoacyl-Coenzyme A thiolase)	chr18	+	Coding	74779197	74806208	TC1800000794.mm.2	4544.8	5007.93	3396.89	4269.94
Acaca	NM_133360; ENSMUST00000020843; ENSMUST00000103201; ENSMUST00000130012; ENSMUST00000133811; ENSMUST00000136463; ENSMUST00000137500; ENSMUST00000183548; ENSMUST00000183887; ENSMUST00000184534; OTTMUST00000001932; OTTMUST00000001933; OTTMUST00000001934; OTTMUST00000001935; OTTMUST00000027467; OTTMUST00000117426; OTTMUST00000117427; OTTMUST00000117428; uc007kqg.1; uc007kqk.1; uc007kql.1	acetyl-Coenzyme A carboxylase alpha	chr11	+	Multiple_Complex	84129672	84401651	TC1100001276.mm.2	390.722	364.557	404.501	404.501
Acacb	NM_133904; ENSMUST00000031583; ENSMUST00000102582; ENSMUST00000142489; ENSMUST00000143276; ENSMUST00000146841; OTTMUST00000034129; OTTMUST00000034177; OTTMUST00000034178; OTTMUST00000040880; uc008yzi.2; uc008yzj.2	acetyl-Coenzyme A carboxylase beta	chr5	+	Multiple_Complex	114146535	114250761	TC0500001221.mm.2	43.1115	45.5696	55.7152	66.7178
Acad10	NM_028037; ENSMUST00000031412; ENSMUST00000111770; ENSMUST00000133775; ENSMUST00000137231; ENSMUST00000137789; ENSMUST00000143187; BC027825; OTTMUST00000057285; OTTMUST00000057286; OTTMUST00000057287; OTTMUST00000057288; OTTMUST00000057289; OTTMUST00000057290; uc008zjy.1; uc008zjz.1; uc008zka.1	acyl-Coenzyme A dehydrogenase family, member 10	chr5	-	Multiple_Complex	121621026	121660514	TC0500003195.mm.2	122.786	121.095	103.968	112.206
Acad11	NM_175324; ENSMUST00000047799; ENSMUST00000120854; ENSMUST00000128714; ENSMUST00000154431; BC045199; OTTMUST00000078584; OTTMUST00000078585; OTTMUST00000078586; OTTMUST00000078587; uc009rhg.1	acyl-Coenzyme A dehydrogenase family, member 11	chr9	+	Multiple_Complex	104063377	104127653	TC0900003334.mm.2	86.2229	85.0359	72.5046	78.7932
Acad12	NM_178799; OTTMUST00000057217; OTTMUST00000057264; OTTMUST00000057265; uc008zjv.2; uc008zjw.1; uc008zjx.1	acyl-Coenzyme A dehydrogenase family, member 12	chr5	-	Coding	121598281	121618938	TC0500003194.mm.2	477.713	501.463	337.794	385.343
Acad8	NM_025862; ENSMUST00000060513; ENSMUST00000120367; ENSMUST00000128923; ENSMUST00000129490; ENSMUST00000132293; ENSMUST00000138102; ENSMUST00000151075; BC037644; OTTMUST00000074352; OTTMUST00000074353; OTTMUST00000074354; OTTMUST00000074355; OTTMUST00000074356; OTTMUST00000074357; uc009opy.2; uc009opz.1	acyl-Coenzyme A dehydrogenase family, member 8	chr9	-	Multiple_Complex	26974135	26999566	TC0900001942.mm.2	1640.59	1595.73	1584.71	1807.78
Acad9	NM_172678; ENSMUST00000011492; BC031137; BC032213; BC033277; OTTMUST00000057348; OTTMUST00000057349; OTTMUST00000057350; OTTMUST00000057351; OTTMUST00000057352; OTTMUST00000057353; OTTMUST00000057354; OTTMUST00000057355; uc008oze.1; uc012cou.1	acyl-Coenzyme A dehydrogenase family, member 9	chr3	+	Multiple_Complex	36065979	36250334	TC0300000264.mm.2	382.681	362.039	430.539	442.643
Acadl	NM_007381; ENSMUST00000027153; ENSMUST00000139208; BC027412; OTTMUST00000064849; OTTMUST00000064850	acyl-Coenzyme A dehydrogenase, long-chain	chr1	-	Multiple_Complex	66830839	66863309	TC0100002495.mm.2	4240.45	4640.29	4705.07	4737.79
Acadm	NM_007382; ENSMUST00000072697; ENSMUST00000130713; ENSMUST00000135724; ENSMUST00000137161; ENSMUST00000150070; ENSMUST00000156310; BC013498; OTTMUST00000077658; OTTMUST00000077701; OTTMUST00000077702; OTTMUST00000077703; OTTMUST00000077704; OTTMUST00000077705	acyl-Coenzyme A dehydrogenase, medium chain	chr3	-	Multiple_Complex	153922353	153944643	TC0300003173.mm.2	1045.52	1120.56	922.88	1052.79
Acads	NM_007383; ENSMUST00000031524; ENSMUST00000131726; ENSMUST00000141142; ENSMUST00000153374; BC016259; OTTMUST00000034682; OTTMUST00000034684; OTTMUST00000034685; OTTMUST00000034686	acyl-Coenzyme A dehydrogenase, short chain	chr5	-	Multiple_Complex	115110299	115119346	TC0500003088.mm.2	714.109	786.88	809.002	685.019
Acadsb	NM_025826; ENSMUST00000015829; ENSMUST00000117518; ENSMUST00000133277; ENSMUST00000135633; ENSMUST00000136612; ENSMUST00000151995; ENSMUST00000156261; BC054428; OTTMUST00000064962; OTTMUST00000064982; OTTMUST00000064983; OTTMUST00000064984; OTTMUST00000064985; OTTMUST00000064986; OTTMUST00000064987; uc009kbk.2; uc009kbl.2; uc009kbm.2; uc009kbn.2	acyl-Coenzyme A dehydrogenase, short/branched chain	chr7	+	Multiple_Complex	131410601	131448944	TC0700001922.mm.2	1105.13	1226.22	989.119	1160.07
Acadvl	NM_017366; ENSMUST00000018718; ENSMUST00000102574; ENSMUST00000134516; ENSMUST00000137187; ENSMUST00000145478; ENSMUST00000146129; ENSMUST00000156733; BC026559; OTTMUST00000013531; OTTMUST00000013532; OTTMUST00000013533; OTTMUST00000013534; OTTMUST00000013535; OTTMUST00000013536; OTTMUST00000038808	acyl-Coenzyme A dehydrogenase, very long chain	chr11	-	Multiple_Complex	70010183	70015428	TC1100003083.mm.2	765.363	873.098	826.001	643.591
Acan	NM_007424; ENSMUST00000032835; uc009hxw.1; uc009hxx.1	aggrecan	chr7	+	Coding	79053483	79115099	TC0700001118.mm.2	56.1028	43.1115	53.0765	42.8137
Acap1	NM_153788; ENSMUST00000001631; ENSMUST00000108622; ENSMUST00000127238; ENSMUST00000148037; BC031462; BC037481; OTTMUST00000013477; OTTMUST00000013478; OTTMUST00000013479; OTTMUST00000013480; uc007jse.1; uc007jsf.1; uc007jsg.1; uc007jsi.1	ArfGAP with coiled-coil, ankyrin repeat and PH domains 1	chr11	-	Multiple_Complex	69881567	69895539	TC1100003073.mm.2	105.42	177.294	121.095	101.125
Acap2	NM_030138; ENSMUST00000058033; uc007yxb.1; uc007yxc.1; uc012aeh.1	ArfGAP with coiled-coil, ankyrin repeat and PH domains 2	chr16	-	Multiple_Complex	31092413	31201238	TC1600001473.mm.2	8023.41	7332.05	7231.1	8248.98
Acap3	NM_207223; ENSMUST00000079031; ENSMUST00000105584; ENSMUST00000126582; ENSMUST00000131168; ENSMUST00000131372; ENSMUST00000137726; ENSMUST00000140855; ENSMUST00000140902; ENSMUST00000145654; BC067016; BC098196; OTTMUST00000025377; OTTMUST00000025378; OTTMUST00000025379; OTTMUST00000025380; OTTMUST00000025381; OTTMUST00000025382; OTTMUST00000025383; OTTMUST00000025384; uc012drc.1	ArfGAP with coiled-coil, ankyrin repeat and PH domains 3	chr4	+	Multiple_Complex	155891822	155907251	TC0400002098.mm.2	369.646	304.437	357.054	304.437
Acat1	NM_144784; ENSMUST00000034547; ENSMUST00000167130; ENSMUST00000169317; BC024763; OTTMUST00000094019; OTTMUST00000094020; OTTMUST00000094021; uc009pmg.1	acetyl-Coenzyme A acetyltransferase 1	chr9	-	Multiple_Complex	53580522	53610382	TC0900002307.mm.2	1418.35	1379.57	1584.71	1128.35
Acat2	NM_009338; ENSMUST00000007005; ENSMUST00000159358; ENSMUST00000159697; BC004823; BC012496; OTTMUST00000069567; OTTMUST00000069568; OTTMUST00000069569; uc008alp.1; uc008alq.1	acetyl-Coenzyme A acetyltransferase 2	chr17	-	Multiple_Complex	12942890	12960747	TC1700001459.mm.2	188.706	187.403	218.275	294.067
Acat3	NM_153151; ENSMUST00000043923; ENSMUST00000160378; ENSMUST00000160921; BC049873; OTTMUST00000069581; OTTMUST00000069582; OTTMUST00000069583; uc008alo.1	acetyl-Coenzyme A acetyltransferase 3	chr17	-	Multiple_Complex	12923833	12940402	TC1700001458.mm.2	89.2636	71.5064	78.249	89.8845
Acbd3	NM_133225; ENSMUST00000027780; BC060602; uc007dwq.2	acyl-Coenzyme A binding domain containing 3	chr1	+	Multiple_Complex	180726043	180754204	TC0100001713.mm.2	3640.7	3743.05	4299.64	3902.01
Acbd4	NM_025988; ENSMUST00000024492; ENSMUST00000092559; ENSMUST00000107040; ENSMUST00000124965; ENSMUST00000129870; ENSMUST00000130749; ENSMUST00000134884; ENSMUST00000139374; ENSMUST00000140372; ENSMUST00000142630; ENSMUST00000146176; ENSMUST00000147701; ENSMUST00000150780; ENSMUST00000152971; ENSMUST00000161013; ENSMUST00000162338; BC048371; OTTMUST00000006883; OTTMUST00000006884; OTTMUST00000006885…	acyl-Coenzyme A binding domain containing 4	chr11	+	Multiple_Complex	103101682	103112200	TC1100001705.mm.2	43.1115	37.7918	39.9466	45.8866
Acbd5	NM_001102436; NM_001102437; NM_001102438; NM_028793; ENSMUST00000028121; ENSMUST00000114523; ENSMUST00000114526; ENSMUST00000114529; ENSMUST00000144088; ENSMUST00000155602; BC061484; BC084584; OTTMUST00000026995; OTTMUST00000026996; OTTMUST00000026997; OTTMUST00000027211; uc008inx.1; uc008iny.1; uc008inz.1; uc008ioa.1	acyl-Coenzyme A binding domain containing 5	chr2	+	Multiple_Complex	23068168	23114513	TC0200000361.mm.2	4211.15	4329.55	4124.49	3929.15
Acbd6	NM_001145781; NM_026683; NM_028250; ENSMUST00000035560; ENSMUST00000080138; ENSMUST00000097529; ENSMUST00000159339; BC115580; BC115581; OTTMUST00000088454; OTTMUST00000088455; OTTMUST00000088456; OTTMUST00000088457; uc007dbk.2; uc007dbl.2; uc011wtw.1	acyl-Coenzyme A binding domain containing 6	chr1	+	Multiple_Complex	155558120	155687233	TC0100001402.mm.2	1112.82	1152.06	995.999	1168.14
Acbd7	NM_030063; ENSMUST00000115089; OTTMUST00000025221; uc008idt.2	acyl-Coenzyme A binding domain containing 7	chr2	+	Coding	3336168	3340997	TC0200000005.mm.2	13.737	16.1113	27.6652	24.4201
Accs	NM_183220; ENSMUST00000041593; ENSMUST00000068513; ENSMUST00000111246; ENSMUST00000128719; ENSMUST00000130077; ENSMUST00000140018; ENSMUST00000141413; ENSMUST00000146045; ENSMUST00000146436; ENSMUST00000148268; ENSMUST00000149073; ENSMUST00000150666; BC039569; OTTMUST00000035570; OTTMUST00000035571; OTTMUST00000035579; OTTMUST00000035580; OTTMUST00000035584; OTTMUST00000035585; OTTMUST00000035586…	1-aminocyclopropane-1-carboxylate synthase (non-functional)	chr2	-	Multiple_Complex	93833467	93849943	TC0200004164.mm.2	222.861	252.476	203.657	229.126
Accsl	NM_001033452; ENSMUST00000099690; ENSMUST00000128995; ENSMUST00000129248; ENSMUST00000132722; ENSMUST00000133562; ENSMUST00000141561; ENSMUST00000143033; ENSMUST00000151579; BC141227; OTTMUST00000035599; OTTMUST00000035600; OTTMUST00000035601; OTTMUST00000035602; OTTMUST00000035603; OTTMUST00000035604; OTTMUST00000035605; OTTMUST00000035606	1-aminocyclopropane-1-carboxylate synthase (non-functional)-like	chr2	-	Multiple_Complex	93855360	93869157	TC0200004165.mm.2	36.2523	38.0546	23.2636	31.125
Acd	NM_001012638; ENSMUST00000042608; BC138694; BC138695; uc009ndp.1; uc009ndr.1; uc009nds.1; uc009ndt.1; uc012gjn.1	adrenocortical dysplasia	chr8	-	Coding	105695860	105701095	TC0800002831.mm.2	477.713	564.175	537.455	592.224
Ace	NM_001281819; NM_009598; NM_207624; ENSMUST00000001963; ENSMUST00000001964; ENSMUST00000132280; ENSMUST00000151657; BC040404; BC110362; OTTMUST00000006415; OTTMUST00000006416; OTTMUST00000006417; OTTMUST00000006418; uc007lxu.2; uc007lxw.2	angiotensin I converting enzyme (peptidyl-dipeptidase A) 1	chr11	+	Multiple_Complex	105967945	105989964	TC1100001767.mm.2	13.9288	15.7797	11.5514	9.78112
Ace2	NM_001130513; NM_027286; ENSMUST00000073973; ENSMUST00000112271; ENSMUST00000131543; BC026801; OTTMUST00000046613; OTTMUST00000046614; OTTMUST00000046615; uc009uvf.2; uc009uvg.1; uc009uvi.1	angiotensin I converting enzyme (peptidyl-dipeptidase A) 2	chrX	+	Coding	164139332	164188420	TC0X00001663.mm.2	23.5883	22.6274	27.4741	21.8566
Ace3	NM_001101453; OTTMUST00000084872; uc011ygg.2	angiotensin I converting enzyme (peptidyl-dipeptidase A) 3	chr11	+	Coding	105994675	106005443	TC1100001768.mm.2	8.1681	14.1232	6.9163	10.3388
Acer1	NM_175731; ENSMUST00000056113; BC130254; uc008ddl.1	alkaline ceramidase 1	chr17	-	Coding	56953490	56982126	TC1700002340.mm.2	8.11168	11.3924	14.2215	9.91766
Acer2	NM_139306; ENSMUST00000045224; ENSMUST00000084433; ENSMUST00000128712; ENSMUST00000135874; BC059819; OTTMUST00000017757; OTTMUST00000017758; OTTMUST00000017781; OTTMUST00000017783	alkaline ceramidase 2	chr4	+	Multiple_Complex	86874396	86934822	TC0400000873.mm.2	23.5883	20.9663	25.9921	15.455
Acer3	NM_025408; ENSMUST00000033020; ENSMUST00000120520; ENSMUST00000137899; ENSMUST00000151258; BC023924; OTTMUST00000076772; OTTMUST00000076773; OTTMUST00000076774; OTTMUST00000076775; uc009ikg.1; uc012fpp.1	alkaline ceramidase 3	chr7	-	Multiple_Complex	98211987	98321208	TC0700003775.mm.2	4938.99	5184.54	5712.87	5792.62
Ache	NM_009599; ENSMUST00000024099; ENSMUST00000085934; ENSMUST00000125195; ENSMUST00000132191; ENSMUST00000137126; ENSMUST00000138591; ENSMUST00000141123; ENSMUST00000150983; BC046327; OTTMUST00000051379; OTTMUST00000051380; OTTMUST00000051381; OTTMUST00000051382; OTTMUST00000051383; OTTMUST00000051384; OTTMUST00000051385; OTTMUST00000051386; uc009abt.1; uc009abw.1; uc009aby.1	acetylcholinesterase	chr5	+	Multiple_Complex	137287519	137294466	TC0500001620.mm.2	21.259	18.2522	16.3362	19.1597
Ache	NM_001290010	acetylcholinesterase			Coding			TSUnmapped00000036.mm.2	54.1917	49.8665	46.8507	51.9842
Acin1	NM_001085472; NM_001085473; NM_001242605; NM_001242606; NM_019567; NM_023190; ENSMUST00000022793; ENSMUST00000022794; ENSMUST00000111484; ENSMUST00000123875; ENSMUST00000124271; ENSMUST00000125265; ENSMUST00000125767; ENSMUST00000126166; ENSMUST00000129700; ENSMUST00000132242; ENSMUST00000133706; ENSMUST00000134808; ENSMUST00000136909; ENSMUST00000137763; ENSMUST00000138321; ENSMUST00000141453; E…	apoptotic chromatin condensation inducer 1	chr14	-	Multiple_Complex	54642161	54686931	TC1400002063.mm.2	625.992	709.176	694.581	792.353
Ackr1	NM_010045; ENSMUST00000038227; BC005583; uc007drg.1	atypical chemokine receptor 1 (Duffy blood group)	chr1	-	Coding	173331886	173333503	TC0100003586.mm.2	12.1257	10.4107	17.1484	13.1775
Ackr2	NM_001276719; NM_021609; ENSMUST00000050327; BC113146	atypical chemokine receptor 2	chr9	+	Coding	121898355	121911071	TC0900001630.mm.2	36.0019	27.8576	24.761	27.0958
Ackr3	NM_001271607; NM_007722; ENSMUST00000065587; ENSMUST00000159654; BC015254; OTTMUST00000072324; OTTMUST00000072325	atypical chemokine receptor 3	chr1	+	Coding	90203980	90216751	TC0100000870.mm.2	6.9644	7.3615	10.4831	10.7034
Ackr4	NM_145700; ENSMUST00000050139; ENSMUST00000076147; BC140999; uc009rhh.2; uc009rhi.2	atypical chemokine receptor 4	chr9	-	Coding	104084157	104126643	TC0900002982.mm.2	18.1261	24.59	25.6342	17.2677
Acly	NM_001199296; NM_134037; ENSMUST00000007131; ENSMUST00000107385; ENSMUST00000107389; ENSMUST00000152969; ENSMUST00000154151; ENSMUST00000154888; ENSMUST00000165111; BC056378; OTTMUST00000014210; OTTMUST00000014211; OTTMUST00000014212; OTTMUST00000014213; OTTMUST00000048853; OTTMUST00000048854; uc007llk.2; uc007lll.2; uc007llm.2	ATP citrate lyase	chr11	-	Multiple_Complex	100476352	100528000	TC1100003775.mm.2	3929.15	3350.13	2896.31	3396.89
Acmsd	NM_001033041; ENSMUST00000038006; BC139281; uc007ckv.1	amino carboxymuconate semialdehyde decarboxylase	chr1	+	Coding	127729413	127767564	TC0100001123.mm.2	23.9176	22.0087	20.5348	25.8125
Acnat1	NM_001164565; ENSMUST00000095086; ENSMUST00000107697; ENSMUST00000135976; ENSMUST00000150392; OTTMUST00000018931; OTTMUST00000018932; OTTMUST00000018933; OTTMUST00000018934; uc008svr.2	acyl-coenzyme A amino acid N-acyltransferase 1	chr4	-	Multiple_Complex	49443532	49473912	TC0400002634.mm.2	6.23332	5.93809	7.31065	7.6211
Acnat2	NM_145368; ENSMUST00000081541; ENSMUST00000107698; ENSMUST00000125123; ENSMUST00000139564; BC010829; OTTMUST00000015940; OTTMUST00000015941; OTTMUST00000018922; OTTMUST00000018923; uc008svq.1; uc012deb.1	acyl-coenzyme A amino acid N-acyltransferase 2	chr4	-	Multiple_Complex	49379840	49408151	TC0400002633.mm.2	13.5479	14.723	9.64646	9.84916
Aco1	NM_007386; ENSMUST00000102973; ENSMUST00000135787; ENSMUST00000142360; ENSMUST00000152911; BC005454; OTTMUST00000014972; OTTMUST00000014973; OTTMUST00000014974; OTTMUST00000014975; uc008shd.1	aconitase 1	chr4	+	Multiple_Complex	40143081	40199009	TC0400000341.mm.2	5634.22	6165.49	5330.3	4420.52
Aco2	NM_080633; ENSMUST00000023116; ENSMUST00000126352; ENSMUST00000135198; ENSMUST00000144324; ENSMUST00000155704; ENSMUST00000157003; BC004645; BC094462; OTTMUST00000039478; OTTMUST00000039479; OTTMUST00000039551; OTTMUST00000039552; OTTMUST00000039553; OTTMUST00000039554; uc007wxp.1	aconitase 2, mitochondrial	chr15	+	Multiple_Complex	81622482	81915137	TC1500000725.mm.2	4705.07	4705.07	4904.87	4705.07
Acot1	NM_012006; ENSMUST00000168120; BC028261; uc007oeb.1	acyl-CoA thioesterase 1	chr12	+	Coding	84009498	84017674	TC1200000798.mm.2	76.6386	86.2229	68.1197	67.1819
Acot10	NM_022816; ENSMUST00000052910; BC108959; BC108960; uc007vio.1	acyl-CoA thioesterase 10	chr15	-	Coding	20665214	20666750	TC1500001259.mm.2	62.6829	50.9143	58.0812	72.0037
Acot11	NM_025590; ENSMUST00000065253; ENSMUST00000102762; ENSMUST00000140541; ENSMUST00000144809; ENSMUST00000145061; ENSMUST00000148688; ENSMUST00000156567; BC042492; OTTMUST00000018623; OTTMUST00000018627; OTTMUST00000018628; OTTMUST00000018629; OTTMUST00000018630; OTTMUST00000018631; OTTMUST00000018632; uc008tyv.2; uc008tyw.2	acyl-CoA thioesterase 11	chr4	-	Multiple_Complex	106744555	106804998	TC0400003208.mm.2	63.1189	89.8845	90.5097	82.1393
Acot12	NM_028790; ENSMUST00000022120; ENSMUST00000159214; ENSMUST00000161337; BC132050; BC137996; OTTMUST00000059016; OTTMUST00000059759; OTTMUST00000059761; uc007rka.1	acyl-CoA thioesterase 12	chr13	+	Multiple_Complex	91741512	91786148	TC1300001028.mm.2	13.5479	12.1257	16.2234	12.7286
Acot13	NM_025790; ENSMUST00000006900; BC018165; BC096567; OTTMUST00000001206; uc007pwj.1	acyl-CoA thioesterase 13	chr13	-	Coding	24817948	24831517	TC1300001669.mm.2	4269.94	4420.52	4124.49	3541.14
Acot2	NM_134188; ENSMUST00000021649; BC064469; OTTMUST00000068307; uc011yor.1	acyl-CoA thioesterase 2	chr12	+	Coding	83987861	83993877	TC1200000797.mm.2	5293.48	4870.99	4770.75	4672.57
Acot3	NM_134246; ENSMUST00000021653; ENSMUST00000120927; BC138741; BC138743; OTTMUST00000068317; OTTMUST00000068318; uc007oef.1; uc007oeg.1	acyl-CoA thioesterase 3	chr12	+	Coding	84052144	84059565	TC1200000800.mm.2	14.42	12.5533	11.9588	12.3805
Acot4	NM_134247; ENSMUST00000021652; ENSMUST00000128162; BC113185; OTTMUST00000068312; OTTMUST00000068319; uc007oed.1	acyl-CoA thioesterase 4	chr12	+	Multiple_Complex	84038379	84044723	TC1200000799.mm.2	19.1597	23.2636	17.2677	16.7955
Acot5	NM_145444; ENSMUST00000046422; ENSMUST00000072505; BC016076; OTTMUST00000068348; OTTMUST00000068351; uc007oeh.1	acyl-CoA thioesterase 5	chr12	+	Coding	84069324	84076020	TC1200000801.mm.2	9.57983	11.3924	9.64646	13.2691
Acot6	NM_172580; ENSMUST00000056822; BC139306; BC139328; OTTMUST00000068352; uc007oei.1; uc007oej.2	acyl-CoA thioesterase 6	chr12	+	Coding	84100654	84111349	TC1200000802.mm.2	21.259	23.9176	34.5353	34.7755
Acot7	NM_001146057; NM_001146058; NM_133348; ENSMUST00000030779; ENSMUST00000075363; ENSMUST00000105652; ENSMUST00000124548; ENSMUST00000144733; ENSMUST00000167926; BC013507; OTTMUST00000023994; OTTMUST00000024016; OTTMUST00000024017; OTTMUST00000024018; OTTMUST00000024251; uc008vzx.2; uc008vzy.2; uc008vzz.2; uc008waa.2	acyl-CoA thioesterase 7	chr4	+	Multiple_Complex	152178100	152271855	TC0400002016.mm.2	935.763	867.067	1074.91	1074.91
Acot8	NM_133240; ENSMUST00000017451; ENSMUST00000103094; ENSMUST00000133053; ENSMUST00000134611; ENSMUST00000136767; BC005792; OTTMUST00000002257; OTTMUST00000039376; OTTMUST00000039377; OTTMUST00000039378; OTTMUST00000096685; uc008nwe.1; uc008nwf.2; uc008nwg.2	acyl-CoA thioesterase 8	chr2	-	Multiple_Complex	164792768	164804882	TC0200005132.mm.2	221.322	173.645	213.783	205.074
Acot9	NM_019736; ENSMUST00000026324; ENSMUST00000126200; ENSMUST00000131332; ENSMUST00000134662; BC021763; OTTMUST00000046206; OTTMUST00000046207; OTTMUST00000046208; OTTMUST00000046209; uc009urs.1; uc009urt.1	acyl-CoA thioesterase 9	chrX	+	Multiple_Complex	155262443	155297654	TC0X00001580.mm.2	1332.57	1296.13	1332.57	1243.34
Acox1	NM_001271898; NM_015729; ENSMUST00000066587; ENSMUST00000072948; ENSMUST00000124684; ENSMUST00000128793; ENSMUST00000130229; ENSMUST00000148601; ENSMUST00000150549; BC056448; OTTMUST00000008212; OTTMUST00000008213; OTTMUST00000008214; OTTMUST00000008215; OTTMUST00000008216; OTTMUST00000008217; OTTMUST00000008218	acyl-Coenzyme A oxidase 1, palmitoyl	chr11	-	Multiple_Complex	116171883	116199045	TC1100004107.mm.2	1332.57	1408.55	1541.37	1675.06
Acox2	NM_001161667; NM_053115; ENSMUST00000022271; ENSMUST00000116361; ENSMUST00000164412; ENSMUST00000164598; ENSMUST00000165169; ENSMUST00000170534; ENSMUST00000171175; ENSMUST00000171567; BC021339; OTTMUST00000090946; OTTMUST00000090947; OTTMUST00000090948; OTTMUST00000090949; OTTMUST00000090950; OTTMUST00000090951; OTTMUST00000090952; OTTMUST00000090953; uc007sey.2; uc007sez.2	acyl-Coenzyme A oxidase 2, branched chain	chr14	-	Multiple_Complex	8225511	8259353	TC1400001438.mm.2	37.2715	39.1245	28.443	39.9466
Acox3	NM_030721; ENSMUST00000068563; ENSMUST00000068947; ENSMUST00000114237; ENSMUST00000114238; ENSMUST00000127641; ENSMUST00000154796; ENSMUST00000156125; BC044725; BC055019; OTTMUST00000057518; OTTMUST00000057519; OTTMUST00000057520; OTTMUST00000057521; OTTMUST00000057522; OTTMUST00000057523; OTTMUST00000057524; uc008xdx.1; uc008xdy.1; uc008xdz.1	acyl-Coenzyme A oxidase 3, pristanoyl	chr5	+	Multiple_Complex	35583040	35613801	TC0500000397.mm.2	13400.5	14066.7	10441.2	8480.89
Acoxl	NM_028765; ENSMUST00000028859; ENSMUST00000110344; ENSMUST00000126410; BC048717; OTTMUST00000038453; OTTMUST00000038454; OTTMUST00000038525; uc008mgg.2	acyl-Coenzyme A oxidase-like	chr2	+	Multiple_Complex	127838876	128123893	TC0200001922.mm.2	15.455	12.996	31.5594	16.2234
Acp1	NM_001110239; NM_021330; BC039744; BC093527; BC096368; BC111893; BC112413; BC132258; BC145199; uc007ngw.2; uc007ngx.2	acid phosphatase 1, soluble	chr12	-	Coding	30893326	30911612	TC1200001589.mm.2	7131.55	6746.86	9345.14	9410.14
Acp2	NM_007387; ENSMUST00000002172; ENSMUST00000124131; ENSMUST00000127643; ENSMUST00000150403; ENSMUST00000155418; BC023343; OTTMUST00000034159; OTTMUST00000034160; OTTMUST00000034161; OTTMUST00000083494; OTTMUST00000083495; uc008kvf.2	acid phosphatase 2, lysosomal	chr2	+	Multiple_Complex	91202885	91214098	TC0200001371.mm.2	1360.57	1408.55	1168.14	1287.18
Acp5	NM_001102404; NM_001102405; NM_007388; ENSMUST00000069330; ENSMUST00000115315; ENSMUST00000165735; BC012911; BC019160; BC029644; uc009onz.1; uc009ooa.1; uc009oob.1	acid phosphatase 5, tartrate resistant	chr9	-	Coding	22126727	22135746	TC0900001900.mm.2	11910.9	12161.2	7590.61	7383.04
Acp6	NM_019800; ENSMUST00000090759; ENSMUST00000126438; ENSMUST00000133965; ENSMUST00000139898; ENSMUST00000143234; ENSMUST00000146143; ENSMUST00000149900; BC047276; OTTMUST00000053489; OTTMUST00000053490; OTTMUST00000053491; OTTMUST00000053492; OTTMUST00000053493; OTTMUST00000053494; OTTMUST00000053495; uc008qoq.2; uc008qor.2	acid phosphatase 6, lysophosphatidic	chr3	+	Multiple_Complex	97158777	97177299	TC0300000961.mm.2	137.187	158.683	150.123	184.823
Acpp	NM_019807; NM_207668; ENSMUST00000062723; ENSMUST00000112590; ENSMUST00000125800; ENSMUST00000128635; ENSMUST00000131084; BC139826; OTTMUST00000061497; OTTMUST00000061498; OTTMUST00000061499; OTTMUST00000061500; OTTMUST00000061501; uc009rhl.1; uc009rhm.1; uc009rhn.1; uc009rho.1	acid phosphatase, prostate	chr9	-	Multiple_Complex	104288240	104337728	TC0900002985.mm.2	70.5219	76.1093	50.2134	45.5696
Acpt	NM_001195034; ENSMUST00000012921; ENSMUST00000107945; ENSMUST00000118216; OTTMUST00000055844; OTTMUST00000074741; uc012fjn.1	acid phosphatase, testicular	chr7	-	Coding	44252148	44257378	TC0700002956.mm.2	20.5348	29.2426	35.0174	24.761
Acr	NM_001205049; NM_001277245; NM_001277246; NM_001277247; NM_013455; ENSMUST00000023295; BC103579; BC103580; uc007xhc.2; uc011zxx.2; uc029sus.1	acrosin prepropeptide	chr15	+	Coding	89568326	89574585	TC1500000880.mm.2	26.9087	27.8576	30.4844	21.8566
Acrbp; Ing4	NM_001127340; NM_016845; NM_133345; ENSMUST00000032480; ENSMUST00000032481; ENSMUST00000088294; ENSMUST00000112412; ENSMUST00000112413; ENSMUST00000112414; ENSMUST00000112417; ENSMUST00000124159; ENSMUST00000128277; ENSMUST00000133695; ENSMUST00000136100; ENSMUST00000140131; ENSMUST00000146229; ENSMUST00000151125; ENSMUST00000152574; ENSMUST00000156091; BC009127; BC011079; BC061122; OTTMUST000000…	proacrosin binding protein; inhibitor of growth family, member 4	chr6	+	Multiple_Complex	125039760	125063267	TC0600001442.mm.2	916.506	910.175	867.067	734.185
Acrv1	NM_007391; ENSMUST00000034620; ENSMUST00000184160; BC139101; BC139103; OTTMUST00000117639; OTTMUST00000117640; uc009ott.1; uc009otu.1	acrosomal vesicle protein 1	chr9	+	Multiple_Complex	36693220	36698843	TC0900000348.mm.2	10.7779	15.1369	13.737	17.5087
Acsbg1	NM_053178; ENSMUST00000034822; ENSMUST00000128163; ENSMUST00000128624; ENSMUST00000132914; ENSMUST00000138315; BC057322; OTTMUST00000074956; OTTMUST00000074957; OTTMUST00000074958; OTTMUST00000074959; OTTMUST00000074960; uc009prj.1	acyl-CoA synthetase bubblegum family member 1	chr9	-	Multiple_Complex	54604877	54661885	TC0900002322.mm.2	139.102	163.144	159.786	135.298
Acsbg2	NM_001039114; ENSMUST00000043062; OTTMUST00000077469; uc008ddi.1	acyl-CoA synthetase bubblegum family member 2	chr17	-	Coding	56843103	56874447	TC1700002338.mm.2	15.2422	20.1122	18.1261	15.5625
Acsf2	NM_153807; ENSMUST00000103164; ENSMUST00000131808; ENSMUST00000144615; ENSMUST00000155122; BC018371; BC063269; OTTMUST00000004072; OTTMUST00000004073; OTTMUST00000004074; OTTMUST00000004075; uc007kzc.1	acyl-CoA synthetase family member 2	chr11	-	Multiple_Complex	94557102	94601871	TC1100003567.mm.2	265.028	324.034	290.018	238.856
Acsf3	NM_144932; ENSMUST00000015160; uc009ntr.1; uc009nts.1; uc009ntt.1; uc009ntu.1	acyl-CoA synthetase family member 3	chr8	+	Coding	122775505	122817881	TC0800001497.mm.2	28.2465	38.8542	39.9466	40.7859
Acsl1	NM_007981; ENSMUST00000034046; ENSMUST00000110371; ENSMUST00000110372; ENSMUST00000128746; ENSMUST00000130563; ENSMUST00000133161; ENSMUST00000135955; ENSMUST00000152423; BC056644; OTTMUST00000054312; OTTMUST00000054313; OTTMUST00000054314; OTTMUST00000054315; OTTMUST00000054316; OTTMUST00000054317; OTTMUST00000054318; OTTMUST00000054319	acyl-CoA synthetase long-chain family member 1	chr8	+	Multiple_Complex	46471041	46536051	TC0800000538.mm.2	968.763	1332.57	935.763	1097.5
Acsl4	NM_001033600; NM_019477; NM_207625; ENSMUST00000033634; ENSMUST00000112903; ENSMUST00000112904; ENSMUST00000112907; ENSMUST00000140520; BC016416; BC058663; OTTMUST00000045274; OTTMUST00000045275; OTTMUST00000045276; OTTMUST00000045277; OTTMUST00000045278; uc009ulu.1; uc009ulv.1; uc009ulw.1; uc012hpr.1; uc012hps.1	acyl-CoA synthetase long-chain family member 4	chrX	-	Multiple_Complex	142317993	142390535	TC0X00003098.mm.2	4211.15	4482.23	5077.84	5955.47
Acsl5	NM_027976; ENSMUST00000043150; BC031544; uc008hxp.1	acyl-CoA synthetase long-chain family member 5	chr19	+	Coding	55253369	55296628	TC1900000776.mm.2	5673.41	5873.48	5832.91	5480.15
Acsl6	NM_001033597; NM_001033598; NM_001033599; NM_144823; ENSMUST00000000145; ENSMUST00000064690; ENSMUST00000072178; ENSMUST00000093106; ENSMUST00000094194; ENSMUST00000101211; ENSMUST00000101213; ENSMUST00000108899; ENSMUST00000108904; ENSMUST00000108905; ENSMUST00000127731; ENSMUST00000138515; ENSMUST00000139484; ENSMUST00000149403; ENSMUST00000156252; BC016114; BC022959; OTTMUST00000012609; OTTMUS…	acyl-CoA synthetase long-chain family member 6	chr11	+	Multiple_Complex	54303798	54364756	TC1100000621.mm.2	11.4716	16.2234	15.0324	15.8895
Acsm1	NM_054094; ENSMUST00000047929; ENSMUST00000126367; ENSMUST00000135683; BC016414; BC022149; OTTMUST00000057790; OTTMUST00000057791; OTTMUST00000057792; uc009jlm.1; uc012fsv.1	acyl-CoA synthetase medium-chain family member 1	chr7	+	Coding	119607026	119662515	TC0700001711.mm.2	20.8215	17.3878	18.3792	17.2677
Acsm2	NM_001177977; NM_001177978; NM_146197; ENSMUST00000084647; ENSMUST00000098084; ENSMUST00000123638; ENSMUST00000129658; ENSMUST00000129766; ENSMUST00000130583; ENSMUST00000150228; ENSMUST00000167935; BC031140; OTTMUST00000067484; OTTMUST00000067597; OTTMUST00000067598; OTTMUST00000067599; OTTMUST00000067600; OTTMUST00000067601; uc009jlh.2; uc009jli.2; uc009jlj.2	acyl-CoA synthetase medium-chain family member 2	chr7	+	Multiple_Complex	119554340	119600694	TC0700001710.mm.2	7.1602	6.77396	7.01285	6.36429
Acsm3	NM_016870; NM_212441; NM_212442; ENSMUST00000063770; ENSMUST00000106526; ENSMUST00000106527; ENSMUST00000106528; ENSMUST00000106529; ENSMUST00000149598; ENSMUST00000149766; ENSMUST00000154828; BC015248; OTTMUST00000063140; OTTMUST00000063141; OTTMUST00000063142; OTTMUST00000063143; OTTMUST00000063144; OTTMUST00000063145; OTTMUST00000063146; uc009jlq.1; uc009jlr.1; uc009jls.1; uc009jlt.1	acyl-CoA synthetase medium-chain family member 3	chr7	+	Multiple_Complex	119760923	119787513	TC0700001715.mm.2	9.78112	9.64646	10.4831	12.295
Acsm4	NM_178414; ENSMUST00000047045; BC048390; OTTMUST00000058419; uc009jln.2	acyl-CoA synthetase medium-chain family member 4	chr7	+	Coding	119690026	119714567	TC0700001712.mm.2	41.9326	37.7918	26.7228	27.2843
Acsm5	NM_178758; ENSMUST00000066465; BC095985; uc009jle.1; uc009jlf.1; uc012fsu.1	acyl-CoA synthetase medium-chain family member 5	chr7	+	Coding	119526265	119543793	TC0700001709.mm.2	15.8895	14.723	23.1029	23.5883
Acss1	NM_080575; ENSMUST00000028944; ENSMUST00000141500; ENSMUST00000141785; ENSMUST00000147135; ENSMUST00000154328; BC030930; BC092278; OTTMUST00000037370; OTTMUST00000037371; OTTMUST00000037372; OTTMUST00000037373; OTTMUST00000037374; uc008muf.2	acyl-CoA synthetase short-chain family member 1	chr2	-	Multiple_Complex	150618105	150668500	TC0200004843.mm.2	1820.35	1499.22	1260.69	1144.1
Acss2	NM_019811; ENSMUST00000029135; ENSMUST00000065973; ENSMUST00000103142; ENSMUST00000131054; ENSMUST00000133654; ENSMUST00000143169; ENSMUST00000148870; ENSMUST00000149788; ENSMUST00000151781; ENSMUST00000153975; BC051432; OTTMUST00000038330; OTTMUST00000038466; OTTMUST00000038467; OTTMUST00000038468; OTTMUST00000038469; OTTMUST00000038470; OTTMUST00000038471; OTTMUST00000038472; OTTMUST00000038473…	acyl-CoA synthetase short-chain family member 2	chr2	+	Multiple_Complex	155517948	155585724	TC0200002367.mm.2	148.056	140.07	84.4485	100.427
Acss3	NM_001142804; NM_198636; ENSMUST00000044668; ENSMUST00000065567; ENSMUST00000165067; BC113198; OTTMUST00000055561; OTTMUST00000055562; uc007gyv.2; uc007gyw.2; uc011xna.1	acyl-CoA synthetase short-chain family member 3	chr10	-	Multiple_Complex	106936164	107123668	TC1000002814.mm.2	26.9087	18.2522	20.2521	14.1232
Acta1	NM_001272041; NM_009606; ENSMUST00000034453; BC014877	actin, alpha 1, skeletal muscle	chr8	-	Coding	123891758	123894775	TC0800003161.mm.2	11.9588	15.5625	12.5533	17.7531
Acta2	NM_007392; ENSMUST00000039631; BC064800	actin, alpha 2, smooth muscle, aorta	chr19	-	Multiple_Complex	34240336	34255373	TC1900001415.mm.2	46987.8	41189.8	20738.2	21173.9
Actb	NM_007393; ENSMUST00000100497; ENSMUST00000106216; ENSMUST00000163829; ENSMUST00000164765; ENSMUST00000165629; ENSMUST00000167386; ENSMUST00000167721; ENSMUST00000171419; BC138611; BC138614; OTTMUST00000092248; OTTMUST00000092249; OTTMUST00000092250; OTTMUST00000092251; OTTMUST00000092252; OTTMUST00000092253; OTTMUST00000092280; OTTMUST00000092281; uc009ajk.1	actin, beta	chr5	-	Multiple_Complex	142903115	142906754	TC0500003538.mm.2	456419	414209	469251	447026
Actbl2	NM_175497; ENSMUST00000054716; BC111904; BC112429; uc007rvu.1	actin, beta-like 2	chr13	+	Coding	111255013	111257749	TC1300001248.mm.2	9.51366	9.25351	8.69388	7.3615
Actc1	NM_009608; ENSMUST00000090269; ENSMUST00000149125; BC062138; BC100600; OTTMUST00000035992; OTTMUST00000035993; uc008lpz.1	actin, alpha, cardiac muscle 1	chr2	-	Coding	114047282	114053548	TC0200004369.mm.2	37.7918	32.4467	48.8403	41.0696
Actg1; Mir6935	NM_009609; NR_105900; ENSMUST00000062147; ENSMUST00000071555; ENSMUST00000089616; ENSMUST00000106215; ENSMUST00000128055; ENSMUST00000131103; ENSMUST00000141406; ENSMUST00000144868; ENSMUST00000156343; BC003337; BC021796; BC023248; BC099371; OTTMUST00000009340; OTTMUST00000009342; OTTMUST00000009343; OTTMUST00000009344; OTTMUST00000009345; OTTMUST00000009346; OTTMUST00000009347; OTTMUST0000009687…	actin, gamma, cytoplasmic 1; microRNA 6935	chr11	-	Multiple_Complex	120345690	120348542	TC1100004202.mm.2	126607	126607	154795	149522
Actg2	NM_009610; ENSMUST00000075161; ENSMUST00000121731; ENSMUST00000124933; ENSMUST00000141904; ENSMUST00000152029; BC002042; BC049611; OTTMUST00000073832; OTTMUST00000073833; OTTMUST00000073835; OTTMUST00000073836; OTTMUST00000073837; uc009cnr.1; uc012eoa.1	actin, gamma 2, smooth muscle, enteric	chr6	-	Multiple_Complex	83512905	83536265	TC0600002574.mm.2	1428.22	1675.06	694.581	776.047
Actl10	NM_001171640; ENSMUST00000104928; OTTMUST00000037562; uc012cgx.1	actin-like 10	chr2	+	Coding	154551776	154553276	TC0200002345.mm.2	26.7228	20.393	31.125	24.761
Actl11	NM_026338; ENSMUST00000085073; BC115773; OTTMUST00000084627; uc009rnj.1	actin-like 11	chr9	+	Coding	107928469	107932461	TC0900001384.mm.2	12.2101	11.1579	14.42	12.6407
Actl6a	NM_019673; ENSMUST00000029214; ENSMUST00000126144; ENSMUST00000135400; ENSMUST00000153779; BC001994; BC094498; OTTMUST00000051921; OTTMUST00000051922; OTTMUST00000051923; OTTMUST00000051924; uc012coo.1	actin-like 6A	chr3	+	Multiple_Complex	32708546	32726973	TC0300000226.mm.2	1629.26	1910.85	1820.35	2521.38
Actl6b	NM_031404; ENSMUST00000031725; ENSMUST00000125489; ENSMUST00000136088; ENSMUST00000136565; ENSMUST00000139395; ENSMUST00000145500; ENSMUST00000149292; BC049539; OTTMUST00000052049; OTTMUST00000052050; OTTMUST00000052051; OTTMUST00000052052; OTTMUST00000052053; OTTMUST00000052054; OTTMUST00000052055; uc009acu.1	actin-like 6B	chr5	+	Multiple_Complex	137553517	137569582	TC0500001628.mm.2	155.417	139.102	183.546	174.853
Actl7a	NM_009611; ENSMUST00000095079; BC049610; OTTMUST00000016796; uc008sxo.2	actin-like 7a	chr4	+	Coding	56743413	56744925	TC0400000621.mm.2	8.87656	7.83536	9.38268	7.78124
Actl7b	NM_025271; ENSMUST00000095080; BC116815; BC116817; OTTMUST00000016797; uc008sxn.1	actin-like 7b	chr4	-	Coding	56740005	56741443	TC0400002704.mm.2	13.8326	12.3805	13.9288	13.5479
Actl9	NM_183282; ENSMUST00000174088; OTTMUST00000095896; uc008byl.1	actin-like 9	chr17	+	Multiple_Complex	33432896	33434268	TC1700000582.mm.2	8.33973	7.46426	6.40856	7.1602
Actn1	NM_134156; ENSMUST00000021554; ENSMUST00000167327; BC054830; uc007oao.2; uc007oap.2; uc007oaq.2	actinin, alpha 1	chr12	-	Multiple_Complex	80165460	80260371	TC1200001990.mm.2	16498	14868.8	15286.8	14462.2
Actn2	NM_033268; ENSMUST00000064204; ENSMUST00000110616; ENSMUST00000168193; BC089579; OTTMUST00000041266; OTTMUST00000041293; uc007pli.1; uc007plj.1	actinin alpha 2	chr13	-	Coding	12269426	12340760	TC1300001447.mm.2	14.0257	13.8326	22.0087	23.4254
Actn3	NM_013456; ENSMUST00000006626; ENSMUST00000138811; BC111890; OTTMUST00000039318; OTTMUST00000039319	actinin alpha 3	chr19	-	Multiple_Complex	4861216	4877909	TC1900000939.mm.2	150.123	132.514	139.102	141.044
Actn4	NM_021895; ENSMUST00000068045; ENSMUST00000127210; ENSMUST00000129338; ENSMUST00000140622; ENSMUST00000143584; ENSMUST00000144909; ENSMUST00000148196; ENSMUST00000150493; BC013616; BC087554; OTTMUST00000041188; OTTMUST00000041189; OTTMUST00000041190; OTTMUST00000041191; OTTMUST00000041192; OTTMUST00000041193; OTTMUST00000041194; OTTMUST00000041195; uc009gah.1	actinin alpha 4	chr7	-	Multiple_Complex	28893248	28962340	TC0700002708.mm.2	52498.9	46663.3	48983.2	55878.3
Actr10	NM_019785; ENSMUST00000021479; BC002227; uc007nty.2	ARP10 actin-related protein 10	chr12	+	Multiple_Complex	70937857	70964718	TC1200000600.mm.2	2076.59	2134.97	2210.26	2194.99
Actr1a	NM_016860; ENSMUST00000040270; BC007131; uc008htm.1; uc012bmz.1	ARP1 actin-related protein 1A, centractin alpha	chr19	-	Coding	46376813	46395735	TC1900001603.mm.2	16728.3	14263.1	15716.6	15286.8
Actr1b	NM_146107; ENSMUST00000043951; ENSMUST00000159448; ENSMUST00000159675; ENSMUST00000160043; ENSMUST00000160084; ENSMUST00000162662; ENSMUST00000162684; BC023020; OTTMUST00000086602; OTTMUST00000086603; OTTMUST00000086604; OTTMUST00000086606; OTTMUST00000086607; OTTMUST00000086608; uc007aqx.1	ARP1 actin-related protein 1B, centractin beta	chr1	-	Multiple_Complex	36699200	36714422	TC0100002189.mm.2	7538.18	7131.55	7750.1	7033.37
Actr2	NM_146243; ENSMUST00000000137; ENSMUST00000132022; ENSMUST00000134779; BC027799; OTTMUST00000011647; OTTMUST00000011648; OTTMUST00000011649; uc007ict.2; uc011xrw.1	ARP2 actin-related protein 2	chr11	-	Multiple_Complex	20062304	20112951	TC1100002288.mm.2	37380.5	38698.8	42055.3	46341
Actr3	NM_001205385; NM_001205386; NM_023735; ENSMUST00000027579; ENSMUST00000178474; BC005557; BC080806; BC108386; uc007cke.2; uc007ckf.2; uc029qta.1	ARP3 actin-related protein 3	chr1	-	Coding	125392905	125435727	TC0100002993.mm.2	110985	114105	113317	110985
Actr3b	NM_001004365; ENSMUST00000088244; ENSMUST00000128727; BC082279; OTTMUST00000066053; uc008wtb.1; uc008wtc.1; uc008wtd.1	ARP3 actin-related protein 3B	chr5	+	Multiple_Complex	25759997	25850342	TC0500000238.mm.2	15.7797	21.5557	23.1029	18.507
Actr5; Mir3474	NM_175419; NR_037312; ENSMUST00000045644; ENSMUST00000125390; ENSMUST00000142531; ENSMUST00000183586; ENSMUST00000183731; OTTMUST00000037863; OTTMUST00000037864; OTTMUST00000037865; OTTMUST00000037866; OTTMUST00000037924; uc008nql.1; uc008nqm.1; uc012cij.1; uc012cik.1	ARP5 actin-related protein 5; microRNA 3474	chr2	+	Multiple_Complex	158624888	158639211	TC0200002438.mm.2	174.853	195.361	167.73	209.383
Actr6	NM_025914; ENSMUST00000020109; BC062137; uc007gss.1	ARP6 actin-related protein 6	chr10	-	Coding	89711971	89732295	TC1000002660.mm.2	206.5	200.854	213.783	202.251
Actr8	NM_027493; ENSMUST00000016115; BC027281; uc007sum.2	ARP8 actin-related protein 8	chr14	+	Multiple_Complex	29978337	29994609	TC1400000299.mm.2	1217.75	1160.07	1184.45	1438.15
Actrt1	NM_028514; ENSMUST00000059466; BC116431; BC116432; OTTMUST00000042753; uc009tbj.1	actin-related protein T1	chrX	+	Coding	46329007	46330345	TC0X00000418.mm.2	16.3362	8.39773	9.00047	8.45614
Actrt2	NM_028513; ENSMUST00000060062; BC052344; OTTMUST00000024318; uc008wca.2	actin-related protein T2	chr4	-	Coding	154666428	154667867	TC0400004123.mm.2	19.1597	15.7797	18.3792	28.0514
Actrt3	NM_029690; ENSMUST00000047630; BC107277; BC107278; OTTMUST00000072572; uc008ouw.1	actin related protein T3	chr3	-	Coding	30597073	30599939	TC0300001786.mm.2	38.5859	34.5353	49.8665	48.8403
Acvr1	NM_001110204; NM_001110205; NM_007394; ENSMUST00000056376; ENSMUST00000090935; ENSMUST00000112599; ENSMUST00000112601; ENSMUST00000126407; ENSMUST00000145495; BC058718; OTTMUST00000030209; OTTMUST00000030210; OTTMUST00000030211; OTTMUST00000030261; OTTMUST00000030465; uc008jss.1; uc008jst.1; uc008jsu.1	activin A receptor, type 1	chr2	-	Multiple_Complex	58388644	58567157	TC0200003579.mm.2	134.364	120.259	113.772	122.786
Acvr1b	NM_007395; ENSMUST00000000544; BC145775; BC145777; uc007xsr.1	activin A receptor, type 1B	chr15	+	Multiple_Complex	101174072	101213678	TC1500001062.mm.2	922.88	786.88	903.888	982.286
Acvr1c	NM_001033369; NM_001111030; ENSMUST00000028178; ENSMUST00000100085; ENSMUST00000112607; ENSMUST00000112608; ENSMUST00000154453; OTTMUST00000030193; OTTMUST00000030194; OTTMUST00000030195; OTTMUST00000030196; OTTMUST00000030197; uc008jso.2; uc008jsp.2	activin A receptor, type IC	chr2	-	Coding	58267453	58357895	TC0200003576.mm.2	10.8528	12.2101	13.3614	11.9588
Acvr2a	NM_007396; ENSMUST00000063886; ENSMUST00000156681; BC138823; OTTMUST00000029496; OTTMUST00000029497; uc008jpn.2; uc008jpo.2	activin receptor IIA	chr2	+	Multiple_Complex	48814109	48903269	TC0200000781.mm.2	347.291	367.093	340.144	410.148
Acvr2b	NM_007397; ENSMUST00000035093; ENSMUST00000165044; BC106189; uc009sax.1; uc009say.1	activin receptor IIB	chr9	+	Coding	119402444	119433518	TC0900001579.mm.2	16.5642	13.2691	15.7797	14.42
Acvrl1	NM_001277255; NM_001277257; NM_001277258; NM_001277259; NM_009612; ENSMUST00000000542; ENSMUST00000117984; ENSMUST00000119063; ENSMUST00000120028; ENSMUST00000120754; ENSMUST00000121718; ENSMUST00000124151; ENSMUST00000128525; ENSMUST00000128868; ENSMUST00000130432; ENSMUST00000144229; BC014291; BC015083; OTTMUST00000072527; OTTMUST00000072528; OTTMUST00000072529; OTTMUST00000072530; OTTMUST00000…	activin A receptor, type II-like 1	chr15	+	Multiple_Complex	101128522	101145336	TC1500001061.mm.2	826.001	639.145	776.047	814.629
Acy1	NM_001276442; NM_025371; ENSMUST00000024031; BC005631	aminoacylase 1	chr9	-	Coding	106432981	106438236	TC0900003008.mm.2	48.8403	50.9143	49.18	55.3304
Acy3	ENSMUST00000054030; BC010795; uc008fxz.1	aspartoacylase (aminoacylase) 3	chr19	+	Coding	3986571	3990007	TC1900000022.mm.2	64.8934	52.3457	54.1917	50.2134
Acyp1	NM_025421; ENSMUST00000008966; ENSMUST00000065913; ENSMUST00000117138; ENSMUST00000121930; BC061088; BC116781; BC116783; OTTMUST00000068481; OTTMUST00000068482; OTTMUST00000068484; OTTMUST00000068485; uc007ogu.2	acylphosphatase 1, erythrocyte (common) type	chr12	-	Coding	85272398	85288438	TC1200002092.mm.2	117.784	126.238	140.07	184.823
Acyp2	NM_029344; ENSMUST00000074613; BC027642; OTTMUST00000011928; uc007ihw.1	acylphosphatase 2, muscle type	chr11	-	Coding	30505991	30649587	TC1100002438.mm.2	27.4741	26.1729	26.9087	29.8571
Ada	NM_001272052; NM_007398; ENSMUST00000017841; ENSMUST00000156939; BC002075; OTTMUST00000002247; OTTMUST00000002248	adenosine deaminase	chr2	-	Multiple_Complex	163726571	163750239	TC0200005097.mm.2	94.3532	41.6429	81.5719	64
Adad1	NM_009350; ENSMUST00000029274; ENSMUST00000141736; ENSMUST00000144629; ENSMUST00000147773; ENSMUST00000148157; OTTMUST00000015079; OTTMUST00000016986; OTTMUST00000016987; OTTMUST00000017440; OTTMUST00000086117; uc008pag.1; uc008pah.1	adenosine deaminase domain containing 1 (testis specific)	chr3	+	Multiple_Complex	37063527	37121924	TC0300000273.mm.2	21.259	22.9433	20.6776	18.8959
Adad2	NM_029428; ENSMUST00000098361; BC137980; uc009nqa.2	adenosine deaminase domain containing 2	chr8	+	Coding	119612747	119616926	TC0800001423.mm.2	21.1121	18.3792	16.3362	15.6707
Adal	NM_029475; ENSMUST00000028702; ENSMUST00000066155; ENSMUST00000110662; ENSMUST00000110665; ENSMUST00000119031; ENSMUST00000130221; ENSMUST00000146750; ENSMUST00000147271; ENSMUST00000152164; ENSMUST00000156132; BC050879; BC052048; OTTMUST00000038007; OTTMUST00000038008; OTTMUST00000038009; OTTMUST00000038010; OTTMUST00000038011; OTTMUST00000038012; OTTMUST00000038013; OTTMUST00000038015; OTTMUST0…	adenosine deaminase-like	chr2	+	Multiple_Complex	121140428	121156680	TC0200001806.mm.2	572.051	604.668	704.277	786.88
Adam10	NM_007399; ENSMUST00000067880; ENSMUST00000140205; ENSMUST00000144537; ENSMUST00000145377; OTTMUST00000083164; OTTMUST00000083165; OTTMUST00000083166; OTTMUST00000083167; uc009qor.1	a disintegrin and metallopeptidase domain 10	chr9	+	Multiple_Complex	70678997	70780229	TC0900000943.mm.2	16046.8	16498	15286.8	17079.8
Adam11	NM_001110778; NM_009613; ENSMUST00000068150; ENSMUST00000103081; ENSMUST00000124879; ENSMUST00000126024; ENSMUST00000134296; ENSMUST00000135513; ENSMUST00000141563; ENSMUST00000142912; ENSMUST00000143269; BC054536; OTTMUST00000006132; OTTMUST00000006133; OTTMUST00000006134; OTTMUST00000006135; OTTMUST00000006136; OTTMUST00000006137; OTTMUST00000006138; OTTMUST00000006139; OTTMUST00000006140; uc00…	a disintegrin and metallopeptidase domain 11	chr11	+	Multiple_Complex	102761439	102780262	TC1100001698.mm.2	19.9733	19.8353	18.0009	17.3878
Adam12	NM_007400; ENSMUST00000067680; ENSMUST00000127524; ENSMUST00000134504; ENSMUST00000138363; ENSMUST00000154144; OTTMUST00000050387; OTTMUST00000050388; OTTMUST00000050389; OTTMUST00000050390; OTTMUST00000050391; uc009kdo.2; uc009kdp.2	a disintegrin and metallopeptidase domain 12 (meltrin alpha)	chr7	-	Multiple_Complex	133883199	134232146	TC0700004431.mm.2	60.1295	52.7098	35.7532	45.8866
Adam15	NM_001037722; NM_009614; ENSMUST00000029676; ENSMUST00000074582; ENSMUST00000107446; ENSMUST00000107448; ENSMUST00000134590; ENSMUST00000134839; ENSMUST00000139705; ENSMUST00000144608; ENSMUST00000148068; ENSMUST00000155295; ENSMUST00000155868; ENSMUST00000156250; ENSMUST00000184651; BC009132; OTTMUST00000052433; OTTMUST00000052434; OTTMUST00000052450; OTTMUST00000052451; OTTMUST00000052452; OTTM…	a disintegrin and metallopeptidase domain 15 (metargidin)	chr3	-	Multiple_Complex	89338542	89350010	TC0300002348.mm.2	31.3414	24.59	29.0406	28.84
Adam17	NM_001277266; NM_009615; NR_102380; ENSMUST00000064536; ENSMUST00000101551; ENSMUST00000127974; ENSMUST00000132339; ENSMUST00000141799; ENSMUST00000142092; ENSMUST00000145118; ENSMUST00000155115; BC094655; BC114999; BC138416; BC138420; BC145270; OTTMUST00000049766; OTTMUST00000049767; OTTMUST00000049768; OTTMUST00000049769; OTTMUST00000049770; OTTMUST00000049772; OTTMUST00000049773; OTTMUST000000…	a disintegrin and metallopeptidase domain 17	chr12	-	Multiple_Complex	21323509	21373632	TC1200001490.mm.2	27175.1	26987.4	26432	27939.1
Adam18	NM_010084; ENSMUST00000033957; ENSMUST00000138232; ENSMUST00000173833; BC051136; BC145751; OTTMUST00000062320; OTTMUST00000062325; OTTMUST00000095874; uc009lfb.2; uc012gbl.1	a disintegrin and metallopeptidase domain 18	chr8	-	Multiple_Complex	24602246	24674755	TC0800001897.mm.2	12.1257	12.4666	7.83536	8.39773
Adam19	NM_009616; ENSMUST00000011400; ENSMUST00000137014; ENSMUST00000151565; ENSMUST00000153410; OTTMUST00000012216; OTTMUST00000012217; OTTMUST00000012218; OTTMUST00000072600	a disintegrin and metallopeptidase domain 19 (meltrin beta)	chr11	+	Multiple_Complex	46055987	46147343	TC1100000464.mm.2	596.344	494.559	458.253	471.136
Adam1b	NM_172125; ENSMUST00000079368; BC140979; OTTMUST00000057120; uc008zjn.1	a disintegrin and metallopeptidase domain 1b	chr5	-	Coding	121500097	121503435	TC0500003190.mm.2	21.1121	20.9663	24.0839	18.507
Adam2	NM_009618; ENSMUST00000022618; uc007uju.1	a disintegrin and metallopeptidase domain 2	chr14	-	Coding	66027329	66077733	TC1400002265.mm.2	7.26015	9.78112	8.1681	9.91766
Adam20	NM_001009548; ENSMUST00000056331; BC150793; OTTMUST00000081819; uc012gcp.1	a disintegrin and metallopeptidase domain 20	chr8	+	Coding	40793273	40797303	TC0800000480.mm.2	11.8762	11.0809	12.6407	11.5514
Adam21	NM_020330; ENSMUST00000008582; BC132152; BC132344; OTTMUST00000090168; uc007ock.1	a disintegrin and metallopeptidase domain 21	chr12	-	Coding	81558584	81568474	TC1200002024.mm.2	16.7955	20.6776	16.4498	23.2636
Adam22	NM_001007220; NM_001007221; NM_001098225; ENSMUST00000046838; ENSMUST00000050166; ENSMUST00000088744; ENSMUST00000088761; ENSMUST00000115385; ENSMUST00000115386; ENSMUST00000115388; ENSMUST00000123168; ENSMUST00000124121; ENSMUST00000126384; ENSMUST00000130315; ENSMUST00000136524; ENSMUST00000136808; ENSMUST00000138652; ENSMUST00000139048; ENSMUST00000139841; ENSMUST00000143929; ENSMUST0000014424…	a disintegrin and metallopeptidase domain 22	chr5	-	Multiple_Complex	8072352	8368160	TC0500001927.mm.2	97.0059	97.0059	110.661	64
Adam23	NM_011780; ENSMUST00000087374; ENSMUST00000097717; ENSMUST00000114101; ENSMUST00000114103; ENSMUST00000114107; ENSMUST00000134704; ENSMUST00000141545; ENSMUST00000146403; ENSMUST00000182642; OTTMUST00000004901; OTTMUST00000005207; OTTMUST00000005208; OTTMUST00000005209; OTTMUST00000005210; OTTMUST00000005211; OTTMUST00000005212; uc007bgd.1; uc007bge.1; uc007bgf.2; uc007bgg.1; uc007bgh.1; uc011wmf…	a disintegrin and metallopeptidase domain 23	chr1	+	Multiple_Complex	63445891	63596515	TC0100000524.mm.2	14.0257	16.7955	11.3924	9.38268
Adam24	NM_010086; ENSMUST00000051614; BC145785; uc009lnb.1	a disintegrin and metallopeptidase domain 24 (testase 1)	chr8	+	Coding	40675094	40682199	TC0800000477.mm.2	7.1602	7.46426	7.3615	12.5533
Adam25	NM_011781; ENSMUST00000096663; uc009lnc.1	a disintegrin and metallopeptidase domain 25 (testase 2)	chr8	+	Coding	40752208	40756176	TC0800000479.mm.2	7.6211	7.83536	9.84916	11.0809
Adam26a	NM_010085; ENSMUST00000049577; uc009lof.1	a disintegrin and metallopeptidase domain 26A (testase 3)	chr8	-	Coding	43568273	43576707	TC0800002132.mm.2	18.8959	15.455	13.3614	16.5642
Adam26b	NM_001009547; ENSMUST00000080135; uc009loe.1	a disintegrin and metallopeptidase domain 26B	chr8	-	Coding	43519864	43528137	TC0800002131.mm.2	7.1602	8.22491	8.51496	8.22491
Adam28	NM_001048175; NM_010082; NM_183366; NR_102399; ENSMUST00000022642; ENSMUST00000111072; BC058782; uc007ulv.1; uc007ulx.1; uc007uly.1	a disintegrin and metallopeptidase domain 28	chr14	-	Multiple_Complex	68604998	68655842	TC1400002303.mm.2	12.1257	12.996	12.3805	11.7127
Adam29	NM_175939; ENSMUST00000053441; BC119089; BC119091; OTTMUST00000093510; uc009lsm.2	a disintegrin and metallopeptidase domain 29	chr8	-	Coding	55870912	55906964	TC0800002241.mm.2	9.00047	11.7127	9.78112	14.1232
Adam3	NM_009619; ENSMUST00000033958; ENSMUST00000166986; ENSMUST00000167431; ENSMUST00000167703; ENSMUST00000168662; ENSMUST00000169598; ENSMUST00000170318; ENSMUST00000170740; ENSMUST00000171438; ENSMUST00000171611; OTTMUST00000092282; OTTMUST00000092283; OTTMUST00000092285; OTTMUST00000092286; OTTMUST00000092287; OTTMUST00000092288; OTTMUST00000092289; OTTMUST00000092290; OTTMUST00000092291; uc009lfc…	a disintegrin and metallopeptidase domain 3 (cyritestin)	chr8	-	Multiple_Complex	24677225	24725852	TC0800001898.mm.2	23.4254	28.6408	22.3159	28.0514
Adam30	NM_027665; ENSMUST00000050342; BC113152; BC113762; uc008qpp.1	a disintegrin and metallopeptidase domain 30	chr3	+	Coding	98160812	98163173	TC0300000976.mm.2	12.5533	8.69388	12.9063	12.2101
Adam32	NM_153397; ENSMUST00000119720; ENSMUST00000121438; ENSMUST00000133088; ENSMUST00000140573; ENSMUST00000156719; ENSMUST00000173069; ENSMUST00000173559; ENSMUST00000174059; BC060983; OTTMUST00000075574; OTTMUST00000075575; OTTMUST00000075576; OTTMUST00000075577; OTTMUST00000075578; OTTMUST00000097214; OTTMUST00000097215; OTTMUST00000097216; uc009lfh.2; uc009lfi.2; uc009lfj.2	a disintegrin and metallopeptidase domain 32	chr8	-	Multiple_Complex	24836140	24948804	TC0800001900.mm.2	13.4543	12.8171	9.00047	12.7286
Adam33	NM_001163529; NM_033615; ENSMUST00000052104; ENSMUST00000110232; ENSMUST00000124481; ENSMUST00000127343; ENSMUST00000128828; ENSMUST00000132071; ENSMUST00000132436; ENSMUST00000134742; ENSMUST00000135149; ENSMUST00000147333; ENSMUST00000149625; ENSMUST00000183552; ENSMUST00000184921; BC138139; OTTMUST00000036897; OTTMUST00000036898; OTTMUST00000036899; OTTMUST00000036900; OTTMUST00000036901; OTTM…	a disintegrin and metallopeptidase domain 33	chr2	-	Multiple_Complex	131050591	131063814	TC0200004646.mm.2	10.8528	11.7942	11.1579	10.7779
Adam39	NM_001025380; ENSMUST00000066814; uc009lne.1	a disintegrin and metallopeptidase domain 39	chr8	+	Coding	40823009	40826861	TC0800000481.mm.2	12.5533	8.9383	6.27667	7.01285
Adam4	NM_009620; ENSMUST00000085319; BC150159; BC150481; OTTMUST00000090090; uc007ocd.1	a disintegrin and metallopeptidase domain 4	chr12	-	Coding	81419443	81421946	TC1200002020.mm.2	119.428	128.89	135.298	103.25
Adam5	NM_001272057; NM_001272058; NM_001272059; NM_007401; ENSMUST00000050300; ENSMUST00000118419; ENSMUST00000130939; ENSMUST00000132180; BC094237; OTTMUST00000078694; OTTMUST00000078695; OTTMUST00000078696; OTTMUST00000078697; uc009lff.1	a disintegrin and metallopeptidase domain 5	chr8	-	Multiple_Complex	24727093	24824369	TC0800001899.mm.2	8.33973	10.4107	14.6213	17.6305
Adam6a	NM_174885; ENSMUST00000053086; BC139059; uc007pgw.1	a disintegrin and metallopeptidase domain 6A	chr12	+	Coding	113543908	113546414	TC1200001289.mm.2	18.1261	35.7532	24.0839	32.6724
Adam6b	NM_001009545; ENSMUST00000063317; BC111877; uc007pgv.1	a disintegrin and metallopeptidase domain 6B	chr12	+	Coding	113489545	113492018	TC1200001288.mm.2	10.9283	13.4543	13.2691	10.9283
Adam7	NM_007402; ENSMUST00000022640; ENSMUST00000128069; OTTMUST00000063665; OTTMUST00000063666; uc007ulq.1; uc007ulr.1	a disintegrin and metallopeptidase domain 7	chr14	-	Multiple_Complex	68497336	68533741	TC1400002301.mm.2	16.5642	15.3482	12.6407	6.86852
Adam8	NM_007403; ENSMUST00000026546; ENSMUST00000106069; ENSMUST00000128332; ENSMUST00000132903; ENSMUST00000148670; ENSMUST00000149915; ENSMUST00000156647; ENSMUST00000173209; BC025584; OTTMUST00000050398; OTTMUST00000050399; OTTMUST00000050400; OTTMUST00000050401; OTTMUST00000050402; OTTMUST00000050403; OTTMUST00000050404; OTTMUST00000098318	a disintegrin and metallopeptidase domain 8	chr7	-	Multiple_Complex	139978932	139992562	TC0700004487.mm.2	43237.6	43538.4	73222.5	70728.3
Adam9	NM_001270996; NM_007404; ENSMUST00000084032; ENSMUST00000084035; BC047156; uc009lfk.2; uc009lfl.2	a disintegrin and metallopeptidase domain 9 (meltrin gamma)	chr8	-	Coding	24949611	25016922	TC0800001901.mm.2	9152.82	9280.58	10155.7	10884.6
Adamdec1	NM_021475; ENSMUST00000022641; BC046324; uc007uls.1	ADAM-like, decysin 1	chr14	-	Coding	68563380	68582086	TC1400002302.mm.2	12.8171	19.2929	12.7286	11.7942
Adamts1	NM_009621; ENSMUST00000023610; ENSMUST00000125897; ENSMUST00000138474; BC040382; BC050834; OTTMUST00000047513; OTTMUST00000047514; OTTMUST00000047515; uc012aho.1	a disintegrin-like and metallopeptidase (reprolysin type) with thrombospondin type 1 motif, 1	chr16	-	Multiple_Complex	85793827	85803115	TC1600001974.mm.2	49.18	116.97	69.551	89.8845
Adamts10	NM_172619; NR_037707; NR_037708; ENSMUST00000087623; ENSMUST00000172922; ENSMUST00000173013; ENSMUST00000173030; ENSMUST00000173241; ENSMUST00000173813; ENSMUST00000173931; ENSMUST00000173972; ENSMUST00000174104; ENSMUST00000174170; ENSMUST00000174348; ENSMUST00000174666; OTTMUST00000095897; OTTMUST00000095898; OTTMUST00000095899; OTTMUST00000095900; OTTMUST00000095902; OTTMUST00000095903; OTTMUS…	a disintegrin-like and metallopeptidase (reprolysin type) with thrombospondin type 1 motif, 10	chr17	+	Multiple_Complex	33524196	33553782	TC1700000584.mm.2	359.538	357.054	401.707	362.039
Adamts12	NM_175501; ENSMUST00000061318; uc007vgz.1; uc007vha.1; uc007vhb.1	a disintegrin-like and metallopeptidase (reprolysin type) with thrombospondin type 1 motif, 12	chr15	+	Coding	11064790	11346867	TC1500000090.mm.2	83.8652	72.5046	74.5429	73.5167
Adamts13	NM_001001322; ENSMUST00000014996; ENSMUST00000102891; ENSMUST00000147216; OTTMUST00000027822; OTTMUST00000027823; OTTMUST00000027824; uc008iwo.1; uc008iwp.1; uc012bsr.1; uc012bss.1	a disintegrin-like and metallopeptidase (reprolysin type) with thrombospondin type 1 motif, 13	chr2	+	Multiple_Complex	26971682	27009628	TC0200000461.mm.2	6.9163	5.73582	7.4127	9.64646
Adamts14	NM_001081127; ENSMUST00000092486; ENSMUST00000120336; BC157953; BC158014; OTTMUST00000079264; OTTMUST00000079265; uc007ffu.1; uc011xes.1	a disintegrin-like and metallopeptidase (reprolysin type) with thrombospondin type 1 motif, 14	chr10	-	Coding	61197112	61273438	TC1000002240.mm.2	66.7178	44.6318	48.1679	57.68
Adamts15	NM_001024139; ENSMUST00000065112; BC094677; uc009oqz.1	a disintegrin-like and metallopeptidase (reprolysin type) with thrombospondin type 1 motif, 15	chr9	-	Multiple_Complex	30899155	30922452	TC0900001973.mm.2	12.295	15.5625	14.1232	14.5203
Adamts16	NM_172053; ENSMUST00000080145; ENSMUST00000109694; ENSMUST00000123552; ENSMUST00000130726; BC034739; OTTMUST00000049588; OTTMUST00000049589; OTTMUST00000049590; OTTMUST00000049591; uc007rcz.1; uc007rda.1; uc011zbm.1	a disintegrin-like and metallopeptidase (reprolysin type) with thrombospondin type 1 motif, 16	chr13	-	Multiple_Complex	70727802	70841811	TC1300002287.mm.2	16.2234	17.3878	21.1121	17.8766
Adamts17	NM_001033877; ENSMUST00000098382; ENSMUST00000107478; ENSMUST00000125014; ENSMUST00000138009; ENSMUST00000147880; ENSMUST00000148538; ENSMUST00000154103; ENSMUST00000156396; OTTMUST00000059069; OTTMUST00000059070; OTTMUST00000059071; OTTMUST00000059090; OTTMUST00000059091; OTTMUST00000059092; OTTMUST00000059093; uc009hhw.1; uc009hhx.1	a disintegrin-like and metallopeptidase (reprolysin type) with thrombospondin type 1 motif, 17	chr7	+	Multiple_Complex	66839735	67152625	TC0700001000.mm.2	11.0809	8.51496	9.71356	10.1261
Adamts18	NM_172466; ENSMUST00000093113; BC094674; uc009nnr.1; uc009nns.1; uc009nnt.1; uc009nnu.1; uc012gld.1; uc012gle.1	a disintegrin-like and metallopeptidase (reprolysin type) with thrombospondin type 1 motif, 18	chr8	-	Coding	113697126	113848843	TC0800002972.mm.2	9.57983	7.83536	9.51366	6.49802
Adamts19	NM_175506; ENSMUST00000052907; BC150736; uc008ezr.1; uc008ezs.1	a disintegrin-like and metallopeptidase (reprolysin type) with thrombospondin type 1 motif, 19	chr18	+	Multiple_Complex	58836667	59053678	TC1800000593.mm.2	20.6776	24.9333	19.0273	22.0087
Adamts2	NM_175643; ENSMUST00000040523; ENSMUST00000125988; ENSMUST00000127534; ENSMUST00000142118; BC046456; OTTMUST00000012439; OTTMUST00000012440; OTTMUST00000012441; OTTMUST00000012442	a disintegrin-like and metallopeptidase (reprolysin type) with thrombospondin type 1 motif, 2	chr11	+	Multiple_Complex	50602084	50807573	TC1100000547.mm.2	81.5719	81.0084	58.892	66.257
Adamts20	NM_001164785; NM_001164786; NM_177431; ENSMUST00000035342; ENSMUST00000128797; ENSMUST00000129195; ENSMUST00000155907; BC121792; OTTMUST00000062776; OTTMUST00000062777; OTTMUST00000062778; OTTMUST00000062944; uc007xje.2; uc007xjf.2; uc007xjg.2	a disintegrin-like and metallopeptidase (reprolysin type) with thrombospondin type 1 motif, 20	chr15	-	Multiple_Complex	94270163	94465418	TC1500002109.mm.2	39.3966	59.7141	48.5029	41.9326
Adamts3	NM_001081401; NM_177872; ENSMUST00000061427; ENSMUST00000163159; BC158091; BC158105; uc008yaq.2; uc012dyf.1	a disintegrin-like and metallopeptidase (reprolysin type) with thrombospondin type 1 motif, 3	chr5	-	Multiple_Complex	89673841	89883334	TC0500002719.mm.2	9.12611	10.2674	11.1579	7.56846
Adamts4	NM_172845; ENSMUST00000111314; ENSMUST00000111315; BC027773; OTTMUST00000051062; OTTMUST00000051063; uc007dnn.1; uc007dno.1	a disintegrin-like and metallopeptidase (reprolysin type) with thrombospondin type 1 motif, 4	chr1	+	Coding	171250421	171260637	TC0100001581.mm.2	10.5561	8.33973	14.5203	11.5514
Adamts5	NM_011782; ENSMUST00000023611; BC138619; BC138620; uc007ztw.1	a disintegrin-like and metallopeptidase (reprolysin type) with thrombospondin type 1 motif, 5 (aggrecanase-2)	chr16	-	Coding	85858157	85901125	TC1600001976.mm.2	12.8171	15.0324	12.8171	10.8528
Adamts6	NM_001081020; ENSMUST00000065766; uc007rti.1; uc011zeh.1	a disintegrin-like and metallopeptidase (reprolysin type) with thrombospondin type 1 motif, 6	chr13	+	Coding	104287873	104494763	TC1300001173.mm.2	29.2426	31.779	43.4113	34.7755
Adamts7	NM_001003911; ENSMUST00000113059; ENSMUST00000113060; ENSMUST00000124441; ENSMUST00000134996; ENSMUST00000138227; ENSMUST00000144943; ENSMUST00000147250; ENSMUST00000167122; BC141173; BC145491; OTTMUST00000063702; OTTMUST00000063703; OTTMUST00000063704; OTTMUST00000063705; OTTMUST00000063706; OTTMUST00000063707; OTTMUST00000090399; uc009raa.1; uc009rab.1; uc012gyg.1; uc012gyh.1; uc012gyi.1	a disintegrin-like and metallopeptidase (reprolysin type) with thrombospondin type 1 motif, 7	chr9	+	Multiple_Complex	90162978	90208071	TC0900001158.mm.2	48.8403	54.9482	47.8352	50.5626
Adamts8	NM_013906; ENSMUST00000068135; ENSMUST00000163037; OTTMUST00000086712; OTTMUST00000086713; uc009ora.1; uc012gpt.1	a disintegrin-like and metallopeptidase (reprolysin type) with thrombospondin type 1 motif, 8	chr9	+	Coding	30942562	30963838	TC0900000272.mm.2	6.58873	9.44794	6.9163	7.88986
Adamts9	NM_175314; ENSMUST00000113438; ENSMUST00000125490; ENSMUST00000130314; ENSMUST00000136751; ENSMUST00000167391; OTTMUST00000063612; OTTMUST00000063623; OTTMUST00000063624; OTTMUST00000063625; uc009czb.2; uc009czc.2; uc009cze.2	a disintegrin-like and metallopeptidase (reprolysin type) with thrombospondin type 1 motif, 9	chr6	-	Multiple_Complex	92772699	92943492	TC0600002756.mm.2	29.446	28.0514	29.0406	28.0514
Adamtsl1	NM_029967; ENSMUST00000048885; ENSMUST00000107177; ENSMUST00000107178; ENSMUST00000120678; ENSMUST00000126654; ENSMUST00000130474; ENSMUST00000136320; ENSMUST00000136418; ENSMUST00000141889; ENSMUST00000150043; OTTMUST00000017112; OTTMUST00000017113; OTTMUST00000017114; OTTMUST00000017115; OTTMUST00000017117; OTTMUST00000017218; OTTMUST00000051106; OTTMUST00000068222; OTTMUST00000068223; uc008tlq…	ADAMTS-like 1	chr4	+	Multiple_Complex	86053915	86428385	TC0400000861.mm.2	27.4741	28.84	33.8246	24.4201
Adamtsl2	NM_029981; ENSMUST00000091233; ENSMUST00000130600; ENSMUST00000139633; ENSMUST00000143246; ENSMUST00000169787; BC128568; BC129984; OTTMUST00000027839; OTTMUST00000027840; OTTMUST00000027841; OTTMUST00000027842; OTTMUST00000091633; uc008ixa.1; uc008ixb.1	ADAMTS-like 2	chr2	+	Multiple_Complex	27079379	27108981	TC0200000465.mm.2	24.761	23.2636	34.2968	31.3414
Adamtsl3	NM_001190374; ENSMUST00000172490; ENSMUST00000172784; ENSMUST00000173287; ENSMUST00000173828; ENSMUST00000174495; OTTMUST00000098137; OTTMUST00000098138; OTTMUST00000098139; OTTMUST00000098140; OTTMUST00000098141; uc009ida.2	ADAMTS-like 3	chr7	+	Multiple_Complex	82335694	82614450	TC0700001186.mm.2	35.0174	43.1115	32	28.0514
Adamtsl4	NM_144899; ENSMUST00000015994; ENSMUST00000117782; ENSMUST00000124410; ENSMUST00000148854; ENSMUST00000151054; BC117925; OTTMUST00000068031; OTTMUST00000068032; OTTMUST00000068033; OTTMUST00000068034; OTTMUST00000068035	ADAMTS-like 4	chr3	-	Multiple_Complex	95676201	95687917	TC0300002481.mm.2	108.383	80.4489	125.366	195.361
Adamtsl5	NM_001285435; NR_104339; NR_104340; ENSMUST00000095446; ENSMUST00000105352; ENSMUST00000124789; ENSMUST00000128845; ENSMUST00000137571; ENSMUST00000137576; ENSMUST00000138705; OTTMUST00000045800; OTTMUST00000045832; OTTMUST00000045833; OTTMUST00000045834; OTTMUST00000045835; OTTMUST00000045850	ADAMTS-like 5	chr10	-	Multiple_Complex	80339110	80348448	TC1000002497.mm.2	548.748	596.344	572.051	564.175
Adap1	NM_172723; ENSMUST00000110865; ENSMUST00000123748; ENSMUST00000126762; ENSMUST00000151450; ENSMUST00000156815; OTTMUST00000062005; OTTMUST00000062037; OTTMUST00000062038; OTTMUST00000062039; OTTMUST00000062040; uc009agi.1; uc012efu.1	ArfGAP with dual PH domains 1	chr5	-	Multiple_Complex	139271876	139325622	TC0500003487.mm.2	568.1	639.145	560.278	512
Adap2	NM_172133; ENSMUST00000021050; ENSMUST00000134118; BC027165; OTTMUST00000000630; OTTMUST00000000631; uc007klk.1; uc007kll.1	ArfGAP with dual PH domains 2	chr11	+	Coding	80154105	80178958	TC1100001196.mm.2	41476.3	42347.8	33689.2	32316.9
Adar	NM_001038587; NM_001146296; NM_019655; ENSMUST00000029563; ENSMUST00000098924; ENSMUST00000107405; ENSMUST00000118341; ENSMUST00000121094; ENSMUST00000123691; ENSMUST00000131030; ENSMUST00000150637; BC042505; OTTMUST00000048132; OTTMUST00000048133; OTTMUST00000048134; OTTMUST00000048135; OTTMUST00000048136; OTTMUST00000048137; OTTMUST00000048138; OTTMUST00000048139; uc008pzv.2; uc008pzw.2; uc008p…	adenosine deaminase, RNA-specific	chr3	+	Multiple_Complex	89715022	89753455	TC0300000769.mm.2	2486.67	2592.27	2134.97	2702.35
Adarb1	NM_001024837; NM_130895; NR_004429; NR_021486; ENSMUST00000020496; ENSMUST00000098374; ENSMUST00000105404; ENSMUST00000105406; ENSMUST00000126073; ENSMUST00000144547; ENSMUST00000146319; ENSMUST00000149738; ENSMUST00000150227; ENSMUST00000150512; ENSMUST00000154607; ENSMUST00000155117; ENSMUST00000156583; OTTMUST00000048621; OTTMUST00000048622; OTTMUST00000048623; OTTMUST00000048624; OTTMUST00000…	adenosine deaminase, RNA-specific, B1	chr10	-	Multiple_Complex	77290726	77418273	TC1000002420.mm.2	166.572	218.275	173.645	184.823
Adarb2	NM_001289530; NM_052977; NR_110345; ENSMUST00000064473; ENSMUST00000123187; ENSMUST00000135574; ENSMUST00000139438; BC052426; BC059822; OTTMUST00000055962; OTTMUST00000055963; OTTMUST00000057373; OTTMUST00000057374	adenosine deaminase, RNA-specific, B2	chr13	+	Multiple_Complex	8202866	8768762	TC1300000037.mm.2	34.5353	37.7918	32	39.6706
Adat1	NM_013925; ENSMUST00000034427; ENSMUST00000120457; ENSMUST00000139820; BC019976; OTTMUST00000074252; OTTMUST00000074253; OTTMUST00000074254; uc009nnc.1; uc009nnd.1; uc012gkz.1	adenosine deaminase, tRNA-specific 1	chr8	-	Coding	111966908	111992302	TC0800002960.mm.2	38.3193	43.7133	42.5179	32.8996
Adat2	NM_025748; ENSMUST00000019944; BC062195; OTTMUST00000049241; uc007ela.2	adenosine deaminase, tRNA-specific 2	chr10	+	Coding	13552894	13563376	TC1000000097.mm.2	270.597	427.565	245.572	333.144
Adat3; Scamp4	NM_001100606; NM_019575; ENSMUST00000038411; ENSMUST00000079883; ENSMUST00000178231; ENSMUST00000180350; BC018215; BC054104; uc007gdx.1; uc007gdy.1; uc007gdz.1	adenosine deaminase, tRNA-specific 3; secretory carrier membrane protein 4	chr10	+	Coding	80602880	80615784	TC1000000864.mm.2	922.88	995.999	1031.12	797.865
Adck1	NM_001277296; NM_001277297; NM_028105; ENSMUST00000101165; ENSMUST00000166940; BC010539	aarF domain containing kinase 1	chr12	+	Multiple_Complex	88360514	88461726	TC1200000895.mm.2	263.197	335.461	242.191	300.246
Adck2	NM_178873; ENSMUST00000051249; ENSMUST00000127427; ENSMUST00000134913; ENSMUST00000140364; ENSMUST00000145788; ENSMUST00000149304; BC069944; OTTMUST00000059224; OTTMUST00000059225; OTTMUST00000059226; OTTMUST00000082026; OTTMUST00000082327; OTTMUST00000082328; uc009bmb.1	aarF domain containing kinase 2	chr6	+	Multiple_Complex	39573873	39588769	TC0600003490.mm.2	73.5167	60.9688	57.2816	70.0348
Adck3	NM_001163290; NM_023341; ENSMUST00000027766; ENSMUST00000159591; ENSMUST00000159914; ENSMUST00000160102; ENSMUST00000160121; ENSMUST00000160169; ENSMUST00000160482; ENSMUST00000160879; ENSMUST00000161300; ENSMUST00000161379; ENSMUST00000161632; ENSMUST00000161743; ENSMUST00000161746; ENSMUST00000161814; ENSMUST00000162725; ENSMUST00000162769; ENSMUST00000170472; BC030937; OTTMUST00000088142; OTTM…	aarF domain containing kinase 3	chr1	-	Multiple_Complex	180165238	180199602	TC0100003662.mm.2	315.173	184.823	232.325	179.769
Adck4	NM_133770; ENSMUST00000003860; ENSMUST00000108378; ENSMUST00000123012; ENSMUST00000128090; ENSMUST00000142910; ENSMUST00000143372; BC013485; BC083324; BC093498; OTTMUST00000058082; OTTMUST00000058083; OTTMUST00000058084; OTTMUST00000058085; OTTMUST00000058086; OTTMUST00000058087; uc009fvm.1; uc009fvn.1; uc009fvp.1	aarF domain containing kinase 4	chr7	+	Multiple_Complex	27233013	27257950	TC0700004617.mm.2	666.287	744.434	643.591	675.588
Adck5	NM_172960; NR_073123; ENSMUST00000159005; ENSMUST00000159049; ENSMUST00000159949; ENSMUST00000160094; ENSMUST00000160296; ENSMUST00000160410; ENSMUST00000160784; ENSMUST00000161311; ENSMUST00000161612; ENSMUST00000161732; ENSMUST00000161783; ENSMUST00000162139; ENSMUST00000162254; ENSMUST00000162503; BC060528; OTTMUST00000087242; OTTMUST00000087243; OTTMUST00000087244; OTTMUST00000087245; OTTMUST…	aarF domain containing kinase 5	chr15	+	Multiple_Complex	76576358	76595816	TC1500000599.mm.2	240.518	176.069	153.277	134.364
Adcy1	NM_009622; ENSMUST00000020706; ENSMUST00000135398; OTTMUST00000011485; OTTMUST00000011486; uc007hzf.1; uc007hzg.1	adenylate cyclase 1	chr11	+	Multiple_Complex	7063489	7178506	TC1100000109.mm.2	33.1285	47.1766	32.6724	41.0696
Adcy10	NM_173029; ENSMUST00000027852; ENSMUST00000111439; ENSMUST00000111440; ENSMUST00000124037; ENSMUST00000148550; ENSMUST00000155216; BC138448; OTTMUST00000050855; OTTMUST00000050856; OTTMUST00000050857; OTTMUST00000050886; OTTMUST00000050887; OTTMUST00000050888; uc007dje.1; uc007djf.1; uc011wuz.1; uc011wva.1	adenylate cyclase 10	chr1	+	Multiple_Complex	165485183	165576774	TC0100001522.mm.2	21.8566	14.2215	22.1618	17.3878
Adcy2	NM_153534; ENSMUST00000022013; BC037107; uc007rcf.1	adenylate cyclase 2	chr13	-	Coding	68620043	68999541	TC1300002270.mm.2	12.6407	17.3878	13.0864	20.8215
Adcy3	NM_001159536; NM_001159537; NM_138305; ENSMUST00000020984; ENSMUST00000124505; ENSMUST00000127110; ENSMUST00000127756; ENSMUST00000134680; ENSMUST00000150944; ENSMUST00000152065; ENSMUST00000152792; BC057113; BC057316; OTTMUST00000084969; OTTMUST00000084970; OTTMUST00000084971; OTTMUST00000084972; OTTMUST00000084973; OTTMUST00000084974; OTTMUST00000084975; uc007mxk.2; uc007mxl.2; uc007mxm.2	adenylate cyclase 3	chr12	+	Multiple_Complex	4133103	4213525	TC1200000021.mm.2	1209.34	1640.59	1287.18	1499.22
Adcy4	NM_080435; ENSMUST00000002398; ENSMUST00000170223; BC015299; uc007uat.1; uc007uau.1	adenylate cyclase 4	chr14	-	Coding	55769058	55784042	TC1400002102.mm.2	8	8.22491	8.11168	6.9163
Adcy5	NM_001012765; ENSMUST00000114913; BC090846; uc007zbj.1	adenylate cyclase 5	chr16	+	Coding	35154877	35305737	TC1600000491.mm.2	12.5533	15.8895	17.7531	15.1369
Adcy6	NM_007405; ENSMUST00000096224; uc007xmz.2; uc007xna.2; uc011zyy.2; uc011zyz.2	adenylate cyclase 6	chr15	-	Coding	98589978	98607633	TC1500002181.mm.2	71.5064	88.0347	65.7993	72.5046
Adcy7	NM_001037723; NM_001037724; NM_001109756; NM_007406; ENSMUST00000098521; ENSMUST00000168545; ENSMUST00000169037; ENSMUST00000171456; BC115833; uc009mrh.2; uc009mri.2; uc009mrj.2; uc009mrk.2; uc009mrl.1	adenylate cyclase 7	chr8	+	Coding	88272403	88329962	TC0800001031.mm.2	3795.3	3902.01	4451.27	4973.34
Adcy8	NM_009623; ENSMUST00000023007; uc007vzo.1; uc007vzp.1; uc011ztk.1	adenylate cyclase 8	chr15	-	Multiple_Complex	64699035	64922296	TC1500001641.mm.2	7.1602	6.58873	7.72749	7.11074
Adcy9	NM_009624; ENSMUST00000005719; ENSMUST00000117801; ENSMUST00000120080; OTTMUST00000067216; OTTMUST00000067217	adenylate cyclase 9	chr16	-	Coding	4287529	4420498	TC1600001124.mm.2	200.854	179.769	176.069	213.783
Adcyap1	NM_009625; ENSMUST00000064775; BC057344; uc008dwi.1; uc008dwj.1	adenylate cyclase activating polypeptide 1	chr17	+	Coding	93199021	93205491	TC1700001339.mm.2	7.46426	7.3615	8	8.9383
Adcyap1r1	NM_001025372; NM_007407; ENSMUST00000070736; ENSMUST00000070756; ENSMUST00000165786; ENSMUST00000165857; ENSMUST00000166962; ENSMUST00000167234; ENSMUST00000167484; ENSMUST00000172084; BC067039; OTTMUST00000092254; OTTMUST00000092255; OTTMUST00000092256; OTTMUST00000092257; OTTMUST00000092258; OTTMUST00000092259; OTTMUST00000092269; OTTMUST00000092270	adenylate cyclase activating polypeptide 1 receptor 1	chr6	+	Multiple_Complex	55451978	55501455	TC0600000667.mm.2	21.8566	21.1121	25.9921	26.3549
Add1; Mir7036b	NM_001024458; NM_001102444; NM_013457; NR_106111; ENSMUST00000001108; ENSMUST00000052836; ENSMUST00000114335; ENSMUST00000114338; ENSMUST00000114340; ENSMUST00000135321; ENSMUST00000137262; ENSMUST00000139044; ENSMUST00000144226; ENSMUST00000145986; ENSMUST00000146295; ENSMUST00000147574; ENSMUST00000152805; BC034368; OTTMUST00000055785; OTTMUST00000055786; OTTMUST00000055787; OTTMUST00000055788;…	adducin 1 (alpha); microRNA 7036b	chr5	+	Multiple_Complex	34573664	34632308	TC0500000381.mm.2	12854.6	13400.5	13034.1	12590.1
Add2	NM_001271857; NM_001271858; NM_001271859; NM_001271860; NM_001271861; NM_013458; ENSMUST00000032069; BC046783; BC053032	adducin 2 (beta)	chr6	+	Multiple_Complex	86028681	86124409	TC0600000978.mm.2	6.58873	6.45313	7.26015	7.4127
Add3	NM_001164099; NM_001164100; NM_001164101; NM_001277100; NM_013758; ENSMUST00000025999; ENSMUST00000050096; ENSMUST00000111741; BC037116	adducin 3 (gamma)	chr19	+	Coding	53140443	53247399	TC1900000748.mm.2	3492.39	2797.65	3875.05	4182.07
Adgb	NM_001127353; ENSMUST00000045328; ENSMUST00000132573; ENSMUST00000148816; ENSMUST00000172530; ENSMUST00000179956; OTTMUST00000057527; OTTMUST00000057528; OTTMUST00000058071; OTTMUST00000095594; uc007eje.2; uc007ejf.1; uc029qvr.1	androglobin	chr10	-	Coding	10335703	10472326	TC1000001743.mm.2	166.572	207.937	278.204	215.269
Adgra1	NM_177469; ENSMUST00000026548; ENSMUST00000129454; ENSMUST00000137584; BC056493; uc009kgb.1	adhesion G protein-coupled receptor A1	chr7	+	Multiple_Complex	139834174	139878088	TC0700001996.mm.2	7.72749	13.737	11.0809	11.0809
Adgra2; Adgra3	NM_054044; ENSMUST00000033876; ENSMUST00000178514; ENSMUST00000179207; ENSMUST00000179351; BC138451; BC138452; uc009lhx.2; uc012gbr.1	adhesion G protein-coupled receptor A2; adhesion G protein-coupled receptor A3	chr8	+	Multiple_Complex	27085583	27123436	TC0800000348.mm.2	96.3358	111.43	118.603	109.896
Adgra3; Adgra2	NM_133911; ENSMUST00000030971; uc008xjz.2	adhesion G protein-coupled receptor A3; adhesion G protein-coupled receptor A2	chr5	-	Coding	49959951	50058996	TC0500002386.mm.2	64.4452	73.0089	60.5477	49.8665
Adgrb1	NM_174991; ENSMUST00000042035; ENSMUST00000170845; uc007wco.1; uc007wcp.1; uc007wcr.1; uc007wcs.1; uc007wct.1; uc011zua.1; uc011zub.1	adhesion G protein-coupled receptor B1	chr15	+	Multiple_Complex	74516196	74589464	TC1500000528.mm.2	16.3362	25.9921	24.0839	32.4467
Adgrb2	NM_001199696; NM_173071; ENSMUST00000030571; ENSMUST00000097868; ENSMUST00000106012; ENSMUST00000106015; ENSMUST00000106017; ENSMUST00000106018; ENSMUST00000120204; ENSMUST00000121049; ENSMUST00000136416; ENSMUST00000136787; ENSMUST00000149282; ENSMUST00000163625; ENSMUST00000166118; BC056926; uc008uyp.1; uc008uyq.1	adhesion G protein-coupled receptor B2	chr4	+	Multiple_Complex	129984870	130022633	TC0400001538.mm.2	10.6295	11.7942	12.996	8.45614
Adgrb3	NM_175642; ENSMUST00000041838; ENSMUST00000126096; ENSMUST00000126626; ENSMUST00000134022; ENSMUST00000135518; ENSMUST00000146592; ENSMUST00000151309; ENSMUST00000153568; ENSMUST00000154102; BC099951; uc007amv.2; uc007amw.2; uc007amy.1; uc011wis.1	adhesion G protein-coupled receptor B3	chr1	-	Multiple_Complex	25067476	25829707	TC0100002081.mm.2	8.69388	15.5625	9.78112	11.9588
Adgrd1	NM_001081342; ENSMUST00000056617; ENSMUST00000155590; ENSMUST00000156437; BC151161; BC157994; BC158001; uc008zst.1; uc012edy.1	adhesion G protein-coupled receptor D1	chr5	+	Multiple_Complex	129096750	129204599	TC0500001501.mm.2	142.025	131.599	128.89	142.025
Adgre1	NM_010130; ENSMUST00000004850; ENSMUST00000086763; BC075688; uc008des.2; uc008det.2; uc008deu.2; uc008dev.2; uc012awa.1; uc012awb.1	adhesion G protein-coupled receptor E1	chr17	+	Multiple_Complex	57358686	57483529	TC1700001034.mm.2	41764.8	41189.8	52864.1	52864.1
Adgre4	NM_139138; ENSMUST00000025004; BC120538; BC120540; uc008dae.2	adhesion G protein-coupled receptor E4	chr17	+	Coding	55749984	55853662	TC1700000990.mm.2	151.167	174.853	265.028	202.251
Adgre5; Mir1668	NM_001163029; NM_001163030; NM_001163031; NM_011925; NR_106188; ENSMUST00000002964; ENSMUST00000075843; ENSMUST00000109802; ENSMUST00000139797; ENSMUST00000140606; ENSMUST00000149368; ENSMUST00000154075; ENSMUST00000166939; BC006676; uc009mlc.2; uc009mld.2; uc009mle.2; uc012ggt.1	adhesion G protein-coupled receptor E5; microRNA 1668	chr8	-	Multiple_Complex	83723251	83741326	TC0800002558.mm.2	12077.2	13216	8539.88	7332.05
Adgrf1	NM_133776; ENSMUST00000047399; BC019217; uc008coz.2	adhesion G protein-coupled receptor F1	chr17	+	Coding	43270329	43324737	TC1700000832.mm.2	35.0174	24.2515	21.8566	32.8996
Adgrf2	NM_001033493; ENSMUST00000113614; BC141353; uc008cos.1	adhesion G protein-coupled receptor F2	chr17	-	Coding	42708936	42742179	TC1700002117.mm.2	9.38268	8.57419	9.00047	11.6318
Adgrf3	NM_001014394; ENSMUST00000088117; ENSMUST00000125367; ENSMUST00000135322; uc008wvg.1	adhesion G protein-coupled receptor F3	chr5	-	Multiple_Complex	30193431	30205722	TC0500002155.mm.2	30.4844	24.4201	31.5594	28.6408
Adgrf4	NM_001289499; NM_001289500; NM_001289501; NM_030067; ENSMUST00000024711; ENSMUST00000164524; ENSMUST00000167993; ENSMUST00000170723; BC089564; BC140980	adhesion G protein-coupled receptor F4	chr17	-	Coding	42656887	42692284	TC1700002114.mm.2	11.7942	9.18959	10.6295	18.3792
Adgrf5	NM_001081178; ENSMUST00000113599; uc008cpa.1; uc008cpb.1	adhesion G protein-coupled receptor F5	chr17	+	Multiple_Complex	43389466	43459557	TC1700000833.mm.2	174.853	196.72	121.095	95.6704
Adgrg1	NM_001198894; NM_018882; ENSMUST00000093271; ENSMUST00000179619; BC034678; uc009mxl.2; uc009mxm.2; uc009mxn.2; uc009mxo.2	adhesion G protein-coupled receptor G1	chr8	+	Multiple_Complex	94977109	95014208	TC0800001126.mm.2	93.0542	85.6274	90.5097	98.36
Adgrg2	NM_001079847; NM_001079848; NM_001079857; NM_178712; ENSMUST00000112398; ENSMUST00000112400; ENSMUST00000112401; ENSMUST00000112402; ENSMUST00000112404; ENSMUST00000112405; ENSMUST00000112408; ENSMUST00000123450; ENSMUST00000146805; BC115874; BC116644	adhesion G protein-coupled receptor G2	chrX	+	Multiple_Complex	160390690	160498070	TC0X00001633.mm.2	10.1261	12.4666	12.4666	18.0009
Adgrg3	NM_173036; ENSMUST00000051259; BC064726; uc009mxp.2; uc009mxq.1	adhesion G protein-coupled receptor G3	chr8	+	Coding	95017692	95045250	TC0800001127.mm.2	202.251	210.839	120.259	177.294
Adgrg4	ENSMUST00000096431; ENSMUST00000136396; ENSMUST00000145035; ENSMUST00000153784; ENSMUST00000154818; ENSMUST00000168724; BC132476; BC132480	adhesion G protein-coupled receptor G4	chrX	+	Coding	56870163	57001558	TC0X00000527.mm.2	19.4271	15.3482	17.8766	17.7531
Adgrg5	NM_001033468; NM_001145972; ENSMUST00000074570; ENSMUST00000128308; ENSMUST00000142991; ENSMUST00000153448; ENSMUST00000166802; BC144851; BC145803; uc009mxi.2; uc009mxj.2; uc009mxk.2	adhesion G protein-coupled receptor G5	chr8	+	Multiple_Complex	94923694	94943290	TC0800001125.mm.2	21.4068	12.9063	15.6707	15.5625
Adgrg6	NM_001002268; ENSMUST00000041168; uc007elk.1	adhesion G protein-coupled receptor G6	chr10	-	Multiple_Complex	14402585	14545036	TC1000001786.mm.2	448.822	404.501	326.288	296.112
Adgrg7	NM_172825; ENSMUST00000023437; BC132302; BC137963; uc007zmw.1	adhesion G protein-coupled receptor G7	chr16	-	Coding	56724609	56795858	TC1600001751.mm.2	23.1029	24.59	18.7654	23.9176
Adgrl1	NM_181039; ENSMUST00000045393; ENSMUST00000124355; ENSMUST00000131018; ENSMUST00000131717; ENSMUST00000132500; ENSMUST00000139575; ENSMUST00000141158; ENSMUST00000141661; ENSMUST00000150674; ENSMUST00000152978; uc009mlg.2; uc009mlh.2; uc009mli.2	adhesion G protein-coupled receptor L1	chr8	+	Multiple_Complex	83900098	83941954	TC0800000936.mm.2	22.7848	22.6274	19.5622	25.2813
Adgrl2	NM_001081298; ENSMUST00000098518; ENSMUST00000106128; ENSMUST00000168352; uc008rry.1; uc008rrz.1; uc008rsa.1; uc008rsb.1; uc008rsc.1	adhesion G protein-coupled receptor L2	chr3	-	Multiple_Complex	148815586	148989480	TC0300003113.mm.2	319.573	257.781	250.732	317.365
Adgrl3	NM_198702; ENSMUST00000036068; ENSMUST00000072521; ENSMUST00000117253; ENSMUST00000117407; ENSMUST00000117985; ENSMUST00000118034; ENSMUST00000118078; ENSMUST00000118442; ENSMUST00000119385; ENSMUST00000119788; ENSMUST00000120128; ENSMUST00000120144; ENSMUST00000120292; ENSMUST00000120445; ENSMUST00000120673; ENSMUST00000121641; ENSMUST00000121707; ENSMUST00000122037; ENSMUST00000122356; ENSMUST0…	adhesion G protein-coupled receptor L3	chr5	+	Multiple_Complex	81020138	81825133	TC0500000750.mm.2	11.5514	6.19026	10.5561	7.3615
Adgrl4	NM_133222; ENSMUST00000046977; ENSMUST00000129283; ENSMUST00000141038; ENSMUST00000155652; BC017134; uc008rsj.2	adhesion G protein-coupled receptor L4	chr3	+	Multiple_Complex	151437882	151545086	TC0300001521.mm.2	54.9482	24.9333	32.4467	21.5557
Adgrv1	NM_054053; ENSMUST00000095585; ENSMUST00000109565; ENSMUST00000125663; ENSMUST00000125698; ENSMUST00000126444; ENSMUST00000128120; ENSMUST00000128585; ENSMUST00000129725; ENSMUST00000132045; ENSMUST00000146141; ENSMUST00000146749; ENSMUST00000156627; ENSMUST00000156631; uc007rhn.1; uc007rho.1; uc007rhp.1; uc007rhq.1; uc007rhr.1; uc007rhs.1; uc007rht.1; uc007rhu.1; uc011zcf.1	adhesion G protein-coupled receptor V1	chr13	-	Multiple_Complex	81095068	81633154	TC1300002357.mm.2	4.99332	6.58873	5.57897	5.61778
Adh1	NM_007409; ENSMUST00000004232; ENSMUST00000159159; ENSMUST00000161799; ENSMUST00000162032; BC013477; BC054467; OTTMUST00000088306; OTTMUST00000088307; OTTMUST00000088308; OTTMUST00000088309; uc008rnf.1	alcohol dehydrogenase 1 (class I)	chr3	+	Multiple_Complex	138260991	138290698	TC0300001409.mm.2	21.259	24.2515	24.4201	22.1618
Adh4	NM_011996; ENSMUST00000013458; ENSMUST00000161312; ENSMUST00000162260; BC100729; BC100730; BC100736; OTTMUST00000075538; OTTMUST00000075539; OTTMUST00000075540; uc008rnj.1	alcohol dehydrogenase 4 (class II), pi polypeptide	chr3	+	Multiple_Complex	138415466	138430892	TC0300001414.mm.2	16.7955	12.4666	17.1484	17.5087
Adh5	NM_001288578; NM_007410; ENSMUST00000005964; ENSMUST00000159392; ENSMUST00000160201; ENSMUST00000160625; ENSMUST00000162024; BC062879; BC090978; OTTMUST00000073170; OTTMUST00000073171; OTTMUST00000073172; OTTMUST00000073173; OTTMUST00000073174	alcohol dehydrogenase 5 (class III), chi polypeptide	chr3	+	Multiple_Complex	138437200	138455499	TC0300001415.mm.2	184.823	225.972	170.072	150.123
Adh6-ps1	NR_033581; uc008rni.1	alcohol dehydrogenase 6 (class V), pseudogene 1	chr3	+	Multiple_Complex	138374121	138388291	TC0300001413.mm.2	39.1245	30.91	37.014	37.2715
Adh6a	NM_026945; ENSMUST00000013455; ENSMUST00000106247; BC130016; OTTMUST00000092203; OTTMUST00000092204; uc008rng.1	alcohol dehydrogenase 6A (class V)	chr3	+	Coding	138313286	138331134	TC0300001410.mm.2	33.3589	26.9087	28.84	29.2426
Adh6b	uc008rnh.1	alcohol dehydrogenase 6B (class V)	chr3	+	Coding	138352378	138358861	TC0300001412.mm.2	7.6211	5.54044	7.4127	7.06162
Adh7	NM_009626; ENSMUST00000090171; BC047267; uc008rnd.2	alcohol dehydrogenase 7 (class IV), mu or sigma polypeptide	chr3	+	Coding	138217773	138233382	TC0300001408.mm.2	14.723	12.2101	14.6213	18.6357
Adhfe1	NM_175236; NR_027664; ENSMUST00000027044; ENSMUST00000130927; ENSMUST00000144177; BC026584; OTTMUST00000053148; OTTMUST00000053149; OTTMUST00000053150; uc007agl.2; uc007agm.2	alcohol dehydrogenase, iron containing, 1	chr1	+	Multiple_Complex	9547948	9577970	TC0100000039.mm.2	108.383	68.5935	65.3448	62.2499
Adi1	NM_134052; ENSMUST00000020957; ENSMUST00000135772; ENSMUST00000138081; BC005695; OTTMUST00000055371; OTTMUST00000055372; OTTMUST00000055373; uc007nfv.1	acireductone dioxygenase 1	chr12	+	Multiple_Complex	28675207	28682175	TC1200000236.mm.2	1144.1	1278.29	1082.39	1097.5
Adig	NM_145635; ENSMUST00000059889; ENSMUST00000109484; ENSMUST00000148187; BC054059; OTTMUST00000037833; OTTMUST00000037834; OTTMUST00000037835; uc008nqi.1	adipogenin	chr2	+	Multiple_Complex	158502612	158508198	TC0200002435.mm.2	23.1029	30.0647	30.0647	20.393
Adipoq	NM_009605; ENSMUST00000023593; ENSMUST00000171309; BC028770; OTTMUST00000091562; OTTMUST00000091563; uc007ytk.1	adiponectin, C1Q and collagen domain containing	chr16	+	Coding	23146536	23158028	TC1600000331.mm.2	11.7942	10.4831	9.84916	13.2691
Adipor1	NM_028320; ENSMUST00000027727; ENSMUST00000112237; ENSMUST00000148822; ENSMUST00000156433; BC014875; OTTMUST00000051762; OTTMUST00000051763; OTTMUST00000051764; OTTMUST00000051765; uc007crx.1; uc007cry.1	adiponectin receptor 1	chr1	+	Multiple_Complex	134415378	134433351	TC0100001228.mm.2	45073.8	46341	38166	36865.9
Adipor2	NM_197985; ENSMUST00000032272; ENSMUST00000169744; BC024094; BC064109; uc009dmd.1; uc009dme.1; uc009dmf.1; uc012erp.1	adiponectin receptor 2	chr6	-	Multiple_Complex	119353150	119417483	TC0600003017.mm.2	2225.63	2062.24	1964.57	2105.58
Adk	NM_001243041; NM_134079; ENSMUST00000045376; BC009659; uc007slb.2; uc007slc.2; uc007sld.2; uc007sle.2	adenosine kinase	chr14	+	Multiple_Complex	21052574	21448569	TC1400000179.mm.2	592.224	537.455	680.287	508.463
Adm	NM_009627; ENSMUST00000033054; BC052665; uc009jfj.1	adrenomedullin	chr7	+	Coding	110627669	110629820	TC0700001630.mm.2	90.5097	100.427	56.493	59.7141
Adm2	NM_182928; ENSMUST00000066991; BC096428	adrenomedullin 2	chr15	+	Coding	89322899	89324731	TC1500000869.mm.2	11.2356	10.7034	9.06307	14.2215
Adnp; Dpm1	NM_009628; NM_010072; ENSMUST00000057793; ENSMUST00000088001; ENSMUST00000099072; ENSMUST00000109193; ENSMUST00000131200; ENSMUST00000136582; ENSMUST00000138667; ENSMUST00000139984; ENSMUST00000140249; ENSMUST00000141036; ENSMUST00000142482; ENSMUST00000150437; ENSMUST00000153258; ENSMUST00000154111; ENSMUST00000156800; BC061151; OTTMUST00000038290; OTTMUST00000038291; OTTMUST00000038292; OTTMUST…	activity-dependent neuroprotective protein; dolichol-phosphate (beta-D) mannosyltransferase 1	chr2	-	Multiple_Complex	168180965	168230591	TC0200005211.mm.2	1652	2062.24	1686.71	1845.76
Adnp2	NM_175028; ENSMUST00000066743; OTTMUST00000104427; uc008fsk.1	ADNP homeobox 2	chr18	-	Multiple_Complex	80126312	80151482	TC1800001652.mm.2	401.707	364.557	328.557	393.44
Ado	NM_001005419; ENSMUST00000075686; BC057106; BC058407; uc007flz.2	2-aminoethanethiol (cysteamine) dioxygenase	chr10	-	Multiple_Complex	67544511	67548955	TC1000002313.mm.2	533.742	526.394	600.491	461.44
Adora1	NM_001008533; NM_001039510; NM_001282945; ENSMUST00000038191; ENSMUST00000086465; ENSMUST00000169927; BC079624	adenosine A1 receptor	chr1	-	Coding	134199215	134235457	TC0100003104.mm.2	12.6407	12.7286	13.3614	12.6407
Adora2a	NM_009630; ENSMUST00000105420; BC110692	adenosine A2a receptor	chr10	+	Coding	75316943	75334788	TC1000000711.mm.2	80.4489	96.3358	73.0089	66.7178
Adora2b	NM_007413; ENSMUST00000018644; BC116415; BC116416; OTTMUST00000013020; uc007jio.1	adenosine A2b receptor	chr11	+	Coding	62248984	62266453	TC1100000792.mm.2	121.938	93.0542	112.986	143.013
Adpgk	NM_028121; ENSMUST00000026266; BC021526; uc009pxo.1; uc009pxp.1; uc009pxq.1	ADP-dependent glucokinase	chr9	+	Coding	59291572	59316200	TC0900000746.mm.2	2418.67	2210.26	2149.82	1820.35
Adprh	NM_007414; ENSMUST00000002923; BC003437; uc007zex.1	ADP-ribosylarginine hydrolase	chr16	-	Multiple_Complex	38445399	38452696	TC1600001605.mm.2	257.781	270.597	245.572	254.232
Adprhl1	NM_172750; ENSMUST00000033825; ENSMUST00000166438; ENSMUST00000168498; ENSMUST00000171619; BC063759; OTTMUST00000093198; OTTMUST00000093199; OTTMUST00000093200; OTTMUST00000093201; uc009kxf.1	ADP-ribosylhydrolase like 1	chr8	-	Multiple_Complex	13235655	13254162	TC0800001732.mm.2	13.6422	15.0324	12.042	10.0561
Adprhl2	NM_133883; ENSMUST00000102617; ENSMUST00000128188; ENSMUST00000133068; ENSMUST00000151191; BC023177; BC045203; OTTMUST00000021330; OTTMUST00000021331; OTTMUST00000021332; OTTMUST00000021333; uc008ute.1	ADP-ribosylhydrolase like 2	chr4	-	Multiple_Complex	126316047	126321703	TC0400003535.mm.2	40.5042	56.493	37.7918	53.0765
Adprm	NM_025510; ENSMUST00000116363; ENSMUST00000127407; ENSMUST00000136013; ENSMUST00000146338; ENSMUST00000146648; ENSMUST00000148379; BC004029; OTTMUST00000013172; OTTMUST00000013173; OTTMUST00000013174; OTTMUST00000013175; OTTMUST00000013176; OTTMUST00000013177; uc007jls.2; uc007jlt.2	ADP-ribose/CDP-alcohol diphosphatase, manganese dependent	chr11	-	Multiple_Complex	67037880	67052618	TC1100002998.mm.2	2005.85	2304.12	2091.03	2210.26
Adra1a	NM_001271759; NM_001271760; NM_001271761; NM_013461; ENSMUST00000054661; ENSMUST00000159068; ENSMUST00000159365; ENSMUST00000160647; ENSMUST00000161339; BC113139; OTTMUST00000088032; OTTMUST00000088033; OTTMUST00000088034; OTTMUST00000088035; OTTMUST00000088036	adrenergic receptor, alpha 1a	chr14	+	Multiple_Complex	66635251	66771168	TC1400000947.mm.2	471.136	652.575	657.114	729.114
Adra1b	NM_001284380; NM_001284381; NM_007416; ENSMUST00000067258; ENSMUST00000124306; ENSMUST00000139906; ENSMUST00000167574; BC138653; BC138654; OTTMUST00000012162; OTTMUST00000012163; OTTMUST00000012164	adrenergic receptor, alpha 1b	chr11	-	Multiple_Complex	43774605	43901237	TC1100002575.mm.2	10.4831	17.1484	14.3204	11.3924
Adra1d	NM_013460; ENSMUST00000103184; OTTMUST00000038773; uc008mlu.1	adrenergic receptor, alpha 1d	chr2	-	Coding	131545357	131562285	TC0200004660.mm.2	26.9087	25.8125	25.2813	22.1618
Adra2a	NM_007417; ENSMUST00000036700; BC138531; uc008hxi.1; uc012bnl.1	adrenergic receptor, alpha 2a	chr19	+	Coding	54045182	54048982	TC1900000767.mm.2	20.6776	17.2677	20.8215	15.5625
Adra2b	NM_009633; ENSMUST00000071902; ENSMUST00000104934; OTTMUST00000038196; uc008mfi.1	adrenergic receptor, alpha 2b	chr2	+	Coding	127363208	127367221	TC0200001915.mm.2	20.2521	16.2234	20.6776	17.1484
Adra2c	NM_007418; ENSMUST00000049545; uc009vdd.1	adrenergic receptor, alpha 2c	chr5	+	Coding	35278566	35281763	TC0500000391.mm.2	7.11074	7.1602	8.22491	8.57419
Adrb1	NM_007419; ENSMUST00000038949; BC140970; BC147435; uc008hze.2	adrenergic receptor, beta 1	chr19	+	Multiple_Complex	56722199	56724862	TC1900000806.mm.2	10.8528	12.6407	9.91766	11.3137
Adrb2	NM_007420; ENSMUST00000053640; BC032883	adrenergic receptor, beta 2	chr18	-	Coding	62177713	62179981	TC1800001437.mm.2	167.73	342.509	302.334	310.834
Adrb3	NM_013462; ENSMUST00000081438; ENSMUST00000117565; ENSMUST00000121838; BC132000; OTTMUST00000070995; OTTMUST00000070996; OTTMUST00000070997; uc009lie.1; uc009lif.1; uc009lig.1	adrenergic receptor, beta 3	chr8	-	Coding	27225776	27229588	TC0800001955.mm.2	13.2691	12.2101	14.1232	13.6422
Adrbk1	NM_130863; ENSMUST00000025791; ENSMUST00000088737; ENSMUST00000113837; ENSMUST00000164427; ENSMUST00000165954; ENSMUST00000167172; ENSMUST00000167511; ENSMUST00000168594; ENSMUST00000169991; ENSMUST00000171123; BC053922; OTTMUST00000090208; OTTMUST00000090252; OTTMUST00000090253; OTTMUST00000090254; OTTMUST00000090255; OTTMUST00000090256; OTTMUST00000090257; OTTMUST00000090258; OTTMUST00000090259…	adrenergic receptor kinase, beta 1	chr19	-	Multiple_Complex	4286001	4306222	TC1900000916.mm.2	17682.1	16158.4	15936	16384
Adrbk2	NM_001285806; NM_177078; ENSMUST00000065167	adrenergic receptor kinase, beta 2	chr5	-	Multiple_Complex	112910478	113015538	TC0500003024.mm.2	491.143	407.315	526.394	433.534
Adrm1	NM_019822; ENSMUST00000061437; ENSMUST00000128029; ENSMUST00000145230; ENSMUST00000147341; ENSMUST00000147383; ENSMUST00000152540; ENSMUST00000152850; ENSMUST00000155357; BC008974; BC019746; BC031517; OTTMUST00000039000; OTTMUST00000039001; OTTMUST00000039002; OTTMUST00000039003; OTTMUST00000039004; OTTMUST00000039013; OTTMUST00000039014; OTTMUST00000039015; uc008oin.1; uc008oio.1	adhesion regulating molecule 1	chr2	+	Multiple_Complex	180171485	180176286	TC0200002784.mm.2	497.999	617.374	455.087	552.565
Adsl	NM_009634; ENSMUST00000023043; ENSMUST00000163575; ENSMUST00000164371; ENSMUST00000164806; ENSMUST00000166711; ENSMUST00000168756; ENSMUST00000169238; ENSMUST00000170354; BC020187; OTTMUST00000091232; OTTMUST00000091233; OTTMUST00000091234; OTTMUST00000091235; OTTMUST00000091236; OTTMUST00000091237; OTTMUST00000091238; OTTMUST00000091239	adenylosuccinate lyase	chr15	+	Multiple_Complex	80948490	80970947	TC1500000710.mm.2	310.834	541.193	564.175	596.344
Adss	NM_007422; ENSMUST00000016105; ENSMUST00000159184; ENSMUST00000161808; BC139404; BC139417; OTTMUST00000088544; OTTMUST00000088545; OTTMUST00000088546; uc007dus.1; uc007dut.1; uc007duu.1	adenylosuccinate synthetase, non muscle	chr1	-	Multiple_Complex	177762962	177796511	TC0100003639.mm.2	5518.27	5148.73	6562.36	7858.29
Adssl1	NM_007421; ENSMUST00000021726; ENSMUST00000180015; BC039943; uc007peu.2; uc011yvf.1	adenylosuccinate synthetase like 1	chr12	+	Coding	112620045	112641358	TC1200001262.mm.2	7281.4	7383.04	9674.69	10660.6
Adtrp	NM_001145875; NM_175417; ENSMUST00000072012; ENSMUST00000121404; ENSMUST00000137905; ENSMUST00000179758; BC027755; OTTMUST00000073998; OTTMUST00000073999; OTTMUST00000074000; uc007qfh.1; uc007qfi.1	androgen dependent TFPI regulating protein	chr13	-	Coding	41763148	41847684	TC1300001868.mm.2	12.6407	14.9285	13.2691	17.0299
Aebp1	NM_009636; ENSMUST00000102923; ENSMUST00000109829; ENSMUST00000138103; BC082577; OTTMUST00000011403; OTTMUST00000011404; OTTMUST00000011405	AE binding protein 1	chr11	+	Multiple_Complex	5861866	5872225	TC1100000081.mm.2	1120.56	1530.73	625.992	694.581
Aebp2	NM_001005605; NM_009637; NM_178803; ENSMUST00000032359; ENSMUST00000068583; ENSMUST00000087614; ENSMUST00000095350; ENSMUST00000160772; ENSMUST00000160836; ENSMUST00000161335; ENSMUST00000162100; ENSMUST00000162903; BC025467; BC031376; BC057681; OTTMUST00000086724; OTTMUST00000086725; OTTMUST00000086726; OTTMUST00000086777; OTTMUST00000086778; OTTMUST00000086781; OTTMUST00000086782; OTTMUST000000…	AE binding protein 2	chr6	+	Multiple_Complex	140622449	140678472	TC0600001657.mm.2	10809.4	10155.7	9089.59	9026.81
Aen	NM_001162939; NM_026531; ENSMUST00000107421; ENSMUST00000107423; ENSMUST00000107425; ENSMUST00000123824; ENSMUST00000138167; ENSMUST00000172017; BC022614; OTTMUST00000061664; OTTMUST00000061665; OTTMUST00000061666; OTTMUST00000061667; OTTMUST00000061668; OTTMUST00000089472; uc009hxp.1; uc009hxq.1; uc009hxr.1; uc009hxs.1	apoptosis enhancing nuclease	chr7	+	Multiple_Complex	78895854	78911209	TC0700001115.mm.2	213.783	270.597	222.861	210.839
Aes	NM_001276288; NM_010347; NR_074087; ENSMUST00000002518; BC132217; BC132219; BC145299	amino-terminal enhancer of split	chr10	+	Multiple_Complex	81559444	81566371	TC1000000903.mm.2	36865.9	42642.4	39511.9	40063.5
AF067061	NM_199060; ENSMUST00000179905; ENSMUST00000181748; BC115951; uc029sdy.1	cDNA sequence AF067061	chr13	+	Coding	120263114	120264517	TC1300001364.mm.2	5.20537	7.46426	8.11168	5.6962
AF067063	uc029sdx.1	cDNA sequence AF067063	chr13	+	Coding	120239111	120241367	TC1300001363.mm.2	9.31787	8.33973	8.33973	12.7286
AF067063	NM_001001449; ENSMUST00000179455; BC117098; BC117100; uc029sdn.1	cDNA sequence AF067063	chr13	-	Coding	119827961	119830217	TC1300002750.mm.2	8.63383	7.6211	8.9383	12.3805
AF251705	NM_134158; ENSMUST00000092464; ENSMUST00000141188; BC006801; uc007mge.1; uc007mgf.1	cDNA sequence AF251705	chr11	-	Coding	114996721	115001880	TC1100004054.mm.2	20171.1	18951.2	16158.4	16612.7
AF366264	NM_153093; ENSMUST00000071308; uc012gaa.1	cDNA sequence AF366264	chr8	-	Coding	13835229	13838089	TC0800001744.mm.2	15.7797	17.3878	16.2234	20.8215
AF529169	NM_153509; ENSMUST00000044491; BC113792; uc009qzn.2	cDNA sequence AF529169	chr9	-	Coding	89590029	89622986	TC0900002815.mm.2	9.51366	9.44794	17.0299	9.00047
Afap1	NM_027373; ENSMUST00000064571; ENSMUST00000141824; ENSMUST00000146300; BC050814; OTTMUST00000061234; OTTMUST00000061262; OTTMUST00000061263; uc008xej.1	actin filament associated protein 1	chr5	+	Multiple_Complex	35893319	36003923	TC0500000402.mm.2	86.8227	81.0084	126.238	125.366
Afap1l1	NM_178928; ENSMUST00000120472; ENSMUST00000147278; ENSMUST00000154876; BC138923; OTTMUST00000074309; OTTMUST00000074310; OTTMUST00000074311; uc008fcq.1; uc008fcr.1	actin filament associated protein 1-like 1	chr18	-	Multiple_Complex	61730261	61786702	TC1800001430.mm.2	10.1965	11.3924	10.7779	11.5514
Afap1l2	NM_001177796; NM_001177797; NM_146102; ENSMUST00000111584; ENSMUST00000118800; ENSMUST00000122359; ENSMUST00000126964; ENSMUST00000132851; ENSMUST00000148049; ENSMUST00000155467; BC031515; OTTMUST00000069997; OTTMUST00000069998; OTTMUST00000069999; OTTMUST00000070000; OTTMUST00000070001; OTTMUST00000070002; OTTMUST00000070003; uc008hzm.2; uc008hzn.2; uc008hzo.2; uc012bnu.1; uc012bnv.1	actin filament associated protein 1-like 2	chr19	-	Multiple_Complex	56912354	57008575	TC1900001710.mm.2	26.3549	23.5883	30.2738	24.9333
Aff1	NM_001080798; NM_133919; ENSMUST00000031256; ENSMUST00000054979; ENSMUST00000126335; ENSMUST00000152145; ENSMUST00000153165; BC131665; OTTMUST00000052309; OTTMUST00000052310; OTTMUST00000052311; OTTMUST00000052312; uc008yjs.1; uc008yjt.1; uc008yju.1	AF4/FMR2 family, member 1	chr5	+	Multiple_Complex	103692374	103855322	TC0500001011.mm.2	12161.2	11747	9541.5	9089.59
Aff2	NM_008032; ENSMUST00000033532; ENSMUST00000139977; ENSMUST00000143097; ENSMUST00000151662; OTTMUST00000043020; OTTMUST00000043021; OTTMUST00000043022; OTTMUST00000043023; uc009tjb.1; uc009tjc.1	AF4/FMR2 family, member 2	chrX	+	Multiple_Complex	69360294	69868037	TC0X00000618.mm.2	19.8353	24.2515	18.2522	23.2636
Aff3	ENSMUST00000027250; ENSMUST00000039827; ENSMUST00000095027; ENSMUST00000134963; ENSMUST00000136641; OTTMUST00000047163; OTTMUST00000047164; OTTMUST00000076584; OTTMUST00000076585; uc007asu.1	AF4/FMR2 family, member 3	chr1	-	Multiple_Complex	38175991	38664955	TC0100002215.mm.2	65.7993	73.5167	65.7993	68.1197
Aff4	NM_033565; ENSMUST00000060945; ENSMUST00000129019; ENSMUST00000130152; ENSMUST00000136470; ENSMUST00000139054; ENSMUST00000152616; ENSMUST00000153821; ENSMUST00000154499; BC138999; BC145490; OTTMUST00000012525; OTTMUST00000012526; OTTMUST00000012527; OTTMUST00000012528; OTTMUST00000071562; OTTMUST00000071563; OTTMUST00000071564; OTTMUST00000071565; uc007ivu.2; uc007ivv.1; uc007ivw.1; uc011xuq.1	AF4/FMR2 family, member 4	chr11	+	Multiple_Complex	53350767	53421830	TC1100000601.mm.2	16498	17198.6	14164.6	16961.8
Afg3l1	NM_054070; NR_028260; ENSMUST00000001520; ENSMUST00000098320; ENSMUST00000133606; ENSMUST00000146795; ENSMUST00000150872; ENSMUST00000152469; BC056978; OTTMUST00000076944; OTTMUST00000076945; OTTMUST00000076946; OTTMUST00000076947; OTTMUST00000076948; OTTMUST00000076949; uc009nwc.2; uc009nwd.2; uc009nwe.2; uc009nwf.1; uc009nwg.1	AFG3-like AAA ATPase 1	chr8	+	Multiple_Complex	123477862	123503916	TC0800001526.mm.2	352.139	317.365	390.722	393.44
Afg3l2	NM_027130; ENSMUST00000025408; BC036999; BC043056; uc008fmf.1; uc008fmg.1; uc008fmh.1; uc012bei.1	AFG3-like AAA ATPase 2	chr18	-	Multiple_Complex	67404764	67449169	TC1800001505.mm.2	2574.36	2759.13	3821.7	3902.01
Afm	NM_145146; ENSMUST00000113179; ENSMUST00000128740; BC100597; OTTMUST00000083498; OTTMUST00000083555; uc008ybb.1; uc008ybc.1	afamin	chr5	+	Coding	90518932	90553544	TC0500000836.mm.2	9.84916	6.9163	13.9288	8.81524
Afmid	NM_027827; ENSMUST00000073388; ENSMUST00000131268; ENSMUST00000139945; ENSMUST00000148016; ENSMUST00000149668; ENSMUST00000153850; BC066780; OTTMUST00000008124; OTTMUST00000008125; OTTMUST00000008126; OTTMUST00000008128; OTTMUST00000008129; OTTMUST00000072772; uc007moa.2; uc007mob.2; uc007moc.1	arylformamidase	chr11	+	Multiple_Complex	117825919	117839908	TC1100004284.mm.2	162.017	160.898	132.514	183.546
Afp	NM_007423; ENSMUST00000042755; BC066206; uc008yba.2	alpha fetoprotein	chr5	+	Coding	90490714	90508907	TC0500000835.mm.2	26.3549	32.6724	34.2968	29.2426
Aftph	NM_001252503; NM_181411; ENSMUST00000035350; ENSMUST00000134517; ENSMUST00000134841; ENSMUST00000134897; ENSMUST00000146722; ENSMUST00000176585; ENSMUST00000176782; ENSMUST00000177014; ENSMUST00000177543; BC052036; OTTMUST00000011668; OTTMUST00000011669; OTTMUST00000011670; OTTMUST00000011671; OTTMUST00000011672; OTTMUST00000110360; OTTMUST00000110361; OTTMUST00000110362; OTTMUST00000110363	aftiphilin	chr11	-	Multiple_Complex	20685084	20741589	TC1100002310.mm.2	5712.87	5792.62	5832.91	6080.61
Aga	NM_001005847; NM_001205054; ENSMUST00000033920; BC132227; BC132229; BC145297; uc009lrz.2; uc012gdu.2; uc012gdv.1	aspartylglucosaminidase	chr8	+	Coding	53511702	53523422	TC0800000585.mm.2	1009.9	1002.93	1160.07	1360.57
Agap1	NM_001037136; NM_178119; ENSMUST00000027521; ENSMUST00000074945; uc007byw.1; uc007byx.1; uc007byy.1; uc011wpa.1	ArfGAP with GTPase domain, ankyrin repeat and PH domain 1	chr1	+	Multiple_Complex	89454811	89897617	TC0100000858.mm.2	3468.27	3147.52	3373.43	3326.99
Agap2	NM_001033263	ArfGAP with GTPase domain, ankyrin repeat and PH domain 2	chr10	+	Multiple_Complex	127078907	127093169	TC1000001549.mm.2	38.8542	27.8576	26.3549	31.125
Agap3	NM_001256431; NM_139153; ENSMUST00000024123; uc008wru.2; uc008wrv.1; uc008wrw.1	ArfGAP with GTPase domain, ankyrin repeat and PH domain 3	chr5	+	Coding	24452177	24502047	TC0500000217.mm.2	183.546	215.269	194.012	135.298
Agbl1	NM_001199224; OTTMUST00000061368; OTTMUST00000061370; OTTMUST00000061371; uc009hxb.1; uc009hxc.1; uc012fnc.1	ATP/GTP binding protein-like 1	chr7	+	Coding	76229887	77124698	TC0700001101.mm.2	22.6274	26.3549	28.0514	19.0273
Agbl2	NM_178755; ENSMUST00000037206; ENSMUST00000037219; ENSMUST00000051831; ENSMUST00000111481; ENSMUST00000136058; ENSMUST00000149037; ENSMUST00000149361; ENSMUST00000170320; OTTMUST00000033637; OTTMUST00000033698; OTTMUST00000033710; OTTMUST00000033711; OTTMUST00000033712; OTTMUST00000033713; uc008ktc.2; uc008ktd.2; uc008kte.2; uc008ktg.2; uc008kth.2; uc008ktj.1; uc008ktk.1; uc012byz.1; uc012bza.1	ATP/GTP binding protein-like 2	chr2	+	Multiple_Complex	90782727	90834437	TC0200001355.mm.2	14.723	16.2234	12.8171	12.1257
Agbl3	NM_001289656; NM_001289657; NM_001289658; NM_178630; ENSMUST00000115009; ENSMUST00000115012; ENSMUST00000115014; ENSMUST00000115016; ENSMUST00000115017; ENSMUST00000135304; ENSMUST00000143474; ENSMUST00000148834; ENSMUST00000155726; ENSMUST00000155890; BC139065; OTTMUST00000035135; OTTMUST00000035136; OTTMUST00000035137; OTTMUST00000035139; OTTMUST00000035140; OTTMUST00000035141; OTTMUST000000351…	ATP/GTP binding protein-like 3	chr6	+	Multiple_Complex	34780432	34859459	TC0600000337.mm.2	101.829	107.635	127.116	145.009
Agbl4	NM_001048189; NM_001284190; NM_030231; ENSMUST00000080744; ENSMUST00000097920; ENSMUST00000106587; ENSMUST00000106589; ENSMUST00000106591; ENSMUST00000106592; ENSMUST00000136433; ENSMUST00000142460; ENSMUST00000148038; ENSMUST00000154123; OTTMUST00000019307; OTTMUST00000019308; OTTMUST00000019315; OTTMUST00000019316; OTTMUST00000019317; OTTMUST00000019318; OTTMUST00000019319; OTTMUST00000019320; …	ATP/GTP binding protein-like 4	chr4	+	Multiple_Complex	110397661	111664324	TC0400001180.mm.2	14.42	12.4666	15.5625	14.1232
Agbl5	NM_001048192; NM_174849; ENSMUST00000069705; ENSMUST00000114700; BC057349; OTTMUST00000053300; OTTMUST00000053301; OTTMUST00000053302; OTTMUST00000053303; OTTMUST00000053304; OTTMUST00000053305; OTTMUST00000053306; OTTMUST00000053307; OTTMUST00000053308; OTTMUST00000053309; OTTMUST00000053310; OTTMUST00000053311; OTTMUST00000053312; OTTMUST00000053313; OTTMUST00000053314; uc008wwc.1; uc008wwd.1	ATP/GTP binding protein-like 5	chr5	+	Multiple_Complex	30888694	30906965	TC0500000303.mm.2	74.028	60.5477	58.0812	58.892
Ager	NM_001271422; NM_001271423; NM_001271424; NM_007425; NR_073173; NR_073175; NR_073176; ENSMUST00000015596; ENSMUST00000170161; ENSMUST00000172757; ENSMUST00000172932; ENSMUST00000173551; ENSMUST00000173589; ENSMUST00000173992; ENSMUST00000174069; ENSMUST00000174496; ENSMUST00000174554; ENSMUST00000174640; ENSMUST00000184805; ENSMUST00000184846; BC061182; OTTMUST00000095384; OTTMUST00000095385; OTT…	advanced glycosylation end product-specific receptor	chr17	+	Multiple_Complex	34597850	34600937	TC1700000637.mm.2	23.1029	29.8571	25.6342	28.6408
Agfg1	NM_010472; ENSMUST00000063380; ENSMUST00000113444; BC031154; uc007bse.1; uc007bsf.1; uc007bsg.1; uc007bsh.1	ArfGAP with FG repeats 1	chr1	+	Multiple_Complex	82839446	82896275	TC0100000711.mm.2	5042.77	5595.3	5556.65	6038.61
Agfg2	NM_178162; ENSMUST00000031736; ENSMUST00000100544; ENSMUST00000138604; ENSMUST00000147518; ENSMUST00000151839; BC003330; BC046788; OTTMUST00000052209; OTTMUST00000052210; OTTMUST00000052211; OTTMUST00000052212; OTTMUST00000052213	ArfGAP with FG repeats 2	chr5	-	Multiple_Complex	137650483	137684726	TC0500003452.mm.2	122.786	119.428	116.97	103.968
Aggf1	NM_025630; ENSMUST00000022189; ENSMUST00000161671; BC052410; OTTMUST00000076097; OTTMUST00000076098	angiogenic factor with G patch and FHA domains 1	chr13	-	Multiple_Complex	95350683	95375357	TC1300002457.mm.2	4211.15	4359.66	4803.93	4576.41
Agk	NM_023538; ENSMUST00000031977; BC019145; BC093525; uc009bml.2; uc009bmm.2; uc009bmn.2	acylglycerol kinase	chr6	+	Multiple_Complex	40325478	40396762	TC0600000406.mm.2	182.278	171.255	186.108	186.108
Agl	NM_001081326; ENSMUST00000040603; ENSMUST00000159670; ENSMUST00000159742; ENSMUST00000159995; ENSMUST00000160484; ENSMUST00000161336; ENSMUST00000162040; ENSMUST00000162792; OTTMUST00000086638; OTTMUST00000086639; OTTMUST00000086640; OTTMUST00000086641; OTTMUST00000086645; OTTMUST00000086646; uc008rcq.1; uc008rcr.1; uc008rcs.1; uc008rct.1; uc008rcu.1; uc012cwu.1	amylo-1,6-glucosidase, 4-alpha-glucanotransferase	chr3	-	Multiple_Complex	116739999	116808166	TC0300002813.mm.2	5518.27	5595.3	4770.75	5148.73
Agmat	NM_001081408; ENSMUST00000038161; BC115693; OTTMUST00000023069; uc008vpe.1	agmatine ureohydrolase (agmatinase)	chr4	+	Coding	141746672	141759263	TC0400001800.mm.2	29.446	26.9087	31.125	23.5883
Agmo	NM_178767; ENSMUST00000049874; ENSMUST00000159998; ENSMUST00000160158; ENSMUST00000160390; ENSMUST00000160768; OTTMUST00000088754; OTTMUST00000088755; OTTMUST00000088756; OTTMUST00000088757; OTTMUST00000088758; uc007nkg.1; uc007nkh.1	alkylglycerol monooxygenase	chr12	+	Multiple_Complex	37241639	37582202	TC1200000334.mm.2	243.875	304.437	280.139	173.645
Ago1	NM_153403; ENSMUST00000097888; ENSMUST00000127800; ENSMUST00000149425; ENSMUST00000156533; ENSMUST00000176315; BC129914; OTTMUST00000020859; OTTMUST00000020860; OTTMUST00000020861; OTTMUST00000020862; OTTMUST00000111091; uc008utj.2; uc012dle.1	argonaute RISC catalytic subunit 1	chr4	-	Multiple_Complex	126435012	126468583	TC0400003542.mm.2	675.588	922.88	754.826	560.278
Ago2	NM_153178; ENSMUST00000044113; BC128379; BC129922; OTTMUST00000104179; uc007wbu.2	argonaute RISC catalytic subunit 2	chr15	-	Multiple_Complex	73095844	73184947	TC1500001689.mm.2	4359.66	4938.99	3743.05	3848.29
Ago3	NM_153402; ENSMUST00000069097; ENSMUST00000123233; ENSMUST00000127831; ENSMUST00000132123; ENSMUST00000151179; ENSMUST00000155645; BC137964; OTTMUST00000021291; OTTMUST00000021292; OTTMUST00000021293; OTTMUST00000021294; OTTMUST00000021295; OTTMUST00000021296; uc008uth.2; uc008uti.2; uc012dlc.1; uc012dld.1	argonaute RISC catalytic subunit 3	chr4	-	Multiple_Complex	126331704	126429556	TC0400003537.mm.2	792.353	770.686	714.109	803.414
Ago4	NM_153177; ENSMUST00000084289; ENSMUST00000122951; BC096023; OTTMUST00000020903; OTTMUST00000020904; uc008utk.2	argonaute RISC catalytic subunit 4	chr4	-	Multiple_Complex	126489541	126533472	TC0400003545.mm.2	714.109	699.413	560.278	580.037
Agpat1	NM_001163379; NM_018862; ENSMUST00000037489; ENSMUST00000114140; ENSMUST00000173146; ENSMUST00000173242; ENSMUST00000173973; ENSMUST00000174041; ENSMUST00000174228; ENSMUST00000174595; BC009651; OTTMUST00000095406; OTTMUST00000095407; OTTMUST00000095408; OTTMUST00000095409; OTTMUST00000095410; OTTMUST00000095411; OTTMUST00000095412; OTTMUST00000095413; uc008ccz.2; uc008cda.1	1-acylglycerol-3-phosphate O-acyltransferase 1 (lysophosphatidic acid acyltransferase, alpha)	chr17	+	Multiple_Complex	34604262	34613449	TC1700000639.mm.2	16158.4	15076.4	16498	17079.8
Agpat2	NM_026212; ENSMUST00000028286; ENSMUST00000131940; ENSMUST00000140386; ENSMUST00000140508; ENSMUST00000154753; BC125530; BC137840; OTTMUST00000027050; OTTMUST00000027051; OTTMUST00000027052; OTTMUST00000027053; OTTMUST00000027054	1-acylglycerol-3-phosphate O-acyltransferase 2 (lysophosphatidic acid acyltransferase, beta)	chr2	-	Multiple_Complex	26593057	26604417	TC0200003195.mm.2	3902.01	3983.99	3104.19	3304
Agpat3	NM_053014; ENSMUST00000001240; ENSMUST00000105387; ENSMUST00000105388; ENSMUST00000105389; ENSMUST00000105390; ENSMUST00000138035; ENSMUST00000139282; ENSMUST00000146296; ENSMUST00000146899; ENSMUST00000150828; ENSMUST00000166360; BC052382; BC058519; OTTMUST00000048657; OTTMUST00000048658; OTTMUST00000048659; OTTMUST00000048660; OTTMUST00000048661; OTTMUST00000048662; OTTMUST00000048663; OTTMUST0…	1-acylglycerol-3-phosphate O-acyltransferase 3	chr10	-	Multiple_Complex	78269178	78352489	TC1000002448.mm.2	24833.5	24833.5	30573.6	29328.2
Agpat4	NM_026644; ENSMUST00000024594; ENSMUST00000164143; ENSMUST00000167792; ENSMUST00000167905; ENSMUST00000170858; ENSMUST00000172259; BC047281; OTTMUST00000093804; OTTMUST00000093805; OTTMUST00000093806; OTTMUST00000093822; OTTMUST00000093823; OTTMUST00000093824; uc008akm.1	1-acylglycerol-3-phosphate O-acyltransferase 4 (lysophosphatidic acid acyltransferase, delta)	chr17	+	Multiple_Complex	12118704	12219645	TC1700000117.mm.2	739.292	580.037	494.559	544.958
Agpat5	NM_026792; ENSMUST00000033847; ENSMUST00000149565; BC031987; OTTMUST00000076712; OTTMUST00000081413; uc009kzv.1; uc012gaf.1	1-acylglycerol-3-phosphate O-acyltransferase 5 (lysophosphatidic acid acyltransferase, epsilon)	chr8	+	Multiple_Complex	18846277	18891361	TC0800000172.mm.2	648.067	657.114	754.826	837.532
Agpat9	NM_172715; ENSMUST00000031255; ENSMUST00000092990; ENSMUST00000112887; ENSMUST00000144623; ENSMUST00000145612; BC096769; BC138228; BC145669; OTTMUST00000064542; OTTMUST00000064543; OTTMUST00000064544; OTTMUST00000064545; OTTMUST00000064546; uc008yih.1; uc008yii.1; uc008yij.1	1-acylglycerol-3-phosphate O-acyltransferase 9	chr5	+	Multiple_Complex	100845713	100899102	TC0500000987.mm.2	61.3929	64	53.4456	63.1189
Agps	NM_172666; ENSMUST00000047232; ENSMUST00000111952; ENSMUST00000175646; ENSMUST00000176056; ENSMUST00000176626; ENSMUST00000176973; ENSMUST00000177204; BC063086; OTTMUST00000032119; OTTMUST00000032120; OTTMUST00000110802; OTTMUST00000110803; OTTMUST00000110804; OTTMUST00000110805; OTTMUST00000111039; uc008kes.2; uc008ket.2	alkylglycerone phosphate synthase	chr2	+	Multiple_Complex	75832177	75931350	TC0200001121.mm.2	4576.41	3821.7	4420.52	3717.2
Agr2	NM_011783; ENSMUST00000020898; ENSMUST00000147861; BC013334; OTTMUST00000047269; OTTMUST00000047270; uc007njm.1	anterior gradient 2	chr12	+	Multiple_Complex	35992907	36004087	TC1200000316.mm.2	10.4831	17.5087	19.6983	14.42
Agr3	NM_207531; ENSMUST00000042101; ENSMUST00000154042; BC023499; OTTMUST00000068275; OTTMUST00000068276; uc007njl.2	anterior gradient 3	chr12	+	Coding	35925620	35949737	TC1200000314.mm.2	9.00047	12.1257	9.64646	9.57983
Agrn	NM_021604; ENSMUST00000071248; ENSMUST00000105574; ENSMUST00000105575; ENSMUST00000144749; ENSMUST00000154494; ENSMUST00000180572; ENSMUST00000181062; BC150703; OTTMUST00000025915; OTTMUST00000025916; OTTMUST00000025917; OTTMUST00000025918; OTTMUST00000025919; OTTMUST00000112088; OTTMUST00000112089; uc008wge.1; uc008wgf.2; uc008wgg.1; uc008wgi.1	agrin	chr4	-	Multiple_Complex	156165290	156197488	TC0400004170.mm.2	51.6251	54.9482	39.3966	44.6318
Agrp	NM_001271806; NM_007427; ENSMUST00000005849; BC079902	agouti related neuropeptide	chr8	-	Coding	105566695	105579845	TC0800003246.mm.2	25.1067	20.5348	23.5883	24.2515
Agt	NM_007428; ENSMUST00000063278; BC019496; BC028877; BC054387; uc009nxe.1	angiotensinogen (serpin peptidase inhibitor, clade A, member 8)	chr8	-	Coding	124556534	124576893	TC0800003171.mm.2	29.6508	28.6408	34.7755	28.0514
Agtpbp1; A230056J06Rik	NM_001048008; NM_001284218; NM_001284219; NM_001284221; NM_023328; NR_045633; ENSMUST00000022040; ENSMUST00000109830; ENSMUST00000151827; ENSMUST00000163149; ENSMUST00000163284; ENSMUST00000164215; ENSMUST00000165370; ENSMUST00000165477; ENSMUST00000165598; ENSMUST00000165851; ENSMUST00000166276; ENSMUST00000166585; ENSMUST00000167096; ENSMUST00000167593; ENSMUST00000168141; ENSMUST00000168821; E…	ATP/GTP binding protein 1; RIKEN cDNA A230056J06 gene	chr13	-	Multiple_Complex	59449535	59585227	TC1300002116.mm.2	749.612	734.185	975.501	849.223
Agtr1a	NM_177322; ENSMUST00000066412; ENSMUST00000143181; BC036175; OTTMUST00000001293; OTTMUST00000001294; uc007pyu.2	angiotensin II receptor, type 1a	chr13	+	Multiple_Complex	30336356	30382867	TC1300000332.mm.2	28.2465	31.779	40.2244	38.0546
Agtr1b	NM_175086; ENSMUST00000068316; ENSMUST00000163776; BC109153; OTTMUST00000088104; uc008osr.1	angiotensin II receptor, type 1b	chr3	-	Coding	20314473	20367177	TC0300001708.mm.2	16.7955	28.0514	21.8566	23.1029
Agtr2	NM_007429; ENSMUST00000089188; ENSMUST00000131150; BC003811; OTTMUST00000041678; OTTMUST00000041679	angiotensin II receptor, type 2	chrX	+	Multiple_Complex	21484544	21489164	TC0X00000226.mm.2	58.4852	41.6429	56.1028	34.2968
Agtrap	NM_009642; ENSMUST00000030865; ENSMUST00000137393; ENSMUST00000152323; BC046820; BC057196; OTTMUST00000025649; OTTMUST00000025650; OTTMUST00000025651; uc008vtz.1	angiotensin II, type I receptor-associated protein	chr4	-	Multiple_Complex	148077061	148088064	TC0400004012.mm.2	1144.1	1234.75	1105.13	1184.45
Agxt	NM_001276710; NM_016702; ENSMUST00000027491; BC025799	alanine-glyoxylate aminotransferase	chr1	+	Coding	93135240	93145421	TC0100000925.mm.2	6.63456	8.22491	8.9383	7.46426
Agxt2	NM_001031851; ENSMUST00000022858; ENSMUST00000110540; ENSMUST00000110541; ENSMUST00000110542; BC141248; BC145576; OTTMUST00000058473; OTTMUST00000058752; OTTMUST00000058753; uc007vfz.1; uc007vga.1; uc011zrh.1	alanine-glyoxylate aminotransferase 2	chr15	+	Coding	10358532	10410153	TC1500002328.mm.2	13.8326	12.3805	16.1113	14.9285
Ahctf1	NM_026375; ENSMUST00000027768; ENSMUST00000125816; ENSMUST00000127250; ENSMUST00000140489; ENSMUST00000145968; ENSMUST00000147137; ENSMUST00000151734; BC138343; BC138344; OTTMUST00000085085; OTTMUST00000085086; OTTMUST00000085087; OTTMUST00000085088; OTTMUST00000085089; OTTMUST00000085090; OTTMUST00000085091; uc007dvq.1; uc011wxn.1	AT hook containing transcription factor 1	chr1	-	Multiple_Complex	179744894	179804015	TC0100003893.mm.2	367.093	359.538	340.144	304.437
Ahcy; Gm4737	NM_016661; ENSMUST00000054607; ENSMUST00000137242; ENSMUST00000146367; BC015304; BC086781; BC108367; OTTMUST00000038111; OTTMUST00000038112; OTTMUST00000038113; uc008nka.2	S-adenosylhomocysteine hydrolase; predicted gene 4737	chr2	-	Multiple_Complex	155059310	155074497	TC0200004953.mm.2	372.217	321.795	349.706	415.873
Ahcyl1	NM_145542; ENSMUST00000029490; ENSMUST00000137583; ENSMUST00000138091; ENSMUST00000138116; ENSMUST00000144864; ENSMUST00000151935; ENSMUST00000153530; ENSMUST00000153623; BC018218; OTTMUST00000072984; OTTMUST00000072985; OTTMUST00000072986; OTTMUST00000072987; OTTMUST00000072988; OTTMUST00000072989; OTTMUST00000072990; OTTMUST00000072991; uc008qxi.1; uc008qxj.1	S-adenosylhomocysteine hydrolase-like 1	chr3	-	Multiple_Complex	107663118	107696560	TC0300002716.mm.2	26249.5	23170.5	22851.5	21618.8
Ahcyl2	NM_001171000; NM_001171001; NM_021414; ENSMUST00000064872; ENSMUST00000102995; ENSMUST00000115238; ENSMUST00000115242; ENSMUST00000125911; ENSMUST00000128837; ENSMUST00000128927; ENSMUST00000134438; ENSMUST00000135396; ENSMUST00000136031; ENSMUST00000138205; ENSMUST00000141304; ENSMUST00000143091; ENSMUST00000143707; ENSMUST00000149816; ENSMUST00000150365; ENSMUST00000152581; ENSMUST00000154079; …	S-adenosylhomocysteine hydrolase-like 2	chr6	+	Multiple_Complex	29765833	29912310	TC0600000245.mm.2	922.88	814.629	749.612	855.13
Ahdc1	NM_146155; ENSMUST00000044521; ENSMUST00000105914; ENSMUST00000105915; ENSMUST00000105916; ENSMUST00000135548; ENSMUST00000142524; ENSMUST00000145682; ENSMUST00000148518; ENSMUST00000154482; ENSMUST00000154646; ENSMUST00000156677; BC042621; BC060231; OTTMUST00000023489; OTTMUST00000023490; OTTMUST00000023582; OTTMUST00000023583; OTTMUST00000023584; OTTMUST00000023585; OTTMUST00000023586; OTTMUST0…	AT hook, DNA binding motif, containing 1	chr4	+	Multiple_Complex	133011260	133078110	TC0400001600.mm.2	13.8326	13.4543	16.7955	19.8353
Ahi1	NM_001177776; NM_026203; ENSMUST00000105525; ENSMUST00000163505; BC055400; uc007eod.2; uc007eoe.1; uc007eof.1; uc011xbc.1	Abelson helper integration site 1	chr10	+	Multiple_Complex	20952547	21080429	TC1000000160.mm.2	61.8199	53.4456	64	58.892
Ahnak; Mir6367	NM_001039959; NM_001286518; NM_009643; NR_104460; NR_105786; ENSMUST00000092955; ENSMUST00000092956	AHNAK nucleoprotein (desmoyokin); microRNA 6367	chr19	+	Multiple_Complex	8989284	9076926	TC1900000171.mm.2	14066.7	13969.6	12503.1	14562.8
Ahnak2	BC138468; BC138469; OTTMUST00000081211; OTTMUST00000081212; OTTMUST00000081220; uc007pfe.1; uc007pff.1	AHNAK nucleoprotein 2	chr12	-	Coding	112772193	112808486	TC1200002438.mm.2	5873.48	4973.34	3769.09	4153.18
Ahr	NM_013464; ENSMUST00000110811; ENSMUST00000116436; ENSMUST00000173414; OTTMUST00000095140; OTTMUST00000095141; OTTMUST00000095142; uc007nji.1; uc011yll.1	aryl-hydrocarbon receptor	chr12	-	Multiple_Complex	35497974	35535038	TC1200001638.mm.2	20.2521	15.1369	10.4107	18.2522
Ahrr	NM_009644; ENSMUST00000022059; ENSMUST00000109640; ENSMUST00000123058; ENSMUST00000137538; ENSMUST00000148438; BC118534; OTTMUST00000055581; OTTMUST00000055582; OTTMUST00000055583; OTTMUST00000055584; OTTMUST00000055585; uc007rev.1; uc007rew.1; uc007rex.1	aryl-hydrocarbon receptor repressor	chr13	-	Multiple_Complex	74211118	74292331	TC1300002314.mm.2	110.661	89.8845	61.8199	112.206
Ahsa1	NM_146036; ENSMUST00000021425; BC023857; BC025552; uc007oit.1; uc029ruj.1	AHA1, activator of heat shock protein ATPase 1	chr12	+	Multiple_Complex	87266713	87273997	TC1200000875.mm.2	6122.9	5077.84	8135.41	9152.82
Ahsa2	NM_172391; ENSMUST00000020529; ENSMUST00000109539; ENSMUST00000122864; ENSMUST00000124801; ENSMUST00000128372; ENSMUST00000128559; ENSMUST00000147157; ENSMUST00000153409; BC038397; BC052829; BC064012; OTTMUST00000011766; OTTMUST00000011767; OTTMUST00000011768; OTTMUST00000011769; OTTMUST00000011770; OTTMUST00000011771; OTTMUST00000011772; OTTMUST00000011773	AHA1, activator of heat shock protein ATPase 2	chr11	-	Multiple_Complex	23487595	23498030	TC1100002364.mm.2	530.056	418.766	568.1	501.463
Ahsg	NM_001276449; NM_001276450; NM_013465; NR_075099; ENSMUST00000023583; BC012678; BC019822	alpha-2-HS-glycoprotein	chr16	+	Multiple_Complex	22892015	22899451	TC1600000323.mm.2	11.3137	13.6422	16.1113	11.1579
Ahsp	NM_133245	alpha hemoglobin stabilizing protein			Coding			TSUnmapped00000051.mm.2	34.7755	32.8996	33.8246	27.8576
AI182371	NM_001243102; NM_001243103; NM_178885; ENSMUST00000045776; ENSMUST00000134940; ENSMUST00000151161; ENSMUST00000154817; BC094504; BC115979; BC115986; uc008jjo.2; uc008jjp.2; uc008jjq.2	expressed sequence AI182371	chr2	-	Multiple_Complex	35081861	35101559	TC0200003359.mm.2	39.6706	31.125	37.5307	24.9333
AI314180	NM_172381; ENSMUST00000055822; ENSMUST00000102889; ENSMUST00000107557; ENSMUST00000131611; ENSMUST00000134848; ENSMUST00000135601; ENSMUST00000142102; ENSMUST00000144512; ENSMUST00000149301; ENSMUST00000149513; ENSMUST00000151869; BC058684; uc008sze.1; uc008szf.1; uc008szg.1; uc008szh.1; uc008szj.1; uc008szk.1	expressed sequence AI314180	chr4	-	Multiple_Complex	58797252	58912749	TC0400002743.mm.2	2033.85	1924.14	2062.24	2164.77
AI317395	NM_144821; ENSMUST00000163705; ENSMUST00000176975; BC018406; uc007ewl.2	expressed sequence AI317395	chr10	-	Multiple_Complex	40001573	40025268	TC1000002035.mm.2	52.7098	79.8932	83.2859	66.7178
AI413582	NM_001002895; ENSMUST00000080190; ENSMUST00000138728; ENSMUST00000145183; ENSMUST00000154473; BC028464; uc008bpe.1; uc008bpf.1	expressed sequence AI413582	chr17	-	Multiple_Complex	27563575	27565749	TC1700001740.mm.2	2091.03	1820.35	1884.54	1782.89
AI427809	NR_033139; NR_033140; BC147516; BC147547; uc008swx.1; uc012deg.1	expressed sequence AI427809	chr4	-	Multiple_Complex	53261356	53270232	TC0400002668.mm.2	117.784	141.044	109.896	132.514
AI429214	NM_001039220; ENSMUST00000098825; BC150875; uc009llx.2	expressed sequence AI429214	chr8	+	Coding	36993575	36995533	TC0800000453.mm.2	19.5622	18.2522	18.6357	19.4271
AI464131	NM_001085515; ENSMUST00000054920; ENSMUST00000149596; BC137640; BC140956; uc008sit.2	expressed sequence AI464131	chr4	-	Coding	41495601	41503076	TC0400002469.mm.2	13.5479	12.9063	12.2101	13.2691
AI467606	NM_178901; ENSMUST00000056288; BC038694; BC064101; uc009juf.1	expressed sequence AI467606	chr7	+	Coding	127091436	127094049	TC0700001833.mm.2	354.588	407.315	352.139	300.246
AI481877	ENSMUST00000107547; ENSMUST00000122832; uc008szq.1	expressed sequence AI481877	chr4	-	Multiple_Complex	59043753	59138983	TC0400002746.mm.2	11.5514	6.82108	8.28212	11.2356
AI504432	NR_033498; uc008qwq.2	expressed sequence AI504432	chr3	+	NonCoding	107039504	107054347	TC0300001110.mm.2	215.269	243.875	202.251	245.572
AI506816	NR_015554; NR_038090; uc008wql.2; uc008wqm.2; uc029vgj.1	expressed sequence AI506816	chr5	-	Multiple_Complex	23367927	23712680	TC0500002046.mm.2	4011.71	3956.48	4705.07	5792.62
AI593442	NM_001286641; NM_178906; ENSMUST00000098768; BC109328	expressed sequence AI593442	chr9	-	Multiple_Complex	52673032	52679780	TC0900002300.mm.2	61.3929	50.5626	57.2816	50.5626
AI597479	NM_133818; ENSMUST00000010434; BC006931; uc007avj.1	expressed sequence AI597479	chr1	+	Multiple_Complex	43098710	43115947	TC0100000320.mm.2	229.126	235.568	206.5	205.074
AI606181	uc008hme.1	expressed sequence AI606181	chr19	+	Coding	41593363	41596158	TC1900000593.mm.2	1024	995.999	797.865	891.444
AI607873	NM_001204910; ENSMUST00000042610; ENSMUST00000127730; BC150711; uc007dru.3; uc011www.2	expressed sequence AI607873	chr1	-	Coding	173723427	173741809	TC0100003593.mm.2	72214.5	71715.6	80684.3	84110.6
AI661453	NM_145489; ENSMUST00000037701; ENSMUST00000150819; BC006605; uc008cvg.2	expressed sequence AI661453	chr17	+	Coding	47436615	47470638	TC1700000915.mm.2	15.2422	24.0839	16	16.5642
AI837181	NM_001256515; NM_134149; ENSMUST00000054477; ENSMUST00000159759; BC017542; BC024516; uc008gda.2; uc008gdb.2	expressed sequence AI837181	chr19	+	Multiple_Complex	5425144	5427317	TC1900000065.mm.2	891.444	809.002	596.344	849.223
AI846148	NM_001033139; NM_001167831; ENSMUST00000025924; BC125249; uc008gkv.2; uc008gkw.2	expressed sequence AI846148	chr19	-	Coding	7356464	7383026	TC1900001042.mm.2	71.5064	57.2816	68.1197	69.0706
AI987944	NM_001199330; NM_183167; ENSMUST00000071804; BC052842; BC099396; BC138015; uc009gll.2; uc009glm.2; uc009gln.2	expressed sequence AI987944	chr7	-	Multiple_Complex	41372930	41393379	TC0700002907.mm.2	2778.33	2352.53	2368.9	2401.97
Aicda	NM_009645; ENSMUST00000043301; ENSMUST00000160685; OTTMUST00000087712; OTTMUST00000087713; uc009dpj.1	activation-induced cytidine deaminase	chr6	+	Coding	122553801	122564180	TC0600001386.mm.2	8.1681	9.31787	9.71356	8.81524
Aida	NM_181732; ENSMUST00000109166; BC057183; BC086763; uc008icu.2; uc012bom.1; uc029quz.1	axin interactor, dorsalization associated	chr1	+	Multiple_Complex	183296590	183324501	TC0100001755.mm.2	4870.99	4938.99	5007.93	5007.93
Aif1	NM_019467; ENSMUST00000025257; ENSMUST00000172679; ENSMUST00000172693; ENSMUST00000173106; ENSMUST00000173281; ENSMUST00000173324; ENSMUST00000174044; BC021539; OTTMUST00000095830; OTTMUST00000095831; OTTMUST00000095832; OTTMUST00000095833; OTTMUST00000095834; OTTMUST00000095835; OTTMUST00000095836; uc008cgl.1; uc008cgm.1	allograft inflammatory factor 1	chr17	-	Multiple_Complex	35170991	35176068	TC1700001952.mm.2	6746.86	6080.61	6251.56	6251.56
Aif1l	NM_145144; ENSMUST00000001920; ENSMUST00000125457; ENSMUST00000128271; ENSMUST00000138833; ENSMUST00000140649; ENSMUST00000145137; ENSMUST00000148056; ENSMUST00000151276; ENSMUST00000156564; ENSMUST00000156743; BC024599; OTTMUST00000029108; OTTMUST00000029109; OTTMUST00000029110; OTTMUST00000029111; OTTMUST00000029112; OTTMUST00000029113; OTTMUST00000029114; OTTMUST00000029115; OTTMUST00000029116…	allograft inflammatory factor 1-like	chr2	+	Multiple_Complex	31950260	31973442	TC0200000561.mm.2	123.64	125.366	115.36	156.498
Aifm1	NM_012019; ENSMUST00000037349; ENSMUST00000114945; ENSMUST00000124623; ENSMUST00000143466; ENSMUST00000156795; BC003292; OTTMUST00000042630; OTTMUST00000042631; OTTMUST00000042632; OTTMUST00000042633; OTTMUST00000042634; uc009tcf.1; uc009tcg.1	apoptosis-inducing factor, mitochondrion-associated 1	chrX	-	Multiple_Complex	48474944	48513563	TC0X00002165.mm.2	1370.04	1448.15	1160.07	1168.14
Aifm2	NM_001039194; NM_001284300; NM_153779; NM_178058; ENSMUST00000067857; ENSMUST00000080099; ENSMUST00000099706; ENSMUST00000105455; ENSMUST00000129809; ENSMUST00000131361; ENSMUST00000140664; BC038129; OTTMUST00000086406; OTTMUST00000086407; OTTMUST00000086408; OTTMUST00000086409; OTTMUST00000086410; OTTMUST00000086411; OTTMUST00000086412; uc007fgi.2; uc007fgj.2; uc007fgk.2; uc007fgl.1	apoptosis-inducing factor, mitochondrion-associated 2	chr10	+	Multiple_Complex	61715263	61742008	TC1000000574.mm.2	95.6704	128	148.056	112.986
Aifm3	NM_175178; ENSMUST00000023448; ENSMUST00000115685; ENSMUST00000124244; ENSMUST00000132299; ENSMUST00000134952; ENSMUST00000149234; BC096476; BC120685; OTTMUST00000063167; OTTMUST00000063168; OTTMUST00000063169; OTTMUST00000063170; OTTMUST00000063171; OTTMUST00000063172	apoptosis-inducing factor, mitochondrion-associated 3	chr16	+	Multiple_Complex	17489611	17507485	TC1600000218.mm.2	20.6776	32.2226	30.0647	32
Aig1	NM_025446; ENSMUST00000019942; ENSMUST00000105534; ENSMUST00000161729; ENSMUST00000162174; ENSMUST00000162610; ENSMUST00000162798; ENSMUST00000162869; BC035305; OTTMUST00000069389; OTTMUST00000069390; OTTMUST00000069391; OTTMUST00000069392; OTTMUST00000069393; OTTMUST00000069394; OTTMUST00000069395; uc007elb.1; uc007elc.1; uc007ele.1	androgen-induced 1	chr10	-	Multiple_Complex	13647054	13868980	TC1000001773.mm.2	401.707	333.144	396.177	436.549
Aim1	NM_172393; ENSMUST00000020017; uc007ezq.2	absent in melanoma 1	chr10	-	Coding	43950307	44004846	TC1000002093.mm.2	1176.27	1269.46	1226.22	1379.57
Aim1l	NM_001162970; ENSMUST00000121391; ENSMUST00000132872; ENSMUST00000137053; ENSMUST00000137529; ENSMUST00000140125; ENSMUST00000143295; ENSMUST00000146102; ENSMUST00000149080; ENSMUST00000149504; ENSMUST00000149956; ENSMUST00000153392; BC150738; OTTMUST00000023746; OTTMUST00000023747; OTTMUST00000023767; OTTMUST00000023768; OTTMUST00000023769; OTTMUST00000023770; OTTMUST00000023771; OTTMUST00000023…	absent in melanoma 1-like	chr4	+	Multiple_Complex	134065912	134092504	TC0400001626.mm.2	28.84	39.6706	37.7918	35.261
Aim2	NM_001013779; ENSMUST00000135370; ENSMUST00000147604; ENSMUST00000151176; ENSMUST00000166137; ENSMUST00000173023; ENSMUST00000174263; BC009664; OTTMUST00000083366; OTTMUST00000084686; OTTMUST00000084687; OTTMUST00000098407; OTTMUST00000098408; uc011wws.1	absent in melanoma 2	chr1	+	Multiple_Complex	173350879	173466040	TC0100001631.mm.2	634.73	754.826	685.019	719.076
Aimp1	NM_007926; ENSMUST00000029663; BC002054; uc008rjx.1	aminoacyl tRNA synthetase complex-interacting multifunctional protein 1	chr3	-	Multiple_Complex	132660498	132683879	TC0300002968.mm.2	89.8845	93.0542	89.2636	91.1392
Aimp2	NM_001172146; NM_146165; ENSMUST00000031613; ENSMUST00000100483; ENSMUST00000128440; ENSMUST00000149473; BC024410; BC024480; BC026958; BC026972; OTTMUST00000062752; OTTMUST00000062753; OTTMUST00000062754; OTTMUST00000062755; uc009akw.2; uc009akx.2	aminoacyl tRNA synthetase complex-interacting multifunctional protein 2	chr5	-	Multiple_Complex	143902704	143909847	TC0500003566.mm.2	1144.1	1038.29	1016.93	1305.15
Aip	NM_001276284; NM_016666; ENSMUST00000025767; ENSMUST00000117831; ENSMUST00000121402; ENSMUST00000127767; ENSMUST00000136043; BC075614; OTTMUST00000064993; OTTMUST00000064994; OTTMUST00000064995; OTTMUST00000064996; OTTMUST00000064997	aryl-hydrocarbon receptor-interacting protein	chr19	-	Multiple_Complex	4113756	4125858	TC1900000903.mm.2	464.65	380.038	377.413	433.534
Aipl1	NM_053245; ENSMUST00000048207; ENSMUST00000059082; BC028285; OTTMUST00000013772; OTTMUST00000013773; uc007jxy.2	aryl hydrocarbon receptor-interacting protein-like 1	chr11	-	Coding	72027963	72037509	TC1100003136.mm.2	9.00047	12.9063	10.0561	9.71356
Aire	NM_001271549; NM_001271550; NM_001271551; NM_001271552; NM_001271553; NM_001271554; NM_001271555; NM_001271556; NM_001271557; NM_001271558; NM_001271559; NM_009646; NR_073358; ENSMUST00000019257; ENSMUST00000105395; ENSMUST00000105396; ENSMUST00000128241; ENSMUST00000130972; ENSMUST00000131028; ENSMUST00000140636; ENSMUST00000141255; ENSMUST00000143452; ENSMUST00000143548; ENSMUST00000143735; ENS…	autoimmune regulator (autoimmune polyendocrinopathy candidiasis ectodermal dystrophy)	chr10	-	Multiple_Complex	78030022	78043610	TC1000002440.mm.2	19.2929	20.9663	20.2521	24.59
Ajap1	NM_001099299; ENSMUST00000105646; ENSMUST00000149177; BC147229; BC147230; BC147654; BC147658; OTTMUST00000024157; OTTMUST00000024158; uc008was.1	adherens junction associated protein 1	chr4	-	Coding	153373221	153482830	TC0400004104.mm.2	9.06307	8.28212	8.51496	8.87656
Ajuba	NM_010590; ENSMUST00000054487; BC011035; uc007twi.2; uc007twj.2	ajuba LIM protein	chr14	-	Coding	54567469	54577661	TC1400002059.mm.2	53.0765	67.6492	48.8403	46.2057
Ak1	NM_001198790; NM_001198791; NM_001198792; NM_021515; ENSMUST00000068271; ENSMUST00000113277; ENSMUST00000113278; ENSMUST00000135392; ENSMUST00000156578; BC014802; BC054366; OTTMUST00000028357; OTTMUST00000028358; OTTMUST00000028359; OTTMUST00000028360; OTTMUST00000028361; uc008jgh.2; uc008jgi.2; uc008jgj.2; uc012btw.1	adenylate kinase 1	chr2	+	Multiple_Complex	32621758	32635058	TC0200005471.mm.2	165.421	190.019	152.219	212.306
AK157302	ENSMUST00000041159; ENSMUST00000104942	cDNA sequence AK157302; cDNA sequence AK157302 [Source:MGI Symbol;Acc:MGI:3574096]	chr13	+	Multiple_Complex	21493645	21497146	TC1300000167.mm.2	1031.12	929.3	1209.34	1060.11
Ak2	NM_001033966; NM_016895; ENSMUST00000030583; ENSMUST00000102604; ENSMUST00000141982; ENSMUST00000152762; BC008610; OTTMUST00000022143; OTTMUST00000022144; OTTMUST00000022145; OTTMUST00000022146	adenylate kinase 2	chr4	+	Multiple_Complex	128991958	129011529	TC0400001509.mm.2	2556.58	2936.74	2538.92	2272.4
Ak3	NM_021299; ENSMUST00000025696; ENSMUST00000125587; BC016432; BC019174; BC024871; BC058191; OTTMUST00000082364; OTTMUST00000082365; uc008hcx.1	adenylate kinase 3	chr19	-	Multiple_Complex	29020832	29047961	TC1900001336.mm.2	3350.13	3213.66	3373.43	3350.13
Ak4	NM_001177602; NM_001177604; NM_001177605; NM_009647; ENSMUST00000102780; ENSMUST00000106945; ENSMUST00000106946; ENSMUST00000131397; ENSMUST00000133055; ENSMUST00000151561; ENSMUST00000155749; BC086663; OTTMUST00000019192; OTTMUST00000019193; OTTMUST00000019194; OTTMUST00000019195; OTTMUST00000019196; OTTMUST00000019197; OTTMUST00000050467; uc008tvn.2; uc008tvo.2; uc008tvp.2; uc012dhl.1	adenylate kinase 4	chr4	+	Multiple_Complex	101419277	101467771	TC0400001034.mm.2	40.2244	64.8934	65.7993	76.1093
Ak5	NM_001081277; ENSMUST00000045262; uc008rtq.1	adenylate kinase 5	chr3	-	Coding	152462815	152668140	TC0300003147.mm.2	44.6318	74.028	50.9143	49.5221
Ak7	NM_030187; ENSMUST00000040876; uc007oyt.1; uc007oyu.1	adenylate kinase 7	chr12	+	Coding	105705982	105782447	TC1200001071.mm.2	12.6407	14.6213	12.4666	13.2691
Ak8	NM_001033874; ENSMUST00000074156; ENSMUST00000123794; ENSMUST00000137588; BC100481; BC109352; OTTMUST00000027604; OTTMUST00000027605; OTTMUST00000027606; uc008izd.1	adenylate kinase 8	chr2	+	Multiple_Complex	28700161	28813165	TC0200000492.mm.2	1734.13	1698.45	1379.57	1541.37
Ak9	OTTMUST00000095741	adenylate kinase 9	chr10	+	Multiple_Complex	41303980	41348269	TC1000000361.mm.2	7.83536	7.6211	8.9383	9.57983
Ak9	OTTMUST00000095742	adenylate kinase 9	chr10	+	Multiple_Complex	41351711	41434534	TC1000000362.mm.2	7.83536	5.93809	7.83536	6.23332
Akap1	NM_001042541; NM_009648; NR_104310; ENSMUST00000018572; ENSMUST00000107903; ENSMUST00000107904; ENSMUST00000143720; ENSMUST00000153787; ENSMUST00000153961; OTTMUST00000002532; OTTMUST00000002533; OTTMUST00000002534; OTTMUST00000002535; OTTMUST00000002536; OTTMUST00000095970; uc007kvw.1	A kinase (PRKA) anchor protein 1	chr11	-	Multiple_Complex	88830792	88864586	TC1100003505.mm.2	205.074	182.278	256	206.5
Akap10	NM_019921; ENSMUST00000058173; ENSMUST00000102650; ENSMUST00000108710; ENSMUST00000137323; ENSMUST00000143952; BC054105; OTTMUST00000013004; OTTMUST00000013005; OTTMUST00000013006; OTTMUST00000013007; OTTMUST00000013008; uc007jij.1	A kinase (PRKA) anchor protein 10	chr11	-	Multiple_Complex	61871307	61930257	TC1100002925.mm.2	1910.85	2435.5	2452.44	2556.58
Akap11	NM_001164503; ENSMUST00000022593; ENSMUST00000123853; OTTMUST00000081112; uc007usi.2	A kinase (PRKA) anchor protein 11	chr14	-	Multiple_Complex	78492246	78536860	TC1400002473.mm.2	744.434	792.353	724.077	689.784
Akap12	NM_031185; ENSMUST00000045730; BC138364; BC138365; uc007ehh.1; uc007ehi.2	A kinase (PRKA) anchor protein (gravin) 12	chr10	+	Coding	4266329	4359471	TC1000000021.mm.2	77.7085	62.2499	28.2465	34.0598
Akap13	NM_029332; ENSMUST00000094307; ENSMUST00000125771; ENSMUST00000132656; ENSMUST00000134001; ENSMUST00000136989; ENSMUST00000137959; ENSMUST00000141288; ENSMUST00000141486; ENSMUST00000141666; ENSMUST00000147005; ENSMUST00000151560; ENSMUST00000154740; ENSMUST00000166315; OTTMUST00000086445; OTTMUST00000086446; OTTMUST00000086447; OTTMUST00000086448; OTTMUST00000086449; OTTMUST00000086450; OTTMUST0…	A kinase (PRKA) anchor protein 13	chr7	+	Multiple_Complex	75455534	75754609	TC0700001086.mm.2	491.143	634.73	544.958	734.185
Akap14	NM_001033785; ENSMUST00000046557; BC147265; BC147494; OTTMUST00000041469; uc009syh.1	A kinase (PRKA) anchor protein 14	chrX	-	Coding	37150698	37168842	TC0X00002060.mm.2	14.9285	23.4254	22.7848	10.9283
Akap17b	NM_001081956; ENSMUST00000051906; ENSMUST00000133980; OTTMUST00000041422; OTTMUST00000041423; uc009sxp.1; uc012hft.1	A kinase (PRKA) anchor protein 17B	chrX	-	Coding	36608183	36645414	TC0X00002048.mm.2	82.7106	65.3448	67.1819	82.7106
Akap2	NM_001035532; NM_001035533; NM_009649; ENSMUST00000043456; ENSMUST00000098064; ENSMUST00000098065; ENSMUST00000102902; ENSMUST00000102903; ENSMUST00000107598; ENSMUST00000107600; ENSMUST00000124581; ENSMUST00000132497; BC003735; OTTMUST00000016768; OTTMUST00000016784; OTTMUST00000016785; OTTMUST00000016786; OTTMUST00000016787; OTTMUST00000016812; OTTMUST00000016814; OTTMUST00000090475; uc008syj.2…	A kinase (PRKA) anchor protein 2	chr4	+	Multiple_Complex	57717657	57898528	TC0400004177.mm.2	50.2134	61.3929	39.1245	58.0812
Akap3	NM_009650; ENSMUST00000095440; BC100458; uc009dvf.2	A kinase (PRKA) anchor protein 3	chr6	+	Coding	126853098	126874308	TC0600001472.mm.2	15.2422	14.5203	30.91	21.4068
Akap4	NM_001042542; NM_009651; ENSMUST00000057101; ENSMUST00000115750; ENSMUST00000115751; BC130271; OTTMUST00000039653; OTTMUST00000039770	A kinase (PRKA) anchor protein 4	chrX	+	Coding	7067515	7078609	TC0X00000054.mm.2	10.3388	12.9063	14.723	12.996
Akap5	NM_001101471; ENSMUST00000095610; ENSMUST00000154078; ENSMUST00000172992; OTTMUST00000039217; OTTMUST00000094890; uc007nya.2	A kinase (PRKA) anchor protein 5	chr12	+	Multiple_Complex	76324891	76334153	TC1200000676.mm.2	10.0561	13.4543	15.6707	19.5622
Akap6	NM_198111; ENSMUST00000095737; BC057114; uc007nnm.1; uc007nnn.1; uc011ylu.1	A kinase (PRKA) anchor protein 6	chr12	+	Multiple_Complex	52699383	53151015	TC1200000432.mm.2	9.84916	12.6407	14.0257	10.1965
Akap7	NM_018747; ENSMUST00000041984; ENSMUST00000095779; ENSMUST00000100012; ENSMUST00000175979; ENSMUST00000176231; ENSMUST00000176258; ENSMUST00000177124; OTTMUST00000110095; OTTMUST00000110096; OTTMUST00000110097; OTTMUST00000110098; OTTMUST00000110099; OTTMUST00000110113; OTTMUST00000110114; uc007erh.1; uc007eri.1; uc011xbv.1	A kinase (PRKA) anchor protein 7	chr10	-	Multiple_Complex	25130455	25307870	TC1000001901.mm.2	2817.11	2646.74	2288.2	2538.92
Akap8	NM_019774; ENSMUST00000002699; BC125521; BC137746	A kinase (PRKA) anchor protein 8	chr17	-	Multiple_Complex	32303676	32321153	TC1700001838.mm.2	843.357	826.001	849.223	968.763
Akap8l	NM_017476; ENSMUST00000050214; BC046801; uc008bwj.1; uc008bwk.1; uc008bwl.1	A kinase (PRKA) anchor protein 8-like	chr17	-	Coding	32321424	32350581	TC1700001839.mm.2	982.286	1038.29	1176.27	1217.75
Akap9	NM_194462; ENSMUST00000044492; ENSMUST00000123119; ENSMUST00000132058; ENSMUST00000133952; ENSMUST00000140977; ENSMUST00000141817; ENSMUST00000143365; ENSMUST00000147629; ENSMUST00000176863; ENSMUST00000177448; OTTMUST00000038992; OTTMUST00000038993; OTTMUST00000038994; OTTMUST00000038995; OTTMUST00000038996; OTTMUST00000038997; OTTMUST00000038998; OTTMUST00000042591; OTTMUST00000110807; OTTMUST0…	A kinase (PRKA) anchor protein (yotiao) 9	chr5	+	Multiple_Complex	3928054	4080209	TC0500000021.mm.2	2320.15	2998.45	2486.67	2574.36
Akip1	NM_020616; ENSMUST00000033335; ENSMUST00000143581; ENSMUST00000147497; OTTMUST00000056733; OTTMUST00000056734; OTTMUST00000056735; uc009jdy.1	A kinase (PRKA) interacting protein 1	chr7	+	Multiple_Complex	109703690	109712189	TC0700001615.mm.2	1243.34	1351.18	1640.59	1606.83
Akirin1	NM_023423; ENSMUST00000102636; ENSMUST00000142778; ENSMUST00000153472; BC003291; OTTMUST00000020424; OTTMUST00000020425; OTTMUST00000020426; uc008upv.1	akirin 1	chr4	-	Multiple_Complex	123734559	123750345	TC0400003490.mm.2	5955.47	5792.62	5220.6	4837.35
Akirin2	NM_001007589; ENSMUST00000084299; ENSMUST00000132230; OTTMUST00000014446; OTTMUST00000014447; uc008sga.1	akirin 2	chr4	+	Multiple_Complex	34550615	34571819	TC0400000304.mm.2	5442.3	5518.27	5556.65	5442.3
Akna	NM_001045514; ENSMUST00000035724; ENSMUST00000140586; BC092227; OTTMUST00000033536; OTTMUST00000033537; uc008tgc.1; uc008tge.2	AT-hook transcription factor	chr4	-	Multiple_Complex	63367125	63410714	TC0400002799.mm.2	308.687	359.538	224.411	196.72
Aknad1	NM_177859; ENSMUST00000123556; ENSMUST00000133931; ENSMUST00000147916; ENSMUST00000150998; OTTMUST00000016734; OTTMUST00000016735; OTTMUST00000016737; OTTMUST00000086903; uc008qzp.2; uc008qzq.1; uc012cwe.1	AKNA domain containing 1	chr3	+	Multiple_Complex	108739658	108782309	TC0300001154.mm.2	14.5203	19.1597	14.9285	14.0257
Akp3	NM_007432; ENSMUST00000044878; uc007bwb.1; uc011wom.2	alkaline phosphatase 3, intestine, not Mn requiring	chr1	+	Coding	87124973	87127912	TC0100000806.mm.2	7.4127	8.9383	8.69388	6.86852
Akr1a1	NM_021473; ENSMUST00000030455; ENSMUST00000126146; ENSMUST00000128010; ENSMUST00000128059; BC039926; BC046762; OTTMUST00000021818; OTTMUST00000021819; OTTMUST00000021820; OTTMUST00000021821; uc008uha.2; uc008uhb.2	aldo-keto reductase family 1, member A1 (aldehyde reductase)	chr4	-	Multiple_Complex	116636510	116651680	TC0400003344.mm.2	94629.3	92681.9	115698	105728
Akr1b10	NM_172398; ENSMUST00000038383; ENSMUST00000115051; ENSMUST00000139156; ENSMUST00000144072; ENSMUST00000144384; ENSMUST00000182055; BC037690; OTTMUST00000035094; OTTMUST00000035095; OTTMUST00000035096; OTTMUST00000035097; OTTMUST00000035098; OTTMUST00000116841; uc009bha.1; uc009bhb.1	aldo-keto reductase family 1, member B10 (aldose reductase)	chr6	+	Multiple_Complex	34384218	34396950	TC0600000325.mm.2	5220.6	4837.35	7643.41	7538.18
Akr1b3; Gm6644	NM_009658; NR_037965; ENSMUST00000102980; ENSMUST00000126991; ENSMUST00000136559; ENSMUST00000142761; ENSMUST00000154655; BC004725; BC021655; BC085310; OTTMUST00000035069; OTTMUST00000035070; OTTMUST00000035071; OTTMUST00000035072; OTTMUST00000035073; uc009bgy.2	aldo-keto reductase family 1, member B3 (aldose reductase); Akr1b3 pseudogene	chr6	-	Multiple_Complex	34303930	34317497	TC0600002045.mm.2	9541.5	9475.59	10155.7	11665.8
Akr1b7	NM_009731; ENSMUST00000007449; BC086929; OTTMUST00000035089; uc009bhd.2	aldo-keto reductase family 1, member B7	chr6	+	Multiple_Complex	34412334	34423142	TC0600000327.mm.2	21.8566	12.042	25.4572	17.5087
Akr1b8	NM_008012; ENSMUST00000038406; ENSMUST00000133370; BC005789; OTTMUST00000035091; OTTMUST00000035092; uc009bgz.1	aldo-keto reductase family 1, member B8	chr6	+	Multiple_Complex	34354119	34368463	TC0600000324.mm.2	9410.14	9607.86	11910.9	11828.7
Akr1c12	NM_013777; ENSMUST00000021632; BC012643; BC063780; OTTMUST00000068498; uc007pjn.1	aldo-keto reductase family 1, member C12	chr13	-	Coding	4268172	4279433	TC1300001378.mm.2	108.383	116.97	157.586	178.527
Akr1c13	NM_013778; ENSMUST00000021634; ENSMUST00000128892; ENSMUST00000140971; BC021937; OTTMUST00000069231; OTTMUST00000069232; OTTMUST00000069233; uc007pjl.2	aldo-keto reductase family 1, member C13	chr13	+	Multiple_Complex	4191184	4205603	TC1300000019.mm.2	588.134	548.748	724.077	855.13
Akr1c14	NM_134072; ENSMUST00000041768; ENSMUST00000118717; ENSMUST00000147180; BC013482; BC026628; OTTMUST00000069195; OTTMUST00000069196; uc007pji.1	aldo-keto reductase family 1, member C14	chr13	+	Multiple_Complex	4049011	4090422	TC1300000016.mm.2	20.8215	19.6983	20.5348	18.1261
Akr1c18	NM_134066; ENSMUST00000021635; ENSMUST00000110704; BC034259; OTTMUST00000069234; OTTMUST00000069235; uc007pjj.1; uc007pjk.1	aldo-keto reductase family 1, member C18	chr13	-	Coding	4132615	4150654	TC1300001377.mm.2	25.6342	19.1597	22.1618	18.8959
Akr1c19	NM_001013785; ENSMUST00000081326; ENSMUST00000118663; ENSMUST00000129751; BC087964; OTTMUST00000068497; OTTMUST00000081943; uc007pjm.2	aldo-keto reductase family 1, member C19	chr13	+	Multiple_Complex	4228700	4248681	TC1300000020.mm.2	11.2356	14.1232	16.2234	9.25351
Akr1c20	NM_054080; ENSMUST00000078239; ENSMUST00000080361; BC021607; OTTMUST00000068532; OTTMUST00000068533; uc007pjp.1; uc007pjq.1	aldo-keto reductase family 1, member C20	chr13	-	Coding	4486972	4523344	TC1300001382.mm.2	11.7127	13.8326	12.1257	12.3805
Akr1c21	NM_029901; ENSMUST00000021628; ENSMUST00000137279; BC013531; BC061057; BC091761; OTTMUST00000068534; OTTMUST00000068535; uc007pjr.1	aldo-keto reductase family 1, member C21	chr13	+	Multiple_Complex	4574075	4586543	TC1300000023.mm.2	12.9063	12.3805	10.1965	11.5514
Akr1c6	NM_030611; ENSMUST00000021630; ENSMUST00000128695; ENSMUST00000156277; BC056643; OTTMUST00000068500; OTTMUST00000068544; OTTMUST00000081829; uc007pjo.1	aldo-keto reductase family 1, member C6	chr13	+	Multiple_Complex	4434306	4457530	TC1300000022.mm.2	5.31474	7.1602	5.77572	5.16941
Akr1cl	NM_027582; ENSMUST00000069142; ENSMUST00000159566; ENSMUST00000159896; ENSMUST00000160283; ENSMUST00000161313; ENSMUST00000162800; BC051128; OTTMUST00000075187; OTTMUST00000075188; OTTMUST00000075189; OTTMUST00000075190; OTTMUST00000075191; OTTMUST00000077504; uc007bhc.1; uc007bhd.1; uc007bhe.2	aldo-keto reductase family 1, member C-like	chr1	-	Multiple_Complex	65012689	65032759	TC0100002475.mm.2	7.6211	7.3615	10.4831	6.54322
Akr1d1	NM_145364; ENSMUST00000040987; ENSMUST00000123648; BC018333; OTTMUST00000052668; OTTMUST00000052684; uc009bjg.2	aldo-keto reductase family 1, member D1	chr6	+	Multiple_Complex	37530173	37568815	TC0600000359.mm.2	9.84916	11.9588	17.8766	13.0864
Akr1e1	NM_018859; ENSMUST00000091848; ENSMUST00000110691; ENSMUST00000131982; BC012692; OTTMUST00000068541; OTTMUST00000068542; OTTMUST00000068543; uc007pjs.1; uc007pjt.1	aldo-keto reductase family 1, member E1	chr13	-	Multiple_Complex	4590757	4609174	TC1300001383.mm.2	1448.15	1389.16	1722.16	1992
Akr7a5	NM_025337; ENSMUST00000073787; ENSMUST00000153645; BC031857; OTTMUST00000022974; OTTMUST00000022975; uc008vmc.2	aldo-keto reductase family 7, member A5 (aflatoxin aldehyde reductase)	chr4	+	Multiple_Complex	139310744	139318786	TC0400001743.mm.2	292.036	259.574	229.126	265.028
Akt1	NM_001165894; NM_009652; ENSMUST00000001780; ENSMUST00000123563; ENSMUST00000127588; ENSMUST00000127902; ENSMUST00000128300; ENSMUST00000130342; ENSMUST00000139388; ENSMUST00000144550; ENSMUST00000159815; BC066018; OTTMUST00000049495; OTTMUST00000049496; OTTMUST00000049497; OTTMUST00000049498; OTTMUST00000049499; OTTMUST00000049500; OTTMUST00000049502; OTTMUST00000049503; OTTMUST00000086658; uc00…	thymoma viral proto-oncogene 1	chr12	-	Multiple_Complex	112653821	112674884	TC1200002434.mm.2	26068.1	24833.5	24154.4	24154.4
Akt1s1; Mir707	NM_001253920; NM_026270; NR_030488; ENSMUST00000054343; ENSMUST00000107880; ENSMUST00000107882; ENSMUST00000107885; ENSMUST00000127783; ENSMUST00000132884; ENSMUST00000136232; ENSMUST00000141311; ENSMUST00000142880; ENSMUST00000150335; ENSMUST00000152091; BC132372; BC132374; OTTMUST00000055800; OTTMUST00000055801; OTTMUST00000055802; OTTMUST00000055803; OTTMUST00000055804; OTTMUST00000055805; OTT…	AKT1 substrate 1 (proline-rich); microRNA 707	chr7	+	Multiple_Complex	44848991	44855421	TC0700000819.mm.2	2702.35	2272.4	2272.4	2179.83
Akt2	NM_001110208; NM_007434; ENSMUST00000051356; ENSMUST00000085917; ENSMUST00000108342; ENSMUST00000108343; ENSMUST00000108344; ENSMUST00000128540; ENSMUST00000136962; ENSMUST00000136981; ENSMUST00000138459; ENSMUST00000142365; ENSMUST00000143347; ENSMUST00000143499; ENSMUST00000147263; ENSMUST00000167435; BC026151; BC040377; OTTMUST00000039864; OTTMUST00000039865; OTTMUST00000039866; OTTMUST0000003…	thymoma viral proto-oncogene 2	chr7	+	Multiple_Complex	27591552	27640826	TC0700000465.mm.2	657.114	680.287	497.999	533.742
Akt3	NM_011785; ENSMUST00000019843; ENSMUST00000111159; ENSMUST00000111160; BC066861; OTTMUST00000049194; OTTMUST00000049255; uc007duk.2	thymoma viral proto-oncogene 3	chr1	-	Coding	177020073	177258203	TC0100003627.mm.2	6427.31	6382.92	5442.3	4359.66
Aktip	NM_010241; ENSMUST00000109609; ENSMUST00000120213; ENSMUST00000120349; ENSMUST00000120426; ENSMUST00000125257; ENSMUST00000153201; BC008130; OTTMUST00000078640; OTTMUST00000078641; OTTMUST00000078642; OTTMUST00000078643; OTTMUST00000078644; OTTMUST00000078645	thymoma viral proto-oncogene 1 interacting protein	chr8	-	Multiple_Complex	91112041	91135496	TC0800002680.mm.2	390.722	312.996	396.177	347.291
Alad	NM_001276446; NM_008525; ENSMUST00000030090; ENSMUST00000107444; ENSMUST00000137448; BC018236; BC055930; OTTMUST00000020466; OTTMUST00000020467; OTTMUST00000020468	aminolevulinate, delta-, dehydratase	chr4	-	Multiple_Complex	62505984	62520063	TC0400002791.mm.2	232.325	178.527	261.379	215.269
Alas1	NM_020559; ENSMUST00000074082; ENSMUST00000112524; ENSMUST00000123115; ENSMUST00000123601; ENSMUST00000133617; ENSMUST00000134053; ENSMUST00000141118; ENSMUST00000143125; BC022110; OTTMUST00000083802; OTTMUST00000083803; OTTMUST00000083804; OTTMUST00000083805; OTTMUST00000083806; OTTMUST00000083807; OTTMUST00000083808; OTTMUST00000083809; uc009rjj.2; uc012gzt.1	aminolevulinic acid synthase 1	chr9	-	Multiple_Complex	106233455	106248126	TC0900003004.mm.2	61572.6	63743.9	65536	56266.9
Alas2	NM_001102446; NM_009653; ENSMUST00000066337; ENSMUST00000112715; ENSMUST00000134670; ENSMUST00000142474; BC150870; OTTMUST00000045893; OTTMUST00000045894; OTTMUST00000045895; OTTMUST00000045896; uc009uoj.1; uc009uok.1	aminolevulinic acid synthase 2, erythroid	chrX	+	Multiple_Complex	150547375	150570638	TC0X00001501.mm.2	27.8576	27.2843	33.5909	23.7524
Alb	NM_009654; ENSMUST00000031314; BC024643; BC049971; uc008yaz.2	albumin	chr5	+	Coding	90460889	90476603	TC0500000834.mm.2	27.2843	36.5044	30.91	35.5062
Alcam	NM_009655; ENSMUST00000023312; ENSMUST00000163788; ENSMUST00000164728; ENSMUST00000164888; ENSMUST00000167115; ENSMUST00000168071; ENSMUST00000170035; BC027280; OTTMUST00000092838; OTTMUST00000092839; OTTMUST00000092841; OTTMUST00000092842; OTTMUST00000092843; OTTMUST00000092844; OTTMUST00000092848; uc007zli.2; uc012agn.1	activated leukocyte cell adhesion molecule	chr16	-	Multiple_Complex	52248996	52454074	TC1600001722.mm.2	37122.3	39511.9	41764.8	47643.8
Aldh16a1	NM_145954; ENSMUST00000007977; ENSMUST00000107815; ENSMUST00000123297; ENSMUST00000124578; ENSMUST00000126618; ENSMUST00000134655; ENSMUST00000134925; ENSMUST00000137676; ENSMUST00000147416; ENSMUST00000150880; BC013548; OTTMUST00000057508; OTTMUST00000057509; OTTMUST00000057510; OTTMUST00000057511; OTTMUST00000057512; OTTMUST00000057513; OTTMUST00000057514; OTTMUST00000057515; OTTMUST00000057516…	aldehyde dehydrogenase 16 family, member A1	chr7	-	Multiple_Complex	45140684	45154584	TC0700002994.mm.2	114.563	100.427	82.7106	106.153
Aldh18a1	NM_019698; NM_153554; ENSMUST00000025979; ENSMUST00000134749; ENSMUST00000149476; ENSMUST00000155613; ENSMUST00000175932; ENSMUST00000175967; ENSMUST00000176939; ENSMUST00000176955; BC033427; BC037699; OTTMUST00000065028; OTTMUST00000065029; OTTMUST00000065030; OTTMUST00000065031; OTTMUST00000110822; OTTMUST00000110823; OTTMUST00000110827; OTTMUST00000110828; uc008hkw.2; uc008hkx.2; uc008hky.2	aldehyde dehydrogenase 18 family, member A1	chr19	-	Multiple_Complex	40550257	40588463	TC1900001490.mm.2	97.0059	75.5835	151.167	120.259
Aldh1a1	NM_013467; ENSMUST00000087638; BC054386; OTTMUST00000050305; uc008gym.1	aldehyde dehydrogenase family 1, subfamily A1	chr19	+	Coding	20601961	20643462	TC1900000335.mm.2	78.7932	82.1393	60.9688	58.892
Aldh1a2	NM_009022; ENSMUST00000034723; BC075704; OTTMUST00000049811; uc009qox.2	aldehyde dehydrogenase family 1, subfamily A2	chr9	+	Coding	71215789	71296243	TC0900000950.mm.2	80.4489	84.4485	41.0696	40.2244
Aldh1a3	NM_053080; ENSMUST00000015278; ENSMUST00000173756; ENSMUST00000174209; ENSMUST00000174215; ENSMUST00000174701; BC058277; OTTMUST00000094854; OTTMUST00000094855; OTTMUST00000094856; OTTMUST00000094857; OTTMUST00000094858; uc009hhi.2; uc009hhj.2	aldehyde dehydrogenase family 1, subfamily A3	chr7	-	Multiple_Complex	66390892	66427517	TC0700003437.mm.2	75.5835	44.6318	58.892	50.5626
Aldh1a7	NM_011921; ENSMUST00000025656; BC046315; BC139412; BC139413; OTTMUST00000070176; uc008gyn.1	aldehyde dehydrogenase family 1, subfamily A7	chr19	-	Coding	20692953	20727562	TC1900001246.mm.2	11.6318	12.042	11.7127	12.2101
Aldh1b1	NM_028270; ENSMUST00000044384; ENSMUST00000172750; BC020001; BC086768; OTTMUST00000015490; OTTMUST00000098437; uc008ssx.1	aldehyde dehydrogenase 1 family, member B1	chr4	+	Coding	45799022	45804608	TC0400000495.mm.2	131.599	149.086	176.069	157.586
Aldh1l1	NM_027406; ENSMUST00000032175; ENSMUST00000127199; ENSMUST00000130418; ENSMUST00000137669; ENSMUST00000152436; BC024055; BC025939; BC028817; BC030722; BC030723; BC030727; BC030730; OTTMUST00000064096; OTTMUST00000064097; OTTMUST00000064098; OTTMUST00000064099; OTTMUST00000064130; uc009cxl.1; uc009cxm.1	aldehyde dehydrogenase 1 family, member L1	chr6	+	Multiple_Complex	90486427	90600203	TC0600001076.mm.2	64.4452	67.1819	59.7141	68.1197
Aldh1l2	NM_153543; ENSMUST00000020497; ENSMUST00000125193; ENSMUST00000138858; ENSMUST00000141184; ENSMUST00000143793; ENSMUST00000146640; ENSMUST00000147381; BC034531; OTTMUST00000061092; OTTMUST00000061093; OTTMUST00000061150; OTTMUST00000061151; OTTMUST00000061168; OTTMUST00000061169; OTTMUST00000061170; uc007gkh.2; uc007gki.2	aldehyde dehydrogenase 1 family, member L2	chr10	-	Multiple_Complex	83487447	83534140	TC1000002583.mm.2	18.2522	17.0299	17.0299	18.1261
Aldh2	NM_009656; ENSMUST00000031411; ENSMUST00000129753; ENSMUST00000133033; ENSMUST00000152945; BC005476; OTTMUST00000056973; OTTMUST00000056974; OTTMUST00000056975; OTTMUST00000056976; uc008zjt.1; uc008zju.1	aldehyde dehydrogenase 2, mitochondrial	chr5	-	Multiple_Complex	121566027	121593824	TC0500003193.mm.2	103552	98647.9	105728	110218
Aldh3a1	NM_001112725; NM_007436; ENSMUST00000019246; ENSMUST00000108716; ENSMUST00000147792; BC144946; BC150677; OTTMUST00000012918; OTTMUST00000012919; OTTMUST00000012920; uc007jhd.2; uc007jhe.2	aldehyde dehydrogenase family 3, subfamily A1	chr11	+	Coding	61207537	61218421	TC1100000776.mm.2	8.45614	7.88986	10.6295	8.22491
Aldh3a2	NM_007437; ENSMUST00000066277; ENSMUST00000074127; ENSMUST00000108715; ENSMUST00000128991; ENSMUST00000141368; ENSMUST00000147291; ENSMUST00000149298; BC003797; OTTMUST00000012932; OTTMUST00000012933; OTTMUST00000012934; OTTMUST00000012935; OTTMUST00000012936; OTTMUST00000012937; OTTMUST00000012938	aldehyde dehydrogenase family 3, subfamily A2	chr11	-	Multiple_Complex	61223417	61267464	TC1100002907.mm.2	7696.57	6746.86	6251.56	6382.92
Aldh3b1	NM_026316; ENSMUST00000051803; BC046597; uc008fxq.1	aldehyde dehydrogenase 3 family, member B1	chr19	-	Coding	3913491	3929761	TC1900000890.mm.2	3541.14	3492.39	3666.02	3875.05
Aldh3b2	NM_001177438; ENSMUST00000143380; OTTMUST00000084856; uc008fxw.2	aldehyde dehydrogenase 3 family, member B2	chr19	+	Coding	3972328	3981665	TC1900000021.mm.2	44.9422	40.5042	46.2057	42.2243
Aldh3b3	NM_028545; ENSMUST00000025794; ENSMUST00000179433	aldehyde dehydrogenase 3 family, member B3	chr19	+	Multiple_Complex	3958706	3970438	TC1900000020.mm.2	51.2685	58.892	57.68	65.3448
Aldh4a1	NM_175438; ENSMUST00000039818; ENSMUST00000124987; ENSMUST00000146309; BC039281; BC056226; BC060650; OTTMUST00000023381; OTTMUST00000023382; OTTMUST00000023383; uc012dnu.1	aldehyde dehydrogenase 4 family, member A1	chr4	+	Multiple_Complex	139622866	139649691	TC0400004196.mm.2	71.0124	60.1295	81.0084	96.3358
Aldh5a1	NM_172532; ENSMUST00000037615; BC138703; OTTMUST00000001200; uc007pwp.2	aldhehyde dehydrogenase family 5, subfamily A1	chr13	-	Multiple_Complex	24907579	24937661	TC1300001670.mm.2	14.8254	9.38268	13.5479	14.42
Aldh6a1	NM_134042; ENSMUST00000085192; BC031148; BC033440; uc007ofk.2	aldehyde dehydrogenase family 6, subfamily A1	chr12	-	Coding	84430717	84450950	TC1200002078.mm.2	294.067	286.026	250.732	274.374
Aldh7a1	NM_001127338; NM_138600; ENSMUST00000066208; ENSMUST00000168517; ENSMUST00000170309; ENSMUST00000171844; ENSMUST00000171851; ENSMUST00000172734; ENSMUST00000172902; ENSMUST00000174518; ENSMUST00000174704; BC012407; OTTMUST00000089708; OTTMUST00000089709; OTTMUST00000089710; OTTMUST00000089711; OTTMUST00000089712; OTTMUST00000089713; OTTMUST00000096279; OTTMUST00000096280; OTTMUST00000096281; uc00…	aldehyde dehydrogenase family 7, member A1	chr18	-	Multiple_Complex	56502553	56572951	TC1800001366.mm.2	885.286	910.175	1067.48	1128.35
Aldh8a1	NM_178713; ENSMUST00000042699; ENSMUST00000159163; ENSMUST00000161285; BC038493; OTTMUST00000069398; OTTMUST00000069399; OTTMUST00000069400; uc007eoq.1	aldehyde dehydrogenase 8 family, member A1	chr10	+	Multiple_Complex	21377291	21396585	TC1000000166.mm.2	5.61778	7.21	5.38893	5.85634
Aldh9a1	NM_019993; ENSMUST00000028004; BC003297; uc007dkx.1	aldehyde dehydrogenase 9, subfamily A1	chr1	+	Coding	167349991	167368530	TC0100001550.mm.2	6251.56	6038.61	6888.62	6746.86
Aldoa	NM_001177307; NM_001177308; NM_007438; ENSMUST00000032934; ENSMUST00000087566; ENSMUST00000106348; ENSMUST00000133514; ENSMUST00000135707; ENSMUST00000139657; ENSMUST00000141355; ENSMUST00000143509; ENSMUST00000147748; ENSMUST00000151137; BC043026; BC050896; BC066218; BC066801; BC089495; OTTMUST00000061916; OTTMUST00000061917; OTTMUST00000061918; OTTMUST00000061919; OTTMUST00000061920; OTTMUST000…	aldolase A, fructose-bisphosphate	chr7	-	Multiple_Complex	126795234	126800751	TC0700004296.mm.2	107204	110985	126607	121450
Aldoart1	NM_001199270; ENSMUST00000078617; ENSMUST00000179234; OTTMUST00000000857; uc008tin.1	aldolase 1 A, retrogene 1	chr4	-	Coding	72850583	72852634	TC0400002855.mm.2	34.0598	37.7918	46.5271	44.6318
Aldoart2	NM_001277340; ENSMUST00000080123	aldolase 1 A, retrogene 2	chr12	+	Coding	55565135	55566896	TC1200000471.mm.2	148.056	135.298	118.603	137.187
Aldob	NM_144903; ENSMUST00000029987; ENSMUST00000144372; ENSMUST00000148415; BC016435; BC022113; BC024056; BC024112; BC026577; BC030724; BC030725; BC034169; BC034171; BC034172; BC034173; BC036130; BC036131; BC036132; BC036133; OTTMUST00000018935; OTTMUST00000018936; OTTMUST00000018937; uc008svw.1	aldolase B, fructose-bisphosphate	chr4	-	Multiple_Complex	49535995	49549546	TC0400002638.mm.2	92.4115	82.7106	91.7731	103.968
Aldoc	NM_009657; ENSMUST00000017534; ENSMUST00000102478; ENSMUST00000124090; ENSMUST00000128032; ENSMUST00000148689; ENSMUST00000156039; BC004802; BC008184; OTTMUST00000000365; OTTMUST00000000366; OTTMUST00000000367; OTTMUST00000000368; OTTMUST00000039160; OTTMUST00000039161	aldolase C, fructose-bisphosphate	chr11	+	Multiple_Complex	78322968	78327781	TC1100001156.mm.2	230.72	212.306	326.288	256
Alg1	NM_145362; ENSMUST00000049207; ENSMUST00000100196; ENSMUST00000142902; ENSMUST00000147530; ENSMUST00000153730; OTTMUST00000070543; OTTMUST00000070544; OTTMUST00000070545; OTTMUST00000070546; OTTMUST00000070547; uc007yby.2; uc012aba.2	asparagine-linked glycosylation 1 (beta-1,4-mannosyltransferase)	chr16	+	Multiple_Complex	5233621	5244912	TC1600000048.mm.2	497.999	461.44	369.646	382.681
Alg10b; Mir7648	NM_001033441; NR_106106; ENSMUST00000100309; uc007xhj.1; uc007xhk.1	asparagine-linked glycosylation 10B (alpha-1,2-glucosyltransferase); microRNA 7648	chr15	+	Multiple_Complex	90224311	90230554	TC1500000886.mm.2	809.002	942.272	1052.79	1184.45
Alg11	NM_001243161; NM_183142; NR_040650; ENSMUST00000072572; ENSMUST00000110737; ENSMUST00000131624; ENSMUST00000134474; BC061469; OTTMUST00000049243; OTTMUST00000049244; OTTMUST00000049245; OTTMUST00000070570; uc009lcl.2; uc009lcm.2; uc009lcn.2	asparagine-linked glycosylation 11 (alpha-1,2-mannosyltransferase)	chr8	+	Multiple_Complex	22060721	22071627	TC0800000268.mm.2	724.077	680.287	576.03	576.03
Alg12	NM_001142357; NM_145477; ENSMUST00000043087; ENSMUST00000159328; ENSMUST00000160222; ENSMUST00000162183; BC021379; OTTMUST00000077174; OTTMUST00000077175; OTTMUST00000077176; OTTMUST00000077177; uc007xen.2; uc007xeo.2	asparagine-linked glycosylation 12 (alpha-1,6-mannosyltransferase)	chr15	-	Multiple_Complex	88805243	88819318	TC1500002031.mm.2	471.136	548.748	515.561	467.882
Alg13	NM_026247; NR_037145; ENSMUST00000040338; ENSMUST00000070801; ENSMUST00000123710; ENSMUST00000132416; ENSMUST00000144185; ENSMUST00000145724; ENSMUST00000149330; ENSMUST00000149427; ENSMUST00000149811; ENSMUST00000154827; BC137692; OTTMUST00000045477; OTTMUST00000045478; OTTMUST00000045479; OTTMUST00000045481; OTTMUST00000045482; OTTMUST00000045483; OTTMUST00000045484; OTTMUST00000045485; OTTMUST…	asparagine-linked glycosylation 13	chrX	+	Multiple_Complex	144317812	144374450	TC0X00001421.mm.2	93.7015	144.007	116.162	112.986
Alg14	NM_024178; ENSMUST00000039442; BC002278; uc008rdx.1	asparagine-linked glycosylation 14	chr3	+	Coding	121291817	121362011	TC0300001229.mm.2	302.334	263.197	227.544	243.875
Alg2	NM_019998; ENSMUST00000044148; ENSMUST00000136912; ENSMUST00000143104; BC051951; BC052411; OTTMUST00000015677; OTTMUST00000015678; OTTMUST00000015686; uc008suq.2	asparagine-linked glycosylation 2 (alpha-1,3-mannosyltransferase)	chr4	-	Multiple_Complex	47465067	47474367	TC0400002613.mm.2	699.413	831.746	749.612	935.763
Alg3	NM_145939; ENSMUST00000045918; ENSMUST00000123774; ENSMUST00000127454; ENSMUST00000147867; BC031893; OTTMUST00000063986; OTTMUST00000063999; OTTMUST00000064000; OTTMUST00000064740; uc007yqe.2; uc007yqf.2	asparagine-linked glycosylation 3 (alpha-1,3-mannosyltransferase)	chr16	-	Multiple_Complex	20605451	20610768	TC1600001349.mm.2	1573.76	1448.15	1710.26	1722.16
Alg5	NM_025442; ENSMUST00000044567; ENSMUST00000141191; ENSMUST00000143387; ENSMUST00000155273; BC027160; OTTMUST00000069904; OTTMUST00000069905; OTTMUST00000069906; OTTMUST00000069907; uc008pfr.1; uc008pfs.1; uc008pft.1; uc008pfu.1	asparagine-linked glycosylation 5 (dolichyl-phosphate beta-glucosyltransferase)	chr3	+	Multiple_Complex	54735539	54751127	TC0300000412.mm.2	2033.85	1992	2019.8	1978.24
Alg6	NM_001081264; ENSMUST00000097961; ENSMUST00000107004; ENSMUST00000124147; ENSMUST00000137473; ENSMUST00000139799; ENSMUST00000141870; ENSMUST00000144805; BC050854; OTTMUST00000018089; OTTMUST00000018090; OTTMUST00000018091; OTTMUST00000018092; OTTMUST00000018093; OTTMUST00000018094; OTTMUST00000072197; uc008tuw.1	asparagine-linked glycosylation 6 (alpha-1,3,-glucosyltransferase)	chr4	+	Multiple_Complex	99715630	99763460	TC0400001006.mm.2	149.086	128	132.514	130.69
Alg8	NM_199035; ENSMUST00000098300; ENSMUST00000130111; ENSMUST00000137105; ENSMUST00000147297; ENSMUST00000149031; ENSMUST00000154107; BC061244; OTTMUST00000073211; OTTMUST00000073212; OTTMUST00000073213; OTTMUST00000073214; OTTMUST00000073215; OTTMUST00000073216; uc009ijc.2	asparagine-linked glycosylation 8 (alpha-1,3-glucosyltransferase)	chr7	+	Multiple_Complex	97371606	97392159	TC0700001348.mm.2	643.591	719.076	786.88	781.445
Alg9	NM_133981; NR_045601; ENSMUST00000034561; ENSMUST00000159576; ENSMUST00000161200; ENSMUST00000162073; ENSMUST00000162363; ENSMUST00000162442; ENSMUST00000162596; ENSMUST00000175728; ENSMUST00000177320; BC021791; OTTMUST00000086737; OTTMUST00000086738; OTTMUST00000086739; OTTMUST00000086740; OTTMUST00000086741; OTTMUST00000086742; OTTMUST00000086743; OTTMUST00000110440; OTTMUST00000110441; uc009pk…	asparagine-linked glycosylation 9 (alpha 1,2 mannosyltransferase)	chr9	+	Multiple_Complex	50775019	50843639	TC0900000607.mm.2	955.426	891.444	885.286	837.532
Alk	NM_007439; ENSMUST00000086639; uc008dnb.1; uc008dnc.1; uc008dnd.1	anaplastic lymphoma kinase	chr17	-	Coding	71868988	72604307	TC1700002504.mm.2	24.9333	20.6776	21.8566	17.8766
Alkbh1	NM_001102565; OTTMUST00000083716; OTTMUST00000083717; OTTMUST00000083718; OTTMUST00000083719; OTTMUST00000083720; OTTMUST00000083721; OTTMUST00000083722; OTTMUST00000083755; OTTMUST00000083756; OTTMUST00000083757; OTTMUST00000112155; uc007oix.1; uc007oiy.1; uc007oiz.1; uc007oja.1; uc007ojb.1	alkB, alkylation repair homolog 1 (E. coli)	chr12	-	Multiple_Complex	87425840	87444017	TC1200002125.mm.2	159.786	145.009	151.167	132.514
Alkbh2	NM_175016; ENSMUST00000053657; ENSMUST00000112279; ENSMUST00000149418; BC062188; OTTMUST00000034280; OTTMUST00000034281; OTTMUST00000034282; uc008yzd.1; uc008yze.1	alkB, alkylation repair homolog 2 (E. coli)	chr5	-	Multiple_Complex	114123926	114128218	TC0500003056.mm.2	84.4485	79.3413	69.551	70.5219
Alkbh3	NM_026944; ENSMUST00000040005; ENSMUST00000111240; ENSMUST00000125473; ENSMUST00000126255; ENSMUST00000126378; ENSMUST00000127231; ENSMUST00000130289; ENSMUST00000130403; ENSMUST00000138046; ENSMUST00000138107; ENSMUST00000156763; BC018196; OTTMUST00000035611; OTTMUST00000035626; OTTMUST00000035627; OTTMUST00000035628; OTTMUST00000035629; OTTMUST00000035630; OTTMUST00000035631; OTTMUST00000035632…	alkB, alkylation repair homolog 3 (E. coli)	chr2	-	Multiple_Complex	93980550	94010807	TC0200005500.mm.2	744.434	634.73	685.019	770.686
Alkbh4	NM_028070; ENSMUST00000041100; ENSMUST00000100568; ENSMUST00000125923; ENSMUST00000136634; ENSMUST00000143229; BC022729; OTTMUST00000062641; OTTMUST00000062642; OTTMUST00000062643; OTTMUST00000062644; OTTMUST00000062645; uc009aaa.1; uc009aab.1; uc009aac.1	alkB, alkylation repair homolog 4 (E. coli)	chr5	+	Coding	136136146	136141615	TC0500001599.mm.2	110.661	138.141	123.64	96.3358
Alkbh5	NM_172943; ENSMUST00000044250; ENSMUST00000134770; BC052076; OTTMUST00000017734; OTTMUST00000017735; uc007jgd.2	alkB, alkylation repair homolog 5 (E. coli)	chr11	+	Multiple_Complex	60536381	60558512	TC1100000756.mm.2	2418.67	2469.49	1978.24	2368.9
Alkbh6	NM_198027; ENSMUST00000060834; ENSMUST00000132193; ENSMUST00000135319; ENSMUST00000135882; ENSMUST00000136887; ENSMUST00000137550; ENSMUST00000137870; ENSMUST00000139121; ENSMUST00000143369; ENSMUST00000144951; ENSMUST00000148858; BC029805; OTTMUST00000065755; OTTMUST00000065756; OTTMUST00000065757; OTTMUST00000065758; OTTMUST00000065759; OTTMUST00000065760; OTTMUST00000065761; OTTMUST00000065762…	alkB, alkylation repair homolog 6 (E. coli)	chr7	+	Multiple_Complex	30308717	30314304	TC0700000558.mm.2	2740.08	2592.27	2936.74	2401.97
Alkbh7	NM_025538; NM_027372; ENSMUST00000002737; ENSMUST00000074141; ENSMUST00000149632; BC029677; OTTMUST00000071899; OTTMUST00000071900; OTTMUST00000071901; uc008ddn.2; uc012avz.1	alkB, alkylation repair homolog 7 (E. coli)	chr17	+	Multiple_Complex	56997339	56999340	TC1700001021.mm.2	225.972	173.645	163.144	155.417
Alkbh8	NM_026303; ENSMUST00000053407; ENSMUST00000165105; BC050863; uc009oat.1; uc009oau.1; uc009oav.1; uc009oaw.1; uc009oax.1; uc012gnj.1; uc012gnk.1	alkB, alkylation repair homolog 8 (E. coli)	chr9	+	Multiple_Complex	3335231	3387050	TC0900000013.mm.2	1573.76	1408.55	1438.15	1595.73
Allc	NM_053156; ENSMUST00000020965; ENSMUST00000110917; BC108957; BC108958; OTTMUST00000056310; OTTMUST00000056311; uc007nfp.3; uc007nfq.3	allantoicase	chr12	-	Coding	28553755	28582523	TC1200001566.mm.2	9.12611	9.57983	8.39773	7.4127
Alms1	NM_145223; ENSMUST00000072018; OTTMUST00000059068; uc009cpz.1	Alstrom syndrome 1	chr6	+	Multiple_Complex	85587531	85702753	TC0600000964.mm.2	252.476	292.036	330.842	242.191
Alms1-ps2	NR_040440; OTTMUST00000087646; OTTMUST00000087647; uc009cqe.1	Alstrom syndrome 1, pseudogene 2	chr6	+	Multiple_Complex	85774393	85804057	TC0600000968.mm.2	34.2968	57.68	61.3929	44.9422
Alox12	NM_007440; ENSMUST00000000329; ENSMUST00000108574; BC152329; BC152403; OTTMUST00000013572; OTTMUST00000013573; uc007juj.1; uc007juk.1; uc007jul.1	arachidonate 12-lipoxygenase	chr11	-	Coding	70241455	70255353	TC1100003090.mm.2	324.034	317.365	249	250.732
Alox12b	NM_009659; ENSMUST00000036424; BC113149; OTTMUST00000013318; uc007jpk.1	arachidonate 12-lipoxygenase, 12R type	chr11	+	Coding	69156989	69169792	TC1100000903.mm.2	36.5044	30.0647	39.9466	36.0019
Alox12e	NM_145684; ENSMUST00000019051; ENSMUST00000123752; ENSMUST00000139899; ENSMUST00000149060; BC013751; BC051047; OTTMUST00000013598; OTTMUST00000013599; OTTMUST00000013600; OTTMUST00000013601; uc007jun.1	arachidonate lipoxygenase, epidermal	chr11	-	Multiple_Complex	70315610	70322628	TC1100003092.mm.2	18.3792	15.6707	17.8766	11.3137
Alox15	NM_009660; ENSMUST00000019068; ENSMUST00000130000; BC056625; BC081546; OTTMUST00000013609; OTTMUST00000013610; uc007juo.1	arachidonate 15-lipoxygenase	chr11	-	Multiple_Complex	70344147	70352031	TC1100003093.mm.2	24.4201	36.0019	25.6342	17.1484
Alox5	NM_009662; ENSMUST00000026795; ENSMUST00000164547; ENSMUST00000167174; ENSMUST00000167447; ENSMUST00000167585; ENSMUST00000169625; ENSMUST00000170186; BC139102; BC141213; OTTMUST00000093640; OTTMUST00000093641; OTTMUST00000093642; OTTMUST00000093643; OTTMUST00000093644; OTTMUST00000093645; OTTMUST00000093646; uc009dkc.1; uc009dkd.1	arachidonate 5-lipoxygenase	chr6	-	Multiple_Complex	116410071	116461178	TC0600002975.mm.2	65.7993	91.1392	47.5048	57.2816
Alox5ap	NM_009663; ENSMUST00000071130; BC026209; OTTMUST00000071392; uc009app.1	arachidonate 5-lipoxygenase activating protein	chr5	+	Coding	149265058	149288047	TC0500001844.mm.2	34159.5	32316.9	36358.4	38166
Alox8	NM_009661; ENSMUST00000021262; ENSMUST00000094078; ENSMUST00000144787; ENSMUST00000156157; BC015253; OTTMUST00000013329; OTTMUST00000013330; OTTMUST00000013332; OTTMUST00000013333; uc007jpl.1	arachidonate 8-lipoxygenase	chr11	-	Multiple_Complex	69183885	69197843	TC1100003033.mm.2	27.4741	24.0839	20.5348	29.0406
Aloxe3	NM_011786; ENSMUST00000021268; ENSMUST00000139257; ENSMUST00000155324; ENSMUST00000156874; ENSMUST00000175661; ENSMUST00000176087; BC116258; BC116259; OTTMUST00000013322; OTTMUST00000013323; OTTMUST00000013325; OTTMUST00000090316; OTTMUST00000110926; OTTMUST00000111185; uc007jpj.2	arachidonate lipoxygenase 3	chr11	+	Multiple_Complex	69125896	69149115	TC1100000902.mm.2	19.6983	19.9733	23.9176	19.6983
Alpi	NM_001081082; ENSMUST00000113270; uc007bwa.2	alkaline phosphatase, intestinal	chr1	-	Coding	87098002	87101606	TC0100002757.mm.2	10.3388	12.8171	13.8326	11.5514
Alpk1	NM_027808; ENSMUST00000029662; ENSMUST00000159720; ENSMUST00000160586; ENSMUST00000161239; ENSMUST00000162859; OTTMUST00000077677; OTTMUST00000077679; OTTMUST00000080787; OTTMUST00000080788; uc008rhj.2; uc008rhl.1; uc012cxm.1	alpha-kinase 1	chr3	-	Multiple_Complex	127670310	127780527	TC0300002912.mm.2	106.153	123.64	129.787	118.603
Alpk2	NM_001037294; ENSMUST00000035548; ENSMUST00000141250; ENSMUST00000182629; OTTMUST00000052111; OTTMUST00000052112; OTTMUST00000113690; uc008feu.3	alpha-kinase 2	chr18	-	Multiple_Complex	65265529	65393888	TC1800001469.mm.2	8.45614	9.38268	10.7034	10.4107
Alpk3	NM_054085; ENSMUST00000107348; ENSMUST00000151115; OTTMUST00000041542; OTTMUST00000071953; uc009ibr.1; uc012fnt.1	alpha-kinase 3	chr7	+	Multiple_Complex	81057600	81105612	TC0700001166.mm.2	17.2677	20.6776	16.5642	19.4271
Alpl	NM_001287172; NM_007431; ENSMUST00000030551; ENSMUST00000133473; ENSMUST00000133566; ENSMUST00000138463; ENSMUST00000139951; ENSMUST00000141451; ENSMUST00000143757; ENSMUST00000153588; BC065175; OTTMUST00000022726; OTTMUST00000022727; OTTMUST00000022731; OTTMUST00000022733; OTTMUST00000022734; OTTMUST00000022735; OTTMUST00000022736; OTTMUST00000022737	alkaline phosphatase, liver/bone/kidney	chr4	-	Multiple_Complex	137741731	137796384	TC0400003814.mm.2	15.3482	13.6422	22.9433	10.7034
Alppl2	NM_007433; ENSMUST00000027455; BC052874; uc007bvy.1	alkaline phosphatase, placental-like 2	chr1	-	Coding	87086690	87089928	TC0100002756.mm.2	9.18959	11.1579	11.2356	10.9283
Als2	NM_001159948; NM_028717; NM_146109; ENSMUST00000027178; ENSMUST00000159166; ENSMUST00000160945; ENSMUST00000163058; BC031479; BC046828; OTTMUST00000051627; OTTMUST00000051628; OTTMUST00000051629; OTTMUST00000088324; uc007bdl.2; uc007bdm.2; uc007bdn.2; uc011wlp.1	amyotrophic lateral sclerosis 2 (juvenile)	chr1	-	Multiple_Complex	59162756	59237231	TC0100003879.mm.2	186.108	215.269	245.572	170.072
Als2cl	NM_001146059; NM_001146060; NM_146228; ENSMUST00000084926; ENSMUST00000123389; ENSMUST00000130386; ENSMUST00000141845; ENSMUST00000143416; ENSMUST00000155014; ENSMUST00000156673; BC117928; BC117929; OTTMUST00000064141; OTTMUST00000064142; OTTMUST00000064143; OTTMUST00000064144; OTTMUST00000064145; OTTMUST00000064146; OTTMUST00000064148; uc009rvc.2; uc009rvd.2; uc009rve.2; uc009rvf.2	ALS2 C-terminal like	chr9	+	Multiple_Complex	110879870	110900530	TC0900001475.mm.2	38.5859	68.5935	46.8507	42.5179
Als2cr11	uc007bdb.1	amyotrophic lateral sclerosis 2 (juvenile) chromosome region, candidate 11 (human)	chr1	-	Coding	58997123	59003539	TC0100002393.mm.2	15.7797	12.9063	14.6213	15.7797
Als2cr11	NM_175200; ENSMUST00000097080; ENSMUST00000149784; BC118929; OTTMUST00000055877; OTTMUST00000055878; uc007bdc.1; uc011wln.1	amyotrophic lateral sclerosis 2 (juvenile) chromosome region, candidate 11 (human)	chr1	-	Multiple_Complex	59050506	59094900	TC0100002394.mm.2	26.1729	33.8246	24.0839	46.2057
Als2cr12	NM_175370; ENSMUST00000055313; uc007bcm.2; uc011wll.2; uc011wlm.2	amyotrophic lateral sclerosis 2 (juvenile) chromosome region, candidate 12 (human)	chr1	-	Coding	58658117	58695989	TC0100002388.mm.2	12.9063	12.6407	22.1618	11.7127
Alx1	NM_172553; ENSMUST00000040859; ENSMUST00000164226; ENSMUST00000167156; BC052200; OTTMUST00000093010; OTTMUST00000093011; uc007gyg.1	ALX homeobox 1	chr10	-	Multiple_Complex	103007847	103029054	TC1000002781.mm.2	32.6724	23.5883	19.6983	22.6274
Alx3	NM_007441; ENSMUST00000014747; OTTMUST00000092161	aristaless-like homeobox 3	chr3	+	Coding	107595031	107605875	TC0300001120.mm.2	17.1484	17.7531	20.5348	24.4201
Alx4	NM_007442; ENSMUST00000042078; ENSMUST00000111254; OTTMUST00000034529; OTTMUST00000034530; uc008lgd.2; uc012bzt.1	aristaless-like homeobox 4	chr2	+	Coding	93642384	93681339	TC0200001455.mm.2	6.82108	7.56846	7.6211	7.4127
Alyref	NM_011568; ENSMUST00000026125; ENSMUST00000155325; ENSMUST00000156685; BC120588; BC137658; OTTMUST00000009196; OTTMUST00000009197; OTTMUST00000009198; uc007mtl.1	Aly/REF export factor	chr11	-	Multiple_Complex	120592121	120598457	TC1100004219.mm.2	3875.05	3666.02	3492.39	3516.68
Alyref2	NM_019484; ENSMUST00000081527; BC099405; uc007dop.1	Aly/REF export factor 2	chr1	+	Coding	171503478	171504750	TC0100001593.mm.2	108.383	117.784	112.206	108.383
Amacr	NM_008537; ENSMUST00000070877; BC015825; uc007vgw.1	alpha-methylacyl-CoA racemase	chr15	+	Coding	10981756	10996624	TC1500000087.mm.2	34.7755	44.9422	33.8246	36.0019
Ambn	NM_009664; ENSMUST00000031226; BC087927	ameloblastin	chr5	+	Coding	88455991	88468531	TC0500000811.mm.2	14.9285	24.2515	14.723	21.4068
Ambp	NM_007443; ENSMUST00000030041; ENSMUST00000142901; BC021660; OTTMUST00000020486; OTTMUST00000020487; uc008tfp.1	alpha 1 microglobulin/bikunin	chr4	-	Coding	63143275	63154799	TC0400002796.mm.2	10.4107	9.64646	9.51366	10.5561
Ambra1	NM_001080754; NM_172669; ENSMUST00000045699; ENSMUST00000045705; ENSMUST00000099712; ENSMUST00000111316; ENSMUST00000111317; ENSMUST00000124132; ENSMUST00000133490; ENSMUST00000142224; ENSMUST00000156496; OTTMUST00000033811; OTTMUST00000033812; OTTMUST00000033813; OTTMUST00000033814; OTTMUST00000033815; OTTMUST00000033816; OTTMUST00000033817; OTTMUST00000033969; uc008kwq.1; uc008kwr.1; uc008kws.1…	autophagy/beclin 1 regulator 1	chr2	+	Multiple_Complex	91730134	91918849	TC0200001382.mm.2	6038.61	6793.79	6122.9	6517.03
Amd2	ENSMUST00000080898	S-adenosylmethionine decarboxylase 2	chr10	-	Coding	35708691	35711891	TC1000002003.mm.2	564.175	754.826	873.098	776.047
Amd2; Amd1	NM_007444; NM_009665; ENSMUST00000099945; BC011110; BC071220; BC080791; BC092072; BC138696; BC138697; uc007ews.3	S-adenosylmethionine decarboxylase 2; S-adenosylmethionine decarboxylase 1	chr10	-	Coding	40287458	40302188	TC1000002043.mm.2	3061.45	3061.45	3396.89	3848.29
Amdhd1	NM_027908; ENSMUST00000016034; BC118616; BC121826; OTTMUST00000076679; uc007gut.2	amidohydrolase domain containing 1	chr10	-	Coding	93523338	93540033	TC1000002695.mm.2	8.57419	9.31787	9.25351	8.87656
Amdhd2	NM_172935; ENSMUST00000040735; ENSMUST00000129523; ENSMUST00000130520; ENSMUST00000131766; ENSMUST00000132944; ENSMUST00000138685; BC037005; OTTMUST00000058270; OTTMUST00000058271; OTTMUST00000058272; OTTMUST00000058273; OTTMUST00000058274; OTTMUST00000058275; uc008aum.1; uc008auo.1	amidohydrolase domain containing 2	chr17	-	Multiple_Complex	24155833	24163766	TC1700001618.mm.2	5832.91	5712.87	4329.55	4451.27
Amelx	NM_001081978; NM_009666; ENSMUST00000066112; ENSMUST00000112118; ENSMUST00000112119; ENSMUST00000112120; ENSMUST00000154923; BC059090; OTTMUST00000046809; OTTMUST00000046810; OTTMUST00000046811; OTTMUST00000046812; OTTMUST00000046813; uc009uxr.1; uc009uxs.2; uc009uxt.2; uc009uxu.1	amelogenin, X-linked	chrX	-	Multiple_Complex	169176114	169187209	TC0X00003375.mm.2	20.393	11.3924	15.8895	16.4498
Amer1	NM_175179; ENSMUST00000084535; OTTMUST00000043578; uc009ttx.2	APC membrane recruitment 1	chrX	-	Multiple_Complex	95420313	95444872	TC0X00002667.mm.2	116.97	128	82.7106	99.7331
Amer2	NM_001164705; NM_028113; ENSMUST00000022561; BC056350; uc007ufb.2; uc011zmz.1	APC membrane recruitment 2	chr14	+	Coding	60378286	60381003	TC1400000846.mm.2	13.8326	15.8895	10.5561	12.1257
Amer3	NM_213727; ENSMUST00000052670; BC070435; uc011wjc.1	APC membrane recruitment 3	chr1	+	Coding	34579693	34590944	TC0100000228.mm.2	5.85634	7.56846	5.89708	5.81589
Amfr	NM_011787; ENSMUST00000053766; ENSMUST00000137475; ENSMUST00000139702; ENSMUST00000143265; BC034538; BC040338; OTTMUST00000067661; OTTMUST00000067662; OTTMUST00000067663; OTTMUST00000067664; uc009mvn.1	autocrine motility factor receptor	chr8	-	Multiple_Complex	93971588	94012663	TC0800002722.mm.2	1251.98	1663.49	1305.15	1418.35
Amh	NM_007445; ENSMUST00000036016; uc007get.1	anti-Mullerian hormone	chr10	+	Coding	80805243	80807648	TC1000000872.mm.2	9.06307	7.6211	7.51618	7.1602
Amhr2	NM_144547; ENSMUST00000023809; ENSMUST00000161376; ENSMUST00000162893; BC119571; OTTMUST00000089031; OTTMUST00000089032; OTTMUST00000089033; uc007xvq.2	anti-Mullerian hormone type 2 receptor	chr15	+	Multiple_Complex	102445367	102454639	TC1500001099.mm.2	25.9921	27.8576	25.4572	18.7654
Amica1	NM_001005421; ENSMUST00000050020; BC050133; OTTMUST00000040457; uc009pfd.2; uc009pfe.2	adhesion molecule, interacts with CXADR antigen 1	chr9	+	Coding	45079183	45108531	TC0900000533.mm.2	58.0812	89.2636	78.7932	76.1093
Amigo1	NM_001004293; NM_001287093; NM_146137; ENSMUST00000050909; ENSMUST00000106656; ENSMUST00000106659; ENSMUST00000106661; ENSMUST00000155782; BC010598; OTTMUST00000016567; OTTMUST00000016569; OTTMUST00000016570	adhesion molecule with Ig like domain 1	chr3	+	Multiple_Complex	108186289	108192286	TC0300001132.mm.2	75.0614	58.892	60.5477	58.4852
Amigo2	NM_001164563; NM_001164602; NM_178114; ENSMUST00000053106; BC095990; uc007xks.2; uc011zyk.1; uc011zyl.1	adhesion molecule with Ig like domain 2	chr15	-	Coding	97244074	97247287	TC1500002151.mm.2	7.94474	8.11168	10.0561	7.51618
Amigo3	NM_177275; ENSMUST00000085060; OTTMUST00000039935; uc009rom.1	adhesion molecule with Ig like domain 3	chr9	+	Coding	108053159	108055701	TC0900001392.mm.2	27.6652	29.8571	26.3549	29.6508
Ammecr1	NM_019496; ENSMUST00000041317; OTTMUST00000045376; uc009umc.1	Alport syndrome, mental retardation, midface hypoplasia and elliptocytosis chromosomal region gene 1	chrX	-	Multiple_Complex	142851146	142966728	TC0X00003108.mm.2	474.413	501.463	461.44	580.037
Ammecr1l	NM_001242430; NM_153515; ENSMUST00000115808; BC034661; BC056948; uc008eif.2; uc008eig.2; uc008eih.2; uc008eii.2; uc008eij.2; uc008eik.2	AMME chromosomal region gene 1-like	chr18	+	Multiple_Complex	31759824	31784083	TC1800000242.mm.2	1009.9	855.13	1112.82	975.501
Amn	NM_033603; ENSMUST00000021707; BC087954; uc007pcp.1; uc007pcq.1	amnionless	chr12	+	Coding	111271098	111276426	TC1200001233.mm.2	60.5477	70.0348	81.0084	64.8934
Amn1	NM_001113424; ENSMUST00000095319; ENSMUST00000111535; ENSMUST00000127743; ENSMUST00000134181; ENSMUST00000141346; ENSMUST00000149149; ENSMUST00000150610; ENSMUST00000152062; ENSMUST00000156864; OTTMUST00000059718; OTTMUST00000059719; OTTMUST00000059721; OTTMUST00000059722; OTTMUST00000059768; OTTMUST00000059769; OTTMUST00000059770; OTTMUST00000059771; OTTMUST00000059772; uc009eua.1; uc012evy.1; u…	antagonist of mitotic exit network 1	chr6	-	Multiple_Complex	149157147	149188712	TC0600003482.mm.2	455.087	501.463	504.951	515.561
Amot	NM_153319; ENSMUST00000112835; ENSMUST00000112836; ENSMUST00000125271; ENSMUST00000135832; ENSMUST00000138187; ENSMUST00000143610; BC057638; OTTMUST00000045440; OTTMUST00000045441; OTTMUST00000045442; OTTMUST00000045443; OTTMUST00000045444	angiomotin	chrX	-	Multiple_Complex	145446424	145505181	TC0X00003133.mm.2	84.4485	99.7331	72.5046	82.1393
Amot	NM_001290274	angiomotin			Coding			TSUnmapped00000005.mm.2	44.0173	50.9143	35.5062	32.8996
Amotl1	NM_001081395; ENSMUST00000013220; ENSMUST00000160770; ENSMUST00000161171; ENSMUST00000162802; ENSMUST00000162901; BC151000; BC151004; BC151007; OTTMUST00000086703; OTTMUST00000086704; OTTMUST00000086705; OTTMUST00000086706; uc009oep.1; uc009oeq.1	angiomotin-like 1	chr9	-	Multiple_Complex	14541966	14643529	TC0900001771.mm.2	17.8766	19.2929	16.2234	16.3362
Amotl2	NM_019764; ENSMUST00000035121; ENSMUST00000126616; ENSMUST00000130602; ENSMUST00000134483; ENSMUST00000136934; ENSMUST00000138224; ENSMUST00000142011; ENSMUST00000145913; ENSMUST00000145937; ENSMUST00000153911; ENSMUST00000153965; ENSMUST00000155143; ENSMUST00000156485; BC027824; OTTMUST00000083572; OTTMUST00000083573; OTTMUST00000083574; OTTMUST00000083575; OTTMUST00000083576; OTTMUST00000083931…	angiomotin-like 2	chr9	+	Multiple_Complex	102716672	102733418	TC0900001293.mm.2	90.5097	107.635	92.4115	83.8652
Ampd1	NM_001033303; ENSMUST00000090715; ENSMUST00000155034; ENSMUST00000176440; ENSMUST00000177250; OTTMUST00000075010; OTTMUST00000075011; OTTMUST00000104428; OTTMUST00000110838; uc008qso.1; uc008qsp.1	adenosine monophosphate deaminase 1	chr3	+	Multiple_Complex	103074014	103429422	TC0300001043.mm.2	12.042	10.5561	8.81524	10.7779
Ampd2	NM_001289719; NM_001289720; NM_028779; ENSMUST00000078912; ENSMUST00000102637; ENSMUST00000102638; ENSMUST00000106667; ENSMUST00000125467; ENSMUST00000127232; ENSMUST00000133129; ENSMUST00000136712; ENSMUST00000149479; ENSMUST00000153626; BC049119; OTTMUST00000016580; OTTMUST00000016581; OTTMUST00000016582; OTTMUST00000016583; OTTMUST00000016584; OTTMUST00000016585; OTTMUST00000016587; OTTMUST000…	adenosine monophosphate deaminase 2	chr3	-	Multiple_Complex	108074062	108086666	TC0300002730.mm.2	526.394	421.679	512	442.643
Ampd3	NM_001276301; NM_009667; ENSMUST00000005829; ENSMUST00000106686; ENSMUST00000143786; ENSMUST00000147587; ENSMUST00000148292; ENSMUST00000170374; ENSMUST00000176487; BC040366; BC056380; OTTMUST00000057241; OTTMUST00000057242; OTTMUST00000057243; OTTMUST00000057244; OTTMUST00000057245; OTTMUST00000057246; OTTMUST00000110847; uc009jfm.1	adenosine monophosphate deaminase 3	chr7	+	Multiple_Complex	110768206	110812408	TC0700001631.mm.2	9280.58	9280.58	6338.83	6382.92
Amph	NM_001289546; NM_175007; ENSMUST00000003345; BC054718	amphiphysin	chr13	+	Coding	18948351	19150919	TC1300000135.mm.2	28.0514	24.9333	21.259	31.3414
Amt	NM_001013814; ENSMUST00000035230; ENSMUST00000160025; ENSMUST00000160675; ENSMUST00000162568; BC132277; BC132279; OTTMUST00000082195; OTTMUST00000082196; OTTMUST00000082197; OTTMUST00000082198; uc009rpc.1	aminomethyltransferase	chr9	+	Multiple_Complex	108296853	108301597	TC0900001399.mm.2	18.507	19.9733	23.2636	28.443
Amtn	NM_027793; ENSMUST00000073363; uc008xzq.1	amelotin	chr5	+	Coding	88376108	88385916	TC0500000810.mm.2	10.2674	8.51496	8.9383	8.39773
Amy1	NM_001110505; NM_007446; ENSMUST00000067980; ENSMUST00000106540; ENSMUST00000142505; ENSMUST00000172885; BC009121; OTTMUST00000053503; OTTMUST00000053504; OTTMUST00000053505; OTTMUST00000094851; uc008rba.2; uc008rbb.2	amylase 1, salivary	chr3	-	Multiple_Complex	113555710	113577830	TC0300003247.mm.2	32.8996	41.9326	25.8125	20.8215
Amy2a1	OTTMUST00000053624	amylase 2a1	chr3	-	Coding	113528209	113532428	TC0300002785.mm.2	23.1029	20.5348	25.6342	17.5087
Amy2a2; Amy2a4	ENSMUST00000098667; OTTMUST00000053623; uc008raz.2; uc012cwm.1	amylase 2a2; amylase 2a4	chr3	-	Coding	113345049	113356658	TC0300002784.mm.2	18.0009	14.3204	23.1029	18.3792
Amy2a3; Amy2a2	NM_001160151; NM_001160152; ENSMUST00000179314; OTTMUST00000053622; uc008ray.2; uc012cwl.1	amylase 2a3; amylase 2a2	chr3	-	Coding	113312449	113324052	TC0300002783.mm.2	22.3159	14.3204	23.1029	19.2929
Amy2a4; Amy2a2	NM_001160150; ENSMUST00000179568; OTTMUST00000053625; uc008rax.2; uc012cwk.1	amylase 2a4; amylase 2a2	chr3	-	Multiple_Complex	113279837	113291449	TC0300002782.mm.2	17.8766	14.8254	22.3159	20.8215
Amy2a5	NM_001042711; ENSMUST00000098673; ENSMUST00000144352; BC094924; BC100579; OTTMUST00000053626; OTTMUST00000053627; uc008raw.2; uc012cwj.1	amylase 2a5	chr3	-	Multiple_Complex	113249176	113258837	TC0300002781.mm.2	23.1029	15.0324	21.5557	16.7955
Amy2b	NM_001190403; NM_001190404; OTTMUST00000053725; uc008rav.2; uc012cwi.1	amylase 2b	chr3	-	Multiple_Complex	113147656	113156727	TC0300002778.mm.2	16.3362	10.8528	15.5625	13.0864
Amz1	NM_173405; ENSMUST00000060918; ENSMUST00000120630; ENSMUST00000126975; ENSMUST00000155644; ENSMUST00000156006; ENSMUST00000176035; ENSMUST00000177057; BC129841; BC129842; OTTMUST00000066380; OTTMUST00000066395; OTTMUST00000066396; OTTMUST00000066397; OTTMUST00000066398; OTTMUST00000110864; OTTMUST00000110865; uc009aif.1; uc009aig.1	archaelysin family metallopeptidase 1	chr5	+	Multiple_Complex	140724127	140761439	TC0500001698.mm.2	643.591	652.575	347.291	455.087
Amz2	NM_001252193; NM_025275; ENSMUST00000020929; ENSMUST00000092500; ENSMUST00000103061; ENSMUST00000125108; ENSMUST00000131181; ENSMUST00000141739; ENSMUST00000154875; ENSMUST00000155036; BC025087; uc007mcg.1; uc007mch.1; uc007mcj.2	archaelysin family metallopeptidase 2	chr11	+	Multiple_Complex	109425946	109453359	TC1100001830.mm.2	3875.05	4359.66	3875.05	4011.71
Anapc1	NM_008569; ENSMUST00000014499; ENSMUST00000110332; ENSMUST00000110333; ENSMUST00000123503; ENSMUST00000124418; ENSMUST00000134485; ENSMUST00000143007; ENSMUST00000145906; ENSMUST00000151171; ENSMUST00000154320; ENSMUST00000154995; BC139002; BC145492; OTTMUST00000036387; OTTMUST00000036388; OTTMUST00000036389; OTTMUST00000036390; OTTMUST00000036391; OTTMUST00000036595; OTTMUST00000036596; OTTMUST0…	anaphase promoting complex subunit 1	chr2	-	Multiple_Complex	128610083	128687395	TC0200004580.mm.2	3444.31	3304	3691.52	3373.43
Anapc10	NM_026904; ENSMUST00000048147; BC031460; uc009miv.1; uc009miw.1	anaphase promoting complex subunit 10	chr8	+	Coding	79711820	79777321	TC0800000885.mm.2	1016.93	995.999	1067.48	1082.39
Anapc11	NM_001038230; NM_025389; ENSMUST00000026128; ENSMUST00000093140; ENSMUST00000129263; ENSMUST00000148114; BC023039; OTTMUST00000009172; OTTMUST00000009173; OTTMUST00000009174; OTTMUST00000061821; uc007mtm.2; uc007mtn.2	anaphase promoting complex subunit 11	chr11	+	Multiple_Complex	120598421	120608198	TC1100002036.mm.2	1924.14	1686.71	1992	2179.83
Anapc13	NM_181394; ENSMUST00000038673; BC028526; uc009rft.2	anaphase promoting complex subunit 13	chr9	+	Coding	102626296	102634244	TC0900001290.mm.2	8079.22	9216.48	8539.88	8719.32
Anapc15	NM_027532; ENSMUST00000032884; ENSMUST00000035395; ENSMUST00000098237; ENSMUST00000106973; ENSMUST00000106978; ENSMUST00000129641; ENSMUST00000131269; ENSMUST00000137949; ENSMUST00000143835; ENSMUST00000144207; ENSMUST00000146286; ENSMUST00000150018; ENSMUST00000178851; BC006736; BC080730; OTTMUST00000061752; OTTMUST00000061753; OTTMUST00000061754; OTTMUST00000061755; OTTMUST00000061756; OTTMUST0…	anaphase prompoting complex C subunit 15	chr7	+	Multiple_Complex	101881325	101901847	TC0700001442.mm.2	3492.39	4269.94	4329.55	4870.99
Anapc16	NM_025514; ENSMUST00000020307; ENSMUST00000182116; ENSMUST00000182152; ENSMUST00000182898; ENSMUST00000182912; ENSMUST00000182925; ENSMUST00000183093; ENSMUST00000183113; BC025117; OTTMUST00000113714; OTTMUST00000113715; OTTMUST00000113716; OTTMUST00000113717; OTTMUST00000113718; OTTMUST00000113719; OTTMUST00000113720; OTTMUST00000113721; uc007fef.1	anaphase promoting complex subunit 16	chr10	-	Multiple_Complex	59743001	60003135	TC1000002218.mm.2	1595.73	1552.09	1964.57	1884.54
Anapc2	NM_175300; ENSMUST00000028341; ENSMUST00000125885; ENSMUST00000129265; ENSMUST00000129300; BC137583; OTTMUST00000028080; OTTMUST00000028081; OTTMUST00000028082; OTTMUST00000028083; uc008ird.2; uc008ire.2	anaphase promoting complex subunit 2	chr2	+	Multiple_Complex	25272466	25285916	TC0200000406.mm.2	3420.52	3258.52	3281.18	3396.89
Anapc4	NM_024213; ENSMUST00000031072; ENSMUST00000130536; ENSMUST00000131750; ENSMUST00000138629; ENSMUST00000141641; ENSMUST00000142035; ENSMUST00000144574; ENSMUST00000145349; ENSMUST00000150682; ENSMUST00000154980; BC016237; BC024870; OTTMUST00000056627; OTTMUST00000056628; OTTMUST00000056629; OTTMUST00000056631; OTTMUST00000056632; OTTMUST00000056672; OTTMUST00000056673; OTTMUST00000056675; uc008xkw…	anaphase promoting complex subunit 4	chr5	+	Multiple_Complex	52834015	52867797	TC0500000534.mm.2	3983.99	3640.7	4096	4389.98
Anapc5	NM_001042491; NM_001289517; NM_001289518; NM_001289519; NM_001289520; NM_021505; ENSMUST00000086216; BC010339; BC046566; BC046804; uc008zmm.1; uc012edb.1	anaphase-promoting complex subunit 5	chr5	-	Coding	122787459	122821342	TC0500003220.mm.2	10441.2	9877.98	11993.8	11665.8
Anapc7	NM_019805; ENSMUST00000031422; ENSMUST00000119792; ENSMUST00000122010; ENSMUST00000148266; ENSMUST00000154074; BC006635; OTTMUST00000066107; OTTMUST00000066108; OTTMUST00000066109; OTTMUST00000066110; uc008zlg.2; uc008zlh.2	anaphase promoting complex subunit 7	chr5	+	Multiple_Complex	122421693	122444912	TC0500001394.mm.2	390.722	407.315	319.573	306.555
Ang; Rnase4	NM_001161731; NM_007447; NM_021472; NM_201239; ENSMUST00000022428; ENSMUST00000069011; ENSMUST00000169895; ENSMUST00000171688; BC005569; BC055355; BC061105; BC066843; uc007tml.2; uc007tmm.2; uc007tmn.2; uc007tmo.2	angiogenin, ribonuclease, RNase A family, 5; ribonuclease, RNase A family 4	chr14	+	Coding	51091077	51106151	TC1400000578.mm.2	879.171	814.629	855.13	897.644
Ang2	NM_007449; ENSMUST00000051274; uc007tmu.1	angiogenin, ribonuclease A family, member 2	chr14	-	Coding	51195486	51195923	TC1400002001.mm.2	10.6295	17.5087	14.42	13.4543
Ang3; Ang5	NM_001123394; NM_007448; OTTMUST00000087959; uc011zjf.1; uc011zjg.1	angiogenin, ribonuclease A family, member 3; angiogenin, ribonuclease A family, member 5	chr14	+	Coding	43957069	43963080	TC1400000455.mm.2	14.42	14.2215	16	11.6318
Ang4	NM_177544; ENSMUST00000073860; BC042938; BC132444; BC132448; OTTMUST00000093335; uc007tnd.1	angiogenin, ribonuclease A family, member 4	chr14	-	Coding	51763878	51773590	TC1400002015.mm.2	8.81524	6.32033	6.77396	7.3615
Ang6	NM_001011876; ENSMUST00000096869; ENSMUST00000160223; OTTMUST00000087953	angiogenin, ribonuclease A family, member 6	chr14	-	Coding	44001664	44006418	TC1400001875.mm.2	11.9588	18.0009	12.295	11.7127
Angel1	NM_144524; ENSMUST00000021682; ENSMUST00000163388; ENSMUST00000165332; ENSMUST00000167272; ENSMUST00000167813; ENSMUST00000171293; BC019148; OTTMUST00000093901; OTTMUST00000093902; OTTMUST00000093903; OTTMUST00000093904; OTTMUST00000093905; OTTMUST00000093933; uc011ypj.1	angel homolog 1 (Drosophila)	chr12	-	Multiple_Complex	86700502	86726460	TC1200002108.mm.2	54.5686	52.7098	77.1717	64
Angel2	NM_001199020; NM_021421; NR_037578; NR_037579; ENSMUST00000027947; ENSMUST00000066632; ENSMUST00000110899; ENSMUST00000123384; ENSMUST00000130298; ENSMUST00000134187; ENSMUST00000135364; ENSMUST00000137608; ENSMUST00000144693; ENSMUST00000146048; BC024907; OTTMUST00000051004; OTTMUST00000051005; OTTMUST00000051006; OTTMUST00000051007; OTTMUST00000051008; OTTMUST00000051009; OTTMUST00000051010; OT…	angel homolog 2 (Drosophila)	chr1	+	Multiple_Complex	190925108	190946962	TC0100001831.mm.2	1234.75	1269.46	1332.57	1269.46
Angpt1	NM_001286062; NM_009640; ENSMUST00000022921; BC067410	angiopoietin 1	chr15	-	Coding	42424667	42676977	TC1500001450.mm.2	213.783	245.572	202.251	227.544
Angpt2	NM_007426; ENSMUST00000033846; ENSMUST00000170200; BC027216; BC138309; BC138313; OTTMUST00000092685; OTTMUST00000092696	angiopoietin 2	chr8	-	Multiple_Complex	18690263	18741562	TC0800001797.mm.2	41.0696	36.0019	35.5062	30.2738
Angpt4	NM_009641; ENSMUST00000028955; BC129965; BC129966; OTTMUST00000037663; uc008neq.1	angiopoietin 4	chr2	+	Coding	151911210	151945337	TC0200002270.mm.2	32.2226	36.2523	35.261	42.8137
Angptl1	NM_028333; ENSMUST00000027885; ENSMUST00000111720; BC082563; OTTMUST00000054174; OTTMUST00000054175; uc007ddc.1; uc007ddd.2	angiopoietin-like 1	chr1	+	Coding	156838562	156861079	TC0100001425.mm.2	11.6318	18.8959	16.5642	17.8766
Angptl2	NM_011923; ENSMUST00000004208; ENSMUST00000139148; ENSMUST00000143252; BC138609; BC138610; OTTMUST00000029972; OTTMUST00000029973; OTTMUST00000029974; uc008jhp.1; uc008jhr.1	angiopoietin-like 2	chr2	+	Multiple_Complex	33215961	33247717	TC0200000603.mm.2	604.668	576.03	843.357	694.581
Angptl3	NM_013913; ENSMUST00000030280; ENSMUST00000125546; ENSMUST00000136091; BC019491; OTTMUST00000019815; OTTMUST00000019816; OTTMUST00000019817; uc008tur.1; uc008tus.1	angiopoietin-like 3	chr4	+	Multiple_Complex	99030954	99046111	TC0400000993.mm.2	302.334	205.074	213.783	167.73
Angptl4	NM_020581; ENSMUST00000002360; ENSMUST00000173869; ENSMUST00000174858; ENSMUST00000174872; BC006611; BC021343; BC025797; OTTMUST00000095930; OTTMUST00000095931; OTTMUST00000095932; OTTMUST00000095933; uc008bzp.2; uc012apl.1	angiopoietin-like 4	chr17	-	Multiple_Complex	33773750	33781575	TC1700001877.mm.2	6382.92	6562.36	5113.16	5220.6
Angptl6	NM_145154; ENSMUST00000043726; BC025904; OTTMUST00000110345; uc009ojj.1	angiopoietin-like 6	chr9	-	Coding	20873808	20879727	TC0900001849.mm.2	36.0019	48.5029	52.3457	49.18
Angptl7	NM_001039554; ENSMUST00000030840; BC023373; OTTMUST00000025645; uc008vus.1	angiopoietin-like 7	chr4	-	Coding	148495183	148500462	TC0400004023.mm.2	22.3159	25.9921	23.7524	25.1067
Angptl8	NM_001080940; ENSMUST00000058777	angiopoietin-like 8	chr9	+	Coding	21835510	21837347	TC0900000205.mm.2	11.2356	10.2674	8.39773	10.2674
Ank; Mir7117	NM_020332; NR_106065; ENSMUST00000022875; ENSMUST00000134004; BC054379; OTTMUST00000065059; OTTMUST00000065060; uc007vjo.2; uc007vjp.2	progressive ankylosis; microRNA 7117	chr15	+	Multiple_Complex	27466677	27594909	TC1500000175.mm.2	1341.84	1074.91	1595.73	1858.6
Ank1	NM_001110783; NM_001277280; NM_001277281; NM_001277284; NM_001277286; NM_001277289; NM_031158; NR_102385; NR_102386; ENSMUST00000033947; ENSMUST00000084038; ENSMUST00000110688; ENSMUST00000117270; ENSMUST00000117296; ENSMUST00000117662; ENSMUST00000118733; ENSMUST00000121075; ENSMUST00000121802; ENSMUST00000123418; ENSMUST00000130311; ENSMUST00000135206; ENSMUST00000141784; ENSMUST00000152511; EN…	ankyrin 1, erythroid	chr8	+	Multiple_Complex	22974836	23150497	TC0800000291.mm.2	32.4467	25.9921	30.0647	30.4844
Ank2	NM_001034168; NM_178655; ENSMUST00000044443; ENSMUST00000104965; ENSMUST00000182008; ENSMUST00000182025; ENSMUST00000182050; ENSMUST00000182062; ENSMUST00000182064; ENSMUST00000182078; ENSMUST00000182118; ENSMUST00000182212; ENSMUST00000182271; ENSMUST00000182316; ENSMUST00000182452; ENSMUST00000182547; ENSMUST00000182571; ENSMUST00000182588; ENSMUST00000182610; ENSMUST00000182711; ENSMUST0000018…	ankyrin 2, brain	chr3	-	Multiple_Complex	126921606	127499349	TC0300002901.mm.2	31.779	40.5042	31.779	41.3553
Ank3	NM_009670; NM_146005; NM_170687; NM_170688; NM_170689; NM_170690; NM_170728; NM_170729; NM_170730; ENSMUST00000047061; ENSMUST00000054167; ENSMUST00000092431; ENSMUST00000092432; ENSMUST00000092433; ENSMUST00000092434; ENSMUST00000181974; ENSMUST00000182029; ENSMUST00000182142; ENSMUST00000182155; ENSMUST00000182162; ENSMUST00000182194; ENSMUST00000182207; ENSMUST00000182239; ENSMUST00000182269; …	ankyrin 3, epithelial	chr10	+	Multiple_Complex	69533708	70027438	TC1000000661.mm.2	15.8895	17.6305	15.7797	16.2234
Ankar	NM_176980; ENSMUST00000053499; BC132415; BC145253; uc007bkt.2; uc007bku.2; uc011wmv.1	ankyrin and armadillo repeat containing	chr1	-	Coding	72642980	72700564	TC0100002558.mm.2	15.5625	21.259	17.0299	15.6707
Ankdd1a	ENSMUST00000061766	ankyrin repeat and death domain containing 1A	chr9	-	Multiple_Complex	65488470	65520193	TC0900002511.mm.2	367.093	388.023	445.722	433.534
Ankdd1b	NM_001042714; ENSMUST00000055607; ENSMUST00000181074; ENSMUST00000181276; ENSMUST00000181613; ENSMUST00000181761; ENSMUST00000181822; BC112417; OTTMUST00000112624; OTTMUST00000112625; OTTMUST00000112626; OTTMUST00000112627; OTTMUST00000112628; OTTMUST00000112629; uc007rmx.1; uc007rmy.1; uc011zdb.1	ankyrin repeat and death domain containing 1B	chr13	-	Multiple_Complex	96416134	96471198	TC1300002470.mm.2	18.3792	30.2738	20.9663	17.2677
Ankef1; BC034902	NM_175667; ENSMUST00000028726; ENSMUST00000121717; ENSMUST00000123214; ENSMUST00000131970; ENSMUST00000138967; ENSMUST00000149712; ENSMUST00000150189; ENSMUST00000154343; ENSMUST00000154394; ENSMUST00000180246; BC034902; BC120825; OTTMUST00000036968; OTTMUST00000036969; OTTMUST00000036970; OTTMUST00000036971; OTTMUST00000078286; OTTMUST00000078287; OTTMUST00000078288; OTTMUST00000078289; OTTMUST0…	ankyrin repeat and EF-hand domain containing 1; cDNA sequence BC034902	chr2	+	Multiple_Complex	136501910	136562098	TC0200002075.mm.2	7.46426	8.63383	8.81524	10.4831
Ankfn1	NM_001080933; ENSMUST00000128717; ENSMUST00000169201; OTTMUST00000002647; uc007kwj.1	ankyrin-repeat and fibronectin type III domain containing 1	chr11	-	Multiple_Complex	89420987	89777653	TC1100003520.mm.2	8.39773	9.98664	9.71356	9.18959
Ankfy1	NM_009671; ENSMUST00000102548; ENSMUST00000127610; ENSMUST00000132889; ENSMUST00000147195; ENSMUST00000150172; ENSMUST00000155998; BC139231; BC145583; OTTMUST00000013819; OTTMUST00000013820; OTTMUST00000013821; OTTMUST00000013822; OTTMUST00000013823; OTTMUST00000013824; uc007jzg.1; uc007jzh.1; uc011xyl.1	ankyrin repeat and FYVE domain containing 1	chr11	+	Multiple_Complex	72689991	72772146	TC1100001004.mm.2	5556.65	5712.87	6841.04	5955.47
Ankhd1; Eif4ebp3	NM_175375; NM_201256; ENSMUST00000006205; ENSMUST00000036765; ENSMUST00000037072; ENSMUST00000116653; ENSMUST00000130035; ENSMUST00000134146; ENSMUST00000136030; ENSMUST00000140061; ENSMUST00000142780; ENSMUST00000142977; ENSMUST00000143966; ENSMUST00000152060; ENSMUST00000152940; ENSMUST00000153612; ENSMUST00000155329; ENSMUST00000156424; BC061242; BC111107; OTTMUST00000083114; OTTMUST0000008311…	ankyrin repeat and KH domain containing 1; eukaryotic translation initiation factor 4E binding protein 3	chr18	+	Multiple_Complex	36559987	36666324	TC1800000332.mm.2	3350.13	3640.7	2628.46	2702.35
Ankib1	NM_001003909; NM_001289527; NM_001289528; NM_001289529; ENSMUST00000043551; BC145511; BC150792	ankyrin repeat and IBR domain containing 1	chr5	-	Multiple_Complex	3689999	3803124	TC0500001888.mm.2	256	330.842	261.379	317.365
Ankk1	NM_172922; ENSMUST00000034792; BC145078; uc009pjb.1; uc012gsv.1; uc012gsw.1	ankyrin repeat and kinase domain containing 1	chr9	-	Coding	49415222	49427021	TC0900002251.mm.2	13.1775	19.5622	12.4666	14.42
Ankle1	NM_172756; ENSMUST00000119976; ENSMUST00000120725; ENSMUST00000124520; ENSMUST00000125290; ENSMUST00000136522; OTTMUST00000073966; OTTMUST00000073967; OTTMUST00000073968; OTTMUST00000073969; OTTMUST00000073970; uc009mdc.2; uc009mdd.2	ankyrin repeat and LEM domain containing 1	chr8	+	Multiple_Complex	71406010	71409904	TC0800000787.mm.2	93.7015	75.0614	78.7932	101.829
Ankle2	NM_001253814; NM_027922; ENSMUST00000031474; ENSMUST00000086674; BC065071; uc008yqe.2; uc008yqf.2; uc008yqg.2	ankyrin repeat and LEM domain containing 2	chr5	+	Coding	110231004	110256651	TC0500001136.mm.2	1710.26	1734.13	1606.83	1552.09
Ankmy1	NM_172850; ENSMUST00000112998; ENSMUST00000160548; BC120887; BC120888; OTTMUST00000051678; OTTMUST00000051679; uc007cbt.1; uc011wpl.1	ankyrin repeat and MYND domain containing 1	chr1	-	Coding	92870129	92902906	TC0100002823.mm.2	23.9176	23.2636	26.5382	22.0087
Ankmy2	NM_146033; ENSMUST00000041640; BC012275; BC024959; uc007njs.2; uc007njt.2; uc007nju.1	ankyrin repeat and MYND domain containing 2	chr12	+	Coding	36157124	36197291	TC1200000319.mm.2	158.683	184.823	172.446	165.421
Ankra2	NM_001271388; NM_001271389; NM_001271390; NM_001271391; NM_001271392; NM_023472; ENSMUST00000022164; ENSMUST00000091356; ENSMUST00000123924; ENSMUST00000150352; ENSMUST00000150916; ENSMUST00000155629; BC066113; BC079615; OTTMUST00000081140; OTTMUST00000081141; OTTMUST00000081142; OTTMUST00000081143; OTTMUST00000081144; OTTMUST00000081145	ankyrin repeat, family A (RFXANK-like), 2	chr13	+	Multiple_Complex	98263076	98274754	TC1300001112.mm.2	604.668	621.668	494.559	461.44
Ankrd1	NM_013468; ENSMUST00000025718; BC037138; uc008hhh.1	ankyrin repeat domain 1 (cardiac muscle)	chr19	-	Coding	36111965	36119844	TC1900001437.mm.2	118.603	82.1393	81.0084	56.1028
Ankrd10; Mir7238	NM_001167967; NM_001281974; NM_001281975; NM_133971; NR_030781; NR_106097; ENSMUST00000033905; ENSMUST00000169782; BC002198	ankyrin repeat domain 10; microRNA 7238	chr8	-	Multiple_Complex	11611581	11635757	TC0800001701.mm.2	372.217	328.557	357.054	266.871
Ankrd11	NM_001081379; NR_037865; ENSMUST00000098333; ENSMUST00000098334; ENSMUST00000172906; ENSMUST00000174833; BC158043; BC172141; OTTMUST00000097880; OTTMUST00000097881; OTTMUST00000097882; uc009nty.1; uc009ntz.2; uc009nua.1; uc009nub.2; uc012gml.1	ankyrin repeat domain 11	chr8	-	Multiple_Complex	122883337	123042284	TC0800003084.mm.2	989.119	942.272	916.506	922.88
Ankrd12	NM_001025572; ENSMUST00000038116; ENSMUST00000124297; ENSMUST00000129756; ENSMUST00000135136; ENSMUST00000139901; ENSMUST00000143516; ENSMUST00000146090; ENSMUST00000150766; OTTMUST00000058014; OTTMUST00000058015; OTTMUST00000058016; OTTMUST00000058017; OTTMUST00000058018; OTTMUST00000058019; OTTMUST00000058020; OTTMUST00000058021; uc008dgs.1; uc008dgt.1; uc008dgu.1; uc008dgv.1	ankyrin repeat domain 12	chr17	-	Multiple_Complex	65967501	66077089	TC1700002420.mm.2	4904.87	5007.93	4329.55	3929.15
Ankrd13a	NM_026718; ENSMUST00000102578; ENSMUST00000129001; ENSMUST00000131803; ENSMUST00000137519; ENSMUST00000140604; BC061692; BC108413; OTTMUST00000034604; OTTMUST00000034605; OTTMUST00000034606; OTTMUST00000034607; OTTMUST00000034612; uc008zaf.1; uc008zag.1	ankyrin repeat domain 13a	chr5	+	Multiple_Complex	114774677	114806200	TC0500001233.mm.2	6888.62	6608.01	6984.79	6382.92
Ankrd13b	NM_172945; ENSMUST00000037593; ENSMUST00000092892; ENSMUST00000127291; ENSMUST00000135227; ENSMUST00000143872; ENSMUST00000145934; BC151158; OTTMUST00000018564; OTTMUST00000018565; OTTMUST00000018566; OTTMUST00000018567; OTTMUST00000018568; uc007kgu.1; uc007kgv.1; uc007kgw.1; uc007kgx.1; uc011xzw.1	ankyrin repeat domain 13b	chr11	-	Multiple_Complex	77470485	77489678	TC1100003265.mm.2	364.557	335.461	347.291	288.015
Ankrd13c	NM_001013806; ENSMUST00000040787; ENSMUST00000164582; BC138991; BC138992; uc008rvk.1	ankyrin repeat domain 13c	chr3	+	Multiple_Complex	157947414	158006837	TC0300001581.mm.2	1038.29	1184.45	910.175	1074.91
Ankrd13d	NM_026720; ENSMUST00000056888; ENSMUST00000163858; ENSMUST00000166031; ENSMUST00000167215; ENSMUST00000169192; ENSMUST00000169653; ENSMUST00000170283; BC058982; OTTMUST00000094029; OTTMUST00000094030; OTTMUST00000094031; OTTMUST00000094032; OTTMUST00000094033; OTTMUST00000094034; OTTMUST00000094035; uc008fzr.1; uc008fzs.1	ankyrin repeat domain 13 family, member D	chr19	-	Multiple_Complex	4270180	4283137	TC1900000915.mm.2	224.411	167.73	186.108	165.421
[truncated: 20,698 more rows]

## Sheet: Table 2
		Supplementary Table 2: Gene chip analysis of M-IL-10 samples
array_type=Clariom_S_Mouse									Transcriptional intensity
[truncated: 22,207 more rows]
