# Supplementary material for: B cell-derived GABA elicits IL-10+ macrophages to limit anti-tumour immunity
Source: Nature. 2021 Nov 3;599(7885):471–6. doi: 10.1038/s41586-021-04082-1 (PMC8599023; doi:10.1038/s41586-021-04082-1)
Supplement: Supplementary file 5 — Source Data Fig. 1 [file 41586_2021_4082_MOESM5_ESM.xlsx]

## Sheet: b
Mice	LN	ID	PC1	PC2
rag-/-	cLN	c RAG-1	11.376	-0.64006
rag-/-	cLN	c RAG-2	13.349	0.070548
rag-/-	cLN	c RAG-3	11.338	1.103
muMt-/-	cLN	c uMT-1	6.5286	-1.2908
muMt-/-	cLN	c uMT-2	10.57	-3.0516
muMt-/-	cLN	c uMT-3	10.82	-2.593
muMt-/-	cLN	c uMT-4	10.884	-2.1544
Cd3e-/-	cLN	cCD3-/-1	9.179	-0.49591
Cd3e-/-	cLN	cCD3-/-2	12.002	0.49025
Cd3e-/-	cLN	cCD3-/-3	9.0912	0.92594
Cd3e-/-	cLN	cCD3-/-4	5.1747	2.3414
Cd3e-/-	cLN	cCD3-/-5	8.4225	1.1941
WT	cLN	cWT-1	7.7974	0.48346
WT	cLN	cWT-2	9.8896	0.5557
WT	cLN	cWT-3	9.5757	1.4555
WT	cLN	cWT-4	7.4184	1.6021
WT	cLN	cWT-5	10.794	1.5957
WT	cLN	cWT-6	8.848	1.7565
WT	cLN	cWT-7	11.25	-0.79922
WT	cLN	cWT-8	10.229	0.8257
WT	cLN	cWT-9	6.7143	-1.2206
WT	cLN	cWT-10	1.689	-1.7747
WT	cLN	cWT-11	6.034	-3.6808
rag-/-	iLN	i RAG-1	5.735	-0.74394
rag-/-	iLN	i RAG-2	6.363	-1.5801
rag-/-	iLN	i RAG-3	3.6746	0.31873
muMt-/-	iLN	i uMT-1	-6.9808	-3.1108
muMt-/-	iLN	i uMT-2	-15.571	-14.548
muMt-/-	iLN	i uMT-3	-10.102	-11.704
muMt-/-	iLN	i uMT-4	-9.0567	-9.9261
Cd3e-/-	iLN	iCD3-/-1	-10.638	0.56397
Cd3e-/-	iLN	iCD3-/-2	-4.1424	0.3866
Cd3e-/-	iLN	iCD3-/-3	-1.872	2.1851
Cd3e-/-	iLN	iCD3-/-4	-5.327	2.253
Cd3e-/-	iLN	iCD3-/-5	2.8687	2.0949
WT	iLN	iWT-1	-15.496	2.4329
WT	iLN	iWT-2	-15.714	5.787
WT	iLN	iWT-3	-15.117	9.9723
WT	iLN	iWT-4	-13.138	5.4236
WT	iLN	iWT-5	-11.347	7.9993
WT	iLN	iWT-6	-9.9302	5.6597
WT	iLN	iWT-7	-14.624	1.5164
WT	iLN	iWT-8	-17.46	2.8741
WT	iLN	iWT-9	-16.595	2.1205
WT	iLN	iWT-10	-8.6698	1.5967
WT	iLN	iWT-11	-25.833	-8.2701

## Sheet: c
	Total	Expected	Hits	Raw p	-Log10(P)	Holm adjust	FDR	Impact
Pyrimidine metabolism	39	4.2988	21	2.5261e-11	10.598	2.1219e-09	2.1219e-09	0.69248
Alanine, aspartate and glutamate metabolism	28	3.0863	16	2.2424e-09	8.6493	1.8612e-07	9.418e-08	0.89263
Aminoacyl-tRNA biosynthesis	48	5.2908	19	1.591e-07	6.7983	1.3046e-05	4.4547e-06	0.16667
Purine metabolism	66	7.2749	22	5.5737e-07	6.2539	4.5147e-05	1.1705e-05	0.37537
Citrate cycle (TCA cycle)	20	2.2045	11	1.4761e-06	5.8309	0.00011809	2.4798e-05	0.57182
Arginine biosynthesis	14	1.5432	8	3.1153e-05	4.5065	0.0024611	0.00043614	0.30964
Cysteine and methionine metabolism	33	3.6375	12	9.739e-05	4.0115	0.0075964	0.0011687	0.49051
Glyoxylate and dicarboxylate metabolism	32	3.5272	11	0.00034344	3.4642	0.026445	0.0036061	0.30689
Nicotinate and nicotinamide metabolism	15	1.6534	7	0.00052225	3.2821	0.039691	0.0048743	0.63948
Pentose phosphate pathway	22	2.425	8	0.0015189	2.8185	0.11392	0.012759	0.25742
Pantothenate and CoA biosynthesis	19	2.0943	7	0.0027826	2.5555	0.20591	0.021249	0.23571
Butanoate metabolism	15	1.6534	6	0.0035119	2.4545	0.25637	0.024583	0.14286
Phenylalanine, tyrosine and tryptophan biosynthesis	4	0.4409	3	0.0048422	2.315	0.34864	0.028192	1
Riboflavin metabolism	4	0.4409	3	0.0048422	2.315	0.34864	0.028192	1
Glycolysis / Gluconeogenesis	26	2.8659	8	0.0050343	2.2981	0.3524	0.028192	0.32997
Valine, leucine and isoleucine biosynthesis	8	0.88181	4	0.0069863	2.1558	0.48205	0.036678	0
D-Glutamine and D-glutamate metabolism	6	0.66135	3	0.020462	1.689	1	0.10111	0.5
Pyruvate metabolism	22	2.425	6	0.027167	1.566	1	0.12678	0.2509
Amino sugar and nucleotide sugar metabolism	37	4.0784	8	0.043269	1.3638	1	0.19129	0.21651
Taurine and hypotaurine metabolism	8	0.88181	3	0.048519	1.3141	1	0.20378	0.71428
Vitamin B6 metabolism	9	0.99203	3	0.067026	1.1738	1	0.2681	0.82353
Glycine, serine and threonine metabolism	34	3.7477	7	0.07177	1.1441	1	0.27403	0.59175
Ascorbate and aldarate metabolism	10	1.1023	3	0.088229	1.0544	1	0.31543	0.5
Histidine metabolism	16	1.7636	4	0.090124	1.0452	1	0.31543	0.40983
Pentose and glucuronate interconversions	18	1.9841	4	0.12768	0.89388	1	0.4125	0.40624
Terpenoid backbone biosynthesis	18	1.9841	4	0.12768	0.89388	1	0.4125	0.43968
Nitrogen metabolism	6	0.66135	2	0.13463	0.87086	1	0.41884	0
Glutathione metabolism	28	3.0863	5	0.18805	0.72574	1	0.56414	0.39075
Neomycin, kanamycin and gentamicin biosynthesis	2	0.22045	1	0.20837	0.68117	1	0.60355	0
Starch and sucrose metabolism	15	1.6534	3	0.22408	0.64959	1	0.62744	0.16048
Arginine and proline metabolism	38	4.1886	6	0.23483	0.62924	1	0.63633	0.24551
Glycerolipid metabolism	16	1.7636	3	0.255	0.59346	1	0.66328	0.33022
Ubiquinone and other terpenoid-quinone biosynthesis	9	0.99203	2	0.26057	0.58407	1	0.66328	1
Biotin metabolism	10	1.1023	2	0.30366	0.51761	1	0.75022	0.2
Fructose and mannose metabolism	18	1.9841	3	0.31822	0.49727	1	0.76373	0.11663
Galactose metabolism	27	2.9761	4	0.34654	0.46025	1	0.80859	0.06843
Phenylalanine metabolism	12	1.3227	2	0.38803	0.41114	1	0.88093	0.35714
beta-Alanine metabolism	21	2.3147	3	0.41301	0.38404	1	0.91296	0
Synthesis and degradation of ketone bodies	5	0.55113	1	0.44276	0.35383	1	0.95364	0.6
Valine, leucine and isoleucine degradation	40	4.409	5	0.45587	0.34116	1	0.95732	0.04154
Propanoate metabolism	23	2.5352	3	0.47399	0.32423	1	0.97111	0.00508
Tyrosine metabolism	42	4.6295	5	0.5006	0.30051	1	1	0.24711
Thiamine metabolism	7	0.77158	1	0.55924	0.25241	1	1	0.66667
Sulfur metabolism	8	0.88181	1	0.60805	0.21606	1	1	0
One carbon pool by folate	9	0.99203	1	0.65148	0.1861	1	1	0
Inositol phosphate metabolism	30	3.3068	3	0.65977	0.18061	1	1	0
Tryptophan metabolism	41	4.5193	4	0.67927	0.16796	1	1	0.31614
Sphingolipid metabolism	21	2.3147	2	0.69203	0.15988	1	1	0.0142
Glycerophospholipid metabolism	36	3.9681	3	0.77757	0.10926	1	1	0.06244
Porphyrin and chlorophyll metabolism	30	3.3068	2	0.86076	0.065116	1	1	0
Mannose type O-glycan biosynthesis	17	1.8738	1	0.86421	0.06338	1	1	0
Selenocompound metabolism	20	2.2045	1	0.90478	0.043459	1	1	0
Fatty acid degradation	39	4.2988	2	0.94097	0.026426	1	1	0.12404
Lysine degradation	25	2.7556	1	0.94738	0.023476	1	1	0
Folate biosynthesis	27	2.9761	1	0.95852	0.0184	1	1	0.08974
Primary bile acid biosynthesis	46	5.0704	2	0.97064	0.012941	1	1	0.04478
N-Glycan biosynthesis	41	4.5193	1	0.99223	0.0033891	1	1	0

## Sheet: d
Metabolites	Log2 fold change (iLN_muMt-/-/Cd3e-/-)	Log10 TTEST (two-tailed)_(iLN_muMt-/-/Cd3e-/-)
cis-Aconitate	0.548463	1.06037
N-Acetyl-L-glutamic Acid	-0.42056	0.938856
Adenylosuccinate	0.0991581	0.157501
Acetoacetate	0.327534	0.219434
N-Acetyl-D-glucosamine1-phosphate	0.549343	1.55615
N-Acetyl-D-glucosamine6-phosphate	-0.278969	1.18114
N-Acetylneuraminic acid	0.451121	0.850744
N-Acetyl-L-methionine sulfoxide	0.101741	0.111954
N-Acetylaspartate	-0.224022	1.40456
N-Acetyl-Asp-Glu	-0.314963	0.581398
Ascorbic acid	0.111315	0.300598
Carbamoyl-DL-aspartic acid	0.580525	0.912474
CMP-N-acetylneuraminate	0.406674	1.25977
Cysteic acid	-0.160892	0.184024
DHAP +G3P	0.329078	0.469787
DHAP	0.328811	0.469033
2,3-Diphosphoglycerate	1.24702	0.991905
Dihydroorotate	-0.817915	0.225772
2-Deoxy-glucose 6-phosphate	-0.0189024	0.0419804
3-Deoxyglucosone	0.040449	0.0406271
Erythrose 4-phosphate	0.146491	0.15766
(Ethanolamine Phosphate)	1.79348	0.730977
Fumarate	-0.166964	0.310166
Fructose1,6-diphosphate	0.281297	0.491991
Fructose	0.165192	0.294943
Glycolate	-0.287395	0.59737
Gluconic acid	0.638151	1.37923
G6P	-0.109179	0.168418
Galactose-1-phosphate	0.111803	0.540885
D-Glyceric acid	-0.199119	0.253365
D-Glucuronate	0.180896	0.372574
GDP-D-mannose	0.580639	1.3842
GDP-L-fucose	0.576893	1.38546
D-Glucose	0.239651	0.534702
4-Hydroxyphenylpyruvic acid	0.141776	0.264297
MES	-0.604761	0.794858
2-Keto-4-methylthiobutyric acid	0.247467	0.205885
Malate	0.153026	0.963271
Mevalonate	0.218018	0.249493
3-Methylthiopropionate	-1.52096	1.60078
Malondialdehyde	-0.110434	0.046129
Nicotinic Acid	-0.737261	0.898168
2-oxoglutarate	0.0258965	0.12007
Orotic acid	-0.639622	1.22723
Oxaloacetate	-0.178534	0.34573
Pyruvate	-0.0279037	0.0328046
Phosphoenolpyruvate	0.41409	0.706048
3PG + 2-Phospho-D-glycerate	0.713914	2.85492
3PG	0.716338	2.90098
6PG	0.47443	1.12156
5-phosphoribosyldiphosphate	1.10441	2.33947
Pantothenate	-1.31178	1.73099
2-Phospho-D-glycerate	0.716237	2.90162
Quinolinate	-0.782679	0.931069
Succinate	-0.434865	1.05291
Sedoheptulose_7-phosphate	0.531398	1.01977
Thiosulfate	0.255305	0.512022
Thiamine Pyrophosphate	0.0947836	0.956461
UDP-N-acetylgalactosamine	0.270339	1.72137
UDP-galactose	1.55367	1.63336
UDP-glucuronate	0.628511	1.22429
D-Xylulose_5-phosphate	0.0313082	0.0500996
Allantoin	-1.31178	1.73099
Hypotaurine	0.345414	0.236323
Taurine	-0.0150989	0.0319946
Uric acid	0.564747	0.604461
Ethanolamine Phosphate	-0.279624	0.365918
cAMP	1.59509	2.83953
AMP	0.370814	1.39873
ADP	0.419996	0.837127
ATP	0.436648	0.723894
AQP	1.06406	1.19404
ApppA	0.0242701	0.0177902
APS (5'-Adenylyl sulfate)	1.61523	1.67965
CMP	0.939056	2.31529
CDP	1.81634	2.62387
CTP	1.53926	2.52972
CoA	0.188711	0.11725
Citrate	0.653243	1.98648
NADH	0.477349	1.25843
dUMP	0.901146	0.942736
dATP	0.906864	1.28262
dGTP	0.516709	0.871645
dCTP	0.844367	1.38228
cGMP	3.26992	0.763856
GMP	0.0345024	0.0903498
GDP	0.6599	1.53001
GTP	0.654014	0.740986
?-D-Glucosamine 1-phosphate-qb	0.0108563	0.0416959
iso-citrate	0.171419	0.284077
IMP	-1.71186	4.45622
Itaconic acid	-0.159041	0.233955
NADP	-4.52093	0.492579
Riboflavin-5'-phosphate	0.0236206	0.090829
TMP	0.680058	1.43266
TDP	1.46268	2.05349
TTP	1.10111	1.71389
UTP	1.13826	1.83273
UDP-glucose	0.697606	2.08299
UDP	1.54983	3.13211
UMP	1.00786	2.50784
Propionate	-0.239757	0.168289
Butyrate	-0.143545	0.208424
Valeric acid	-0.494457	0.482976
1 HPO4	-0.181076	1.50199
2 Pyrophosphate	0.195109	0.298843
H4P3O10	0.27937	0.175355
D-4'-Phosphopantothenate	-0.185078	0.156296
Glycerol	-0.622565	0.278544
Mevalonate-PP	0.566623	0.584419
Mevalonate-P	0.16941	0.285941
Isopentenyl pyrophosphate	0.739538	0.73812
Geranyl diphosphate	2.33619	1.20358
DMAPP	1.3551	1.87311
Citicoline	-0.0686642	0.125939
Cystine	4.20504	1.30045
Aspartic acid	0.208411	1.26134
Serine	-0.20101	0.677178
Cytidine monophosphate	0.841356	2.53363
Guanosine monophosphate	0.589259	0.706583
Lysine	0.321988	0.503319
Glutamine	-0.142412	0.935012
Glycine	0.304149	2.15098
Cystathionine	-0.0686278	0.0427041
Dimethylglycine	0.479378	1.07616
Methionine sulfoxide	0.0253881	0.0344646
Threonine	-0.0281859	0.0747053
Glutamic acid	0.0697507	0.438217
Proline	0.592187	1.75275
2-Aminobutyric acid	0.263763	0.394557
Adenosine monophosphate	0.139577	1.47797
Valine	0.380657	1.03538
Argininosuccinic acid	1.89077	1.82789
Histidine	0.218426	0.481367
Symmetric dimethylarginine	-0.0384636	0.0452823
Uridine	-0.754204	1.12546
S-Adenosylmethionine	0.946617	1.25547
Creatinine	0.146286	0.333142
Carnitine	0.075751	0.147824
Arginine	0.702799	1.27737
Asymmetric dimethylarginine	0.0801072	0.100544
4-Aminobutyric acid	-5.876	3.20685
Glutathione	0.280612	0.91651
FAD	0.175564	0.211059
5-Glutamyl cysteine	0.999101	3.14251
Thymine	-0.52533	1.38298
Ophthalmic acid	1.04268	1.12826
Methionine	0.259263	0.538652
Inosine	-0.272831	0.443711
Cytidine	-0.160364	0.227869
Isoleucine	0.297199	0.776871
Adenosine 3',5'-cyclic monophosphate	1.76908	1.73333
Leucine	0.298486	0.997386
Adenylsuccinic acid	0.442625	0.790955
Guanosine	0.789466	1.91744
S-Adenosyl homocysteine	0.0707044	0.091016
Kynurenine	2.54979	0.840104
Thymidine	-0.781409	1.86154
Pantothenic acid	-0.883052	0.812543
Tyrosine	0.331417	0.539805
Adenosine	1.18195	2.47857
Phenylalanine	0.233224	0.55061
Acetylcarnitine	-0.140586	0.230823
Histamine	0.360341	0.542235
Hypoxanthine	-1.13145	3.00235
Uracil	0.12579	0.274706
Adenine	1.12375	2.69436
Alanine	-0.102253	0.445582
Pyridoxal-5'-phosphate	-0.394551	0.271811
Pyridoxine B6	-0.256997	0.532848
Pyridoxal	-0.463115	0.484475
Biotin B7	1.92767	0.760996
Vitamine B2	-0.738492	2.03681
Tryptophan	0.569155	0.801652
3-Hydroxyanthranilic acid	-0.350058	0.743542
Picolinic acid	0.916119	0.912947
Xanthurenic acid	0.882673	1.06092
Melatonin	0.218212	0.626609
Kynurenic acid	0.0919562	0.209722
Quinolinic Acid	-0.176185	0.166251
Asparagine	-0.11252	0.644984
Indoxyl sulfate	1.35581	0.95726
Niacinamide	0.33977	0.648491
Nictinic acid adenine dinucleotide	2.35087	1.92499
NAD	1.97198	1.89842
5-Methyltetrahydrofolic acid	0.451221	0.756104

## Sheet: e
GABA level (relative to WT cLN)
Mice/LN	iLN											cLN
rag1-/-	0.0353544	0.0409801	0.0675754									0.0426817	0.0439819	0.0643101
muMt-/-	0.0762921	0.0986711	0.0553524	0.0780861								0.0756865	0.0496579	0.0490425	0.0503799
CD3-/-	6.13017	4.43475	4.21336	4.5599	3.302							1.11628	0.697838	1.72013	2.82708	1.78086
WT	6.03719	9.00293	7.08033	6.03385	4.72116	4.10377	4.16367	5.67614	4.68765	3.75604	4.18721	1.32609	1.42408	1.15425	1.62066	0.796937	1.12276	0.349819	0.711499	0.871176	1.06295	0.559772
Unpaired t test	rag1-/- cLN vs. iLN		muMt-/- cLN vs. iLN		CD3-/- cLN vs. iLN		WT cLN vs. iLN
P value	0.8559		0.1056		0.0011		<0.0001
P value summary	ns		ns		**		****
Significantly different (P < 0.05)?	No		No		Yes		Yes
One- or two-tailed P value?	Two-tailed		Two-tailed		Two-tailed		Two-tailed
t, df	t=0.1937, df=4		t=1.904, df=6		t=4.982, df=8		t=8.972, df=20

## Sheet: f
Patient ID	DAS28-CRP	SDAI	Anti-CCP antibody (U/ml)	GABA (peak area)			DAS28-CRP vs. GABA		SDAI vs. GABA		Anti-CCP antibody vs. GABA
1			1050	0.853		Pearson r
2	5.2173	32.2	262	1.599		r	0.2501		0.2717		0.2835
3	2.8742	12.1	124	2.092		95% confidence interval	0.05646 to 0.4256		0.07948 to 0.4444		0.1136 to 0.4373
4	3.5315	25.2	99.3	1.526		R squared	0.06255		0.0738		0.08038
5	4.3124	20.1	12.5	0.906
6			121	0.859		P value
7	4.6509	20.9	92	0.967		P (two-tailed)	0.0121		0.0063		0.0014
8			942	2.024		P value summary	*		**		**
9	3.856	15.4	1180	1.17		Significant? (alpha = 0.05)	Yes		Yes		Yes
10	3.0349	7.2	8.7	1.4
11	4.6082	22	0.5	0.921		Spearman r
12	3.6352	18.5	0.5	1.293		r	0.1726		0.1839		0.1242
13	2.833	5.7	79.4	1.205		95% confidence interval	-0.03052 to 0.3620		-0.01890 to 0.3721		-0.05781 to 0.2982
14	4.5851	19.7	1.3	1.088
15	2.8555	8.9	60.5	0.918		P value
16	4.5295	28.4	1680	0.775		P (two-tailed)	0.0859		0.0671		0.1677
17	3.9289	13.2	3.8	0.818		P value summary	ns		ns		ns
18	2.2235	4.3	363	1.372		Exact or approximate P value?	Approximate		Approximate		Approximate
19	6.2168	44	2.6	1.423		Significant? (alpha = 0.05)	No		No		No
20	3.9059	14.2	302	1.111
21	4.5933	23.5	0.8	0.919
22	3.7744	18.1	363	1.158
23	5.6523	40.2	623	1.276
24	2.7395	7.1	21.8	0.778
25			4	0.949
26	4.6577	25.2	0.5	1.206
27	4.8176	30.9	337	1.361
28	1.422	3.3	2.4	0.828
29			13	1.561
30	2.55	8.5	26.6	0.934
31	4.953	25.1	16.1	1.377
32	2.4315	6.7	193	0.852
33	5.653	34.9	1140	2.379
34	2.9319	13.3	62.9	1.348
35			70.1	1.4
36	1.086	1.8	2.1	1.143
38	3.8533	14.8	10.4	0.777
39			28	0.642
42	1.254	1.5	161	0.582
43	3.5802	20.9	103	0.519
44			569	0.935
45	1.2655	1	0.5	0.551
46	2.9675	11.5	890	0.517
47	2.8615	10.5	757	0.507
48	4.5038	20.7	3.4	0.758
49			1470	4.897
50			97.5	0.777
51	2.543	5.3	834	0.579
53	4.4883	24.8	943	0.788
54	4.2832	21.9	92.4	0.486
55	1.2515	0.7	158	0.712
56	4.0201	16.7	695	0.387
57	1.002	1.1	166	0.706
58	4.5641	23.2	2170	0.879
59	3.1455	11.6	1030	1.107
61	3.2115	11.4	671	0.46
62	1.9545	5.6	8.6	0.739
63	3.1469	10.1	54.3	0.551
64	3.3374	16.5	9.5	0.734
65	3.399	11.4	0.5	1.098
66			6.4	0.635
67	3.8225	20.1	21	0.574
68	3.277	10.3	68.5	0.909
69	4.2743	21.9	0.5	0.436
70	3.1275	11.5	0.5	0.508
71	3.5334	16	3.3	0.409
72	5.3903	33.6	0.5	0.374
73	3.2589	8.9	42.8	0.354
74	1.9935	5.9	106	0.327
75	3.8464	15.2	48.8	0.504
76	2.2379	6.5	113	0.58
77	1.2375	0.7	5.3	0.483
78	5.8696	42.1	331	0.629
79	2.6874	6.2	1.1	0.662
80	2.7775	7.8	0.5	0.46
81			315	0.635
82	3.9621	20.8	0.5	0.411
83	5.0095	29.1	0.5	0.773
84	3.6636	13.6	323	0.396
85	6.468	53.5	1570	0.867
86	5.0881	23.7		0.615
87	2.7702	5.2	273	0.68
88	5.6569	34.6	99	0.444
89			134	0.844
90	3.8399	24.9	77.4	0.449
91	2.1895	6.3	7	0.48
92			478	0.525
93			814	0.701
94	1.226	2.1	0.5	0.326
95	2.555	8.6	431	0.564
96	1.5315	2.6	0.5	0.66
97	1.6995	3.6	112	0.475
98	4.6152	24.1	11.2	0.292
99	2.0275	8	82.6	1.024
100	4.1091	19.7	593	0.541
102			0.5	0.553
103	3.1825	13	137	0.353
105	1.7135	3.9	183	0.681
106			45.8	0.705
107				0.835
108	3.1905	16.9	51.9	0.518
109	1.114	1.9	1160	0.529
110	1.925	3.6	537	0.704
111	2.9535	9.2	11.2	0.559
112	3.4779	15.6	1330	0.792
113	1.4731	0.5	146	0.419
114	5.0882	23.1	15.1	0.448
115	1.8915	4.8	43.8	0.516
116			4	0.463
117			6	0.539
119			333
120	3.3195	16.8	41.4	0.618
121			298	0.692
122	4.0916	22.8	33	0.691
123			12.9	0.812
124	3.884	14.3	11.3	0.406
125	3.2511	17.7	314	0.619
126			5.2	0.54
127	4.4381	21.9	1270	0.502
128	2.9544	10.4	89.8	0.363
129				0.407
130			48.7	1.039
131			46.4	0.249
133	1.3975	0.6	0.5	0.753
134	1.7695	7	0.5	0.61
135			7.9	0.812
136	2.9425	8	78.8	0.435
137			0.5	0.647
138	2.3235	3.9	34.3	0.64
