# Supplementary material for: B cell-derived GABA elicits IL-10+ macrophages to limit anti-tumour immunity
Source: Nature. 2021 Nov 3;599(7885):471–6. doi: 10.1038/s41586-021-04082-1 (PMC8599023; doi:10.1038/s41586-021-04082-1)
Supplement: Supplementary file 6 — Source Data Fig. 2 [file 41586_2021_4082_MOESM6_ESM.xlsx]

## Sheet: a
Metabolites level (relative to cLN CD4+ T cells)
Glutamine
cLN CD4	iLN CD4	cLN CD8	iLN CD8	cLN B	iLN B	cLN Mf/DC	iLN Mf/DC		Unpaired t test	iLN CD4 vs. cLN CD4	cLN CD8 vs. cLN CD4	iLN CD8 vs. cLN CD4	cLN B vs. cLN CD4	iLN B vs. cLN CD4	iLN Mf/DC vs. cLN CD4
1.1291	2.83451	1.7321	4.29861	13.3632	19.2709	Not done	32.1504		P value	0.0002	0.0266	0.0002	<0.0001	<0.0001	<0.0001
0.764625	3.12429	1.749	3.60481	13.179	16.9441	Not done	29.5557		P value summary	***	*	***	****	****	****
1.10628	3.02606	1.34319	4.0385	13.0223	19.9092	Not done	30.6608		Significantly different (P < 0.05)?	Yes	Yes	Yes	Yes	Yes	Yes
									One- or two-tailed P value?	Two-tailed	Two-tailed	Two-tailed	Two-tailed	Two-tailed	Two-tailed
									t, df	t=13.72, df=4	t=3.428, df=4	t=12.73, df=4	t=79.34, df=4	t=19.49, df=4	t=39.15, df=4
Glutamate
cLN CD4	iLN CD4	cLN CD8	iLN CD8	cLN B	iLN B	cLN Mf/DC	iLN Mf/DC		Unpaired t test	iLN CD4 vs. cLN CD4	cLN CD8 vs. cLN CD4	iLN CD8 vs. cLN CD4	cLN B vs. cLN CD4	iLN B vs. cLN CD4	iLN Mf/DC vs. cLN CD4
1.05769	1.2489	1.39455	1.64903	3.69459	5.26787	Not done	5.1928		P value	0.0062	0.0006	0.0002	<0.0001	<0.0001	<0.0001
0.983815	1.31504	1.34319	1.57628	3.70363	4.82476	Not done	4.66141		P value summary	**	***	***	****	****	****
0.958498	1.18704	1.32826	1.52342	3.56392	5.47003	Not done	4.82371		Significantly different (P < 0.05)?	Yes	Yes	Yes	Yes	Yes	Yes
									One- or two-tailed P value?	Two-tailed	Two-tailed	Two-tailed	Two-tailed	Two-tailed	Two-tailed
									t, df	t=5.276, df=4	t=9.900, df=4	t=12.40, df=4	t=49.09, df=4	t=21.71, df=4	t=24.33, df=4
GABA
cLN CD4	iLN CD4	cLN CD8	iLN CD8	cLN B	iLN B	cLN Mf/DC	iLN Mf/DC		Unpaired t test	iLN CD4 vs. cLN CD4	cLN CD8 vs. cLN CD4	iLN CD8 vs. cLN CD4	cLN B vs. cLN CD4	iLN B vs. cLN CD4	iLN Mf/DC vs. cLN CD4
1.13102	1.49985	1.29113	3.04938	9.02053	14.8395	Not done	5.38964		P value	0.0232	0.1499	0.0002	<0.0001	<0.0001	0.0012
1.09882	2.10313	1.63374	2.7708	8.56959	14.9704	Not done	4.02044		P value summary	*	ns	***	****	****	**
0.770168	2.32915	1.10513	2.82686	8.85055	17.5549	Not done	4.26894		Significantly different (P < 0.05)?	Yes	No	Yes	Yes	Yes	Yes
									One- or two-tailed P value?	Two-tailed	Two-tailed	Two-tailed	Two-tailed	Two-tailed	Two-tailed
									t, df	t=3.579, df=4	t=1.779, df=4	t=13.14, df=4	t=44.68, df=4	t=16.59, df=4	t=8.153, df=4

## Sheet: b
GABA level (relative to LN naïve CD4+ T cells)
Experiment ID	LN naive CD4 T	LN B	SPL B	PP B	BM B	SILP IgA PC		Unpaired t test	LN B vs. LN naïve CD4	SPL B vs. LN naïve CD4	PP B vs. LN naïve CD4	BM B vs. LN naïve CD4	SILP IgA PC vs. LN naïve CD4
1	0.916422	10.1308						P value	0.0016	<0.0001	<0.0001	<0.0001	<0.0001
1	1.00664	10.4114						P value summary	**	****	****	****	****
1	1.07693	9.38714						Significantly different (P < 0.05)?	Yes	Yes	Yes	Yes	Yes
1	0.602198	3.24235						One- or two-tailed P value?	Two-tailed	Two-tailed	Two-tailed	Two-tailed	Two-tailed
1	1.45333	4.13815						t, df	t=3.626, df=21	t=21.44, df=15	t=7.303, df=15	t=26.01, df=14	t=27.81, df=15
1	1.08825	4.55668
1	0.856221	3.30884
2	1.35965	15.3719	21.5168	22.2622		78.8361
2	0.504416	35.4508	16.49	50.566		81.0514
2	1.13593	33.0412	18.7623	20.8078		70.0277
			14.5137	20.4232		59.0506
3	1.32				22.68
3	0.69				20.88
3	0.99				27.72

## Sheet: c
% 13C15N-labeled glutamate in cells
Time (hour)	T cells no stimulation						B cells no stimulation						T cells anti-CD3/28+IL2						B cells anti-IgM/CD40
0	0	0	0	0	0		0	0	0	0	0		0	0	0				0	0	0	0
24	6.77823	7.96591					5.42644	6.87111	6.97205	7.33828			82.3901	80.5251					89.6685	89.9307	90.1277
72	8.03291	6.75865	8.22558	0	3.44172		0	0	16.9581	8.02726	0		70.5296	70.6407	64.2626				93.2791	93.0335	93.5732	94.6743
% 13C15N-labeled GABA in cells
Time (hour)	T cells no stimulation						B cells no stimulation						T cells anti-CD3/28+IL2						B cells anti-IgM/CD40
0	0	0	0	0			0	0	0	0	0		0	0	0				0	0	0	0
24	0	0					0	0	0	0			0	0					14.9315	22.9551	22.7732
72	0	0	0	0			0	0	0	0	0		11.8705	6.69596	5.17827				57.7501	59.7776	61.7195	23.8473
% 13C15N-labeled GABA in media
Time (hour)	T cells no stimulation						B cells no stimulation						T cells anti-CD3/28+IL2						B cells anti-IgM/CD40
0	0	0	0	0	0	0	0	0	0	0	0		0	0	0				0	0	0	0
24	0	0					0	0	0	0			0	0					0	0	0
72	0	0	0	0	0	0	0	0	0	0	0		0	0	0				27.5836	26.4851	25.506	35.7369

## Sheet: d
GABA level in cells (relative to no stimulation)							Ordinary one-way ANOVA (multiple comparisons)
Experiment ID	non stim	LPS	anti-IgM	anti-IgM/CD40			Tukey's multiple comparisons test	Mean Diff.	95.00% CI of diff.	Significant?	Summary	Adjusted P Value
1	0.892126	5.66084	2.11145	6.84795			non stim vs. LPS	-1.858	-4.494 to 0.7779	No	ns	0.2368
1	0.89271	3.38657	2.7568	4.45146			non stim vs. anti-IgM	-0.5609	-3.197 to 2.075	No	ns	0.935
1	1.21516		1.75975	9.754			non stim vs. anti-IgM +CD40	-3.077	-5.636 to -0.5182	Yes	*	0.0143
							LPS vs. anti-IgM	1.297	-1.235 to 3.830	No	ns	0.5038
2	0.777788	1.86781	0.818383	2.08374			LPS vs. anti-IgM +CD40	-1.219	-3.671 to 1.233	No	ns	0.5286
2	1.2166	2.66396	1.35526	2.31014			anti-IgM vs. anti-IgM +CD40	-2.516	-4.968 to -0.06397	Yes	*	0.0428
2	1.00562	2.02004	1.01618	2.69288
2		2.96614	1.10875	2.42859			Test details	Mean 1	Mean 2	Mean Diff.	SE of diff.	n1	n2	q	DF
2		1.44133		2.04793			non stim vs. LPS	1	2.858	-1.858	0.9556	6	7	2.75	24
							non stim vs. anti-IgM	1	1.561	-0.5609	0.9556	6	7	0.8302	24
							non stim vs. anti-IgM +CD40	1	4.077	-3.077	0.9276	6	8	4.691	24
							LPS vs. anti-IgM	2.858	1.561	1.297	0.9181	7	7	1.998	24
							LPS vs. anti-IgM +CD40	2.858	4.077	-1.219	0.8889	7	8	1.939	24
							anti-IgM vs. anti-IgM +CD40	1.561	4.077	-2.516	0.8889	7	8	4.003	24
GABA concentration in media (µM)							Ordinary one-way ANOVA (multiple comparisons)
Experiment ID	Medium	non stim	LPS	anti-IgM	anti-IgM +CD40		Tukey's multiple comparisons test	Mean Diff.	95.00% CI of diff.	Significant?	Summary	Adjusted P Value
2	0.0233	0.0909	0.321	0.158	0.8669		Medium vs. non stim	-0.0664	-0.1164 to -0.01635	Yes	**	0.006
2	0.0245	0.1017	0.3269	0.1364	0.9412		Medium vs. LPS	-0.3006	-0.3507 to -0.2506	Yes	****	<0.0001
2	0.0214	0.0883	0.329	0.1211	0.8687		Medium vs. anti-IgM	-0.1166	-0.1666 to -0.06653	Yes	****	<0.0001
2	0.0178	0.0804	0.333	0.1435	0.7997		Medium vs. anti-IgM +CD40	-0.8557	-0.9057 to -0.8057	Yes	****	<0.0001
2	0.037	0.0947	0.3172	0.1479	0.926		non stim vs. LPS	-0.2342	-0.2843 to -0.1842	Yes	****	<0.0001
							non stim vs. anti-IgM	-0.05018	-0.1002 to -0.0001333	Yes	*	0.0492
							non stim vs. anti-IgM +CD40	-0.7893	-0.8393 to -0.7393	Yes	****	<0.0001
							LPS vs. anti-IgM	0.184	0.1340 to 0.2341	Yes	****	<0.0001
							LPS vs. anti-IgM +CD40	-0.5551	-0.6051 to -0.5050	Yes	****	<0.0001
							anti-IgM vs. anti-IgM +CD40	-0.7391	-0.7892 to -0.6891	Yes	****	<0.0001
							Test details	Mean 1	Mean 2	Mean Diff.	SE of diff.	n1	n2	q	DF
							Medium vs. non stim	0.0248	0.0912	-0.0664	0.01672	5	5	5.615	20
							Medium vs. LPS	0.0248	0.3254	-0.3006	0.01672	5	5	25.42	20
							Medium vs. anti-IgM	0.0248	0.1414	-0.1166	0.01672	5	5	9.858	20
							Medium vs. anti-IgM +CD40	0.0248	0.8805	-0.8557	0.01672	5	5	72.36	20
							non stim vs. LPS	0.0912	0.3254	-0.2342	0.01672	5	5	19.81	20
							non stim vs. anti-IgM	0.0912	0.1414	-0.05018	0.01672	5	5	4.243	20
							non stim vs. anti-IgM +CD40	0.0912	0.8805	-0.7893	0.01672	5	5	66.74	20
							LPS vs. anti-IgM	0.3254	0.1414	0.184	0.01672	5	5	15.56	20
							LPS vs. anti-IgM +CD40	0.3254	0.8805	-0.5551	0.01672	5	5	46.94	20
							anti-IgM vs. anti-IgM +CD40	0.1414	0.8805	-0.7391	0.01672	5	5	62.5	20

## Sheet: e
% GABA level in cells											2way ANOVA (multiple comparisons)
Conditions		12C414N1				13C415N1					Sidak's multiple comparisons test	Predicted (LS) mean diff.	95.00% CI of diff.	Significant?	Summary	Adjusted P Value
no stim	no st	60.09	53.25	49.6		39.91	46.75	50.4
IL21/CD40L/IL2	st #1	18.65	11.48	8.46		81.35	88.52	91.54			12C414N1
BCR/CpG/IFNα/IL2	st #2	38.24	34.21	26.71	33.37	61.76	65.79	73.29	66.63		no st vs. st #1	41.45	28.79 to 54.11	Yes	****	<0.0001
											no st vs. st #2	21.18	9.335 to 33.03	Yes	***	0.0005
											st #1 vs. st #2	-20.27	-32.11 to -8.423	Yes	***	0.0008
											13C415N1
											no st vs. st #1	-41.45	-54.11 to -28.79	Yes	****	<0.0001
											no st vs. st #2	-21.18	-33.03 to -9.335	Yes	***	0.0005
											st #1 vs. st #2	20.27	8.423 to 32.11	Yes	***	0.0008
											Test details	Predicted (LS) mean 1	Predicted (LS) mean 2	Predicted (LS) mean diff.	SE of diff.	N1	N2	t	DF
											12C414N1
											no st vs. st #1	54.31	12.86	41.45	4.141	3	3	10.01	14
											no st vs. st #2	54.31	33.13	21.18	3.874	3	4	5.468	14
											st #1 vs. st #2	12.86	33.13	-20.27	3.874	3	4	5.233	14
											13C415N1
											no st vs. st #1	45.69	87.14	-41.45	4.141	3	3	10.01	14
											no st vs. st #2	45.69	66.87	-21.18	3.874	3	4	5.468	14
											st #1 vs. st #2	87.14	66.87	20.27	3.874	3	4	5.233	14

## Sheet: f
13C15N-labeled GABA level in cells (relative to no stimulation)
no stimulation	IL21/CD40L/IL2	BCR/CpG/IFNα/IL2		Unpaired t test	st #1 vs. no stim	st #2 vs. no stim
no stim	st #1	st #2		P value	0.0122	<0.0001
0.86	5.36	3.86		P value summary	*	****
1.33	6.32	3.54		Significantly different (P < 0.05)?	Yes	Yes
0.81	10.03	4.27		One- or two-tailed P value?	Two-tailed	Two-tailed
		3.94		t, df	t=4.351, df=4	t=12.89, df=5
13C15N-labeled GABA level in media (relative to no stimulation)
no stimulation	IL21/CD40L/IL2	BCR/CpG/IFNα/IL2		Unpaired t test	st #1 vs. no stim	st #2 vs. no stim
no stim	st #1	st #2		P value	0.0005	<0.0001
0.900941	3.56104	5.5645		P value summary	***	****
0.776258	3.54669	5.42318		Significantly different (P < 0.05)?	Yes	Yes
1.3228	4.17404	5.82135		One- or two-tailed P value?	Two-tailed	Two-tailed
		5.05228		t, df	t=10.43, df=4	t=19.01, df=5
