# Supplementary material for: B cell-derived GABA elicits IL-10+ macrophages to limit anti-tumour immunity
Source: Nature. 2021 Nov 3;599(7885):471–6. doi: 10.1038/s41586-021-04082-1 (PMC8599023; doi:10.1038/s41586-021-04082-1)
Supplement: Supplementary file 7 — Source Data Fig. 3 [file 41586_2021_4082_MOESM7_ESM.xlsx]

## Sheet: a
Tumor volume (mm3)
Row	Day	WT (+placebo)								WT (+GABA)								muMt-/- (+placebo)								muMt-/- (+GABA)
Row 1	0	0	0	0	0	0	0	0	0	0	0	0	0	0	0	0		0	0	0	0	0	0			0	0	0	0	0	0	0	0
Row 2	5	3.3	2.1	0	3.09	6.76522	2.10228	0.705619	2.96841	3.7875	3.97107	3.01964	1.62215	1.63262	4.70374	2.50955		4.15316	1.10997	1.10636	0.919858	2.58715	0.307876			0.466212	2.6932	7.04468	1.58341	2.0247	6.19422	5.49257	5.91424
Row 3	7	12	9.3	4.76655	11.79	11.0196	11.7268	10.6546	8.8388	15.4096	8.16616	13.5284	8.26719	5.61694	8.84555	11.9857		13.4289	4.79572	0.925199	1.0442	15.2005	5.51095			2.31219	2.87216	13.1472	3.2443	8.55037	5.81383	19.234	18.2279
Row 4	9	31	15	12.1997	28.43	21.3406	20.2871	12.6988	17.8742	26.2368	20.9078	26.895	16.4853	9.48742	19.0809	33.6825		18.2147	6.76604	4.79107	0.738972	23.4397	4.66062			12.2699	5.9245	20.9182	6.31553	20.9892	11.9542	56.7373	33.4446
Row 5	11	37	25	20.1726	33.42	34.9277	21.1294	31.1646	27.4972	32.6621	34.5857	39.9905	20.6052	21.8057	40.6028	43.436		17.2165	13.0337	8.78121	0.241808	7.85607	0			14.7096	10.2915	23.4832	10.8074	27.5548	17.7737	74.795	24.5415
Row 6	13	55	33	32.0148	37.4	91.8011	69.4531	45.2966	31.9209	80.3939	4.93686	83.174	62.5767	36.8422	40.6496	54.0676		34.4229	25.613	12.3233	0	4.52406	0			31.0438	17.14	31.7724	12.0674	14.9323	17.6243	50.5545	27.1705
Row 7	15	117	80	42.1203	21.96	102.257	123.817	55.6204	34.9897	98.2578	88.463	65.2012	78.1029	50.4328	40.2926	98.1462		35.8928	23.8886	16.5108	0	3.68691	0			49.833	22.6019	56.5317	20.6341	18.7161	40.9189	59.5734	38.8944
Row 8	17	210	117	112.409	78.29	126.685	143.424	103.585	80.7462	169.538	130.705	173.84	137.764	94.1793	63.4925	149.863		41.3108	42.0586	31.939	0	8.39926	0			54.7338	38.8034	106.028	32.8952	36.9269	71.6834	140.987	79.0093
Row 9	19	285	156	123.481	124.1	225.091	210.169	161.76	131.056	227.575	231.614	171.628	140.025	179.124	62.8062	181.062		102.023	55.6609	45.3312	0	14.5401	0			79.5873	53.8644	131.587	66.8783	39.4292	117.896	300.444	113.882
Row 10	21	446	306.333	288.095	138.4	355.569	395.474	268.111	224.719	294.602	410.085	520.589	246.839	318.551	151.742	299.285		124.651	128.163	68.1209	0	14.672	0			122.472	71.2561	208.036	129.508	59.1959	167.372	303.057	158.473
Row 11	23	504	575.072	573.791	255.8	453.501	581.513	444.958	356.535	480.778	665.274	690.587	337.788	543.201	129.088	499.199		227.919	169.38	130.865	0	14.6842	0			231.16	93.2362	384.568	176.666	104.739	161.162	409.219
Row 12	25	548	668.982	744.899	400.1	767.232	1333.98	829.82	601.26	719.047	1072.95	1285.79	481.802	830.572	168.127	631.004		309.594	196.624	186.93	0	19.7293	0			382.721	142.506	496.433	320.03	145.579	224.189	642.821
Row 13	27	853	1473.16	1111.66	359.1	906.688	1622.31	983.446	895.477	724.289	1267.06	1732.14	601.736	1400.47	194.479	809.443		461.76	147.116	191.308	0	29.1137	0			597.613	132.144	532.801	376.742	257.505	325.507	774.743
	2way ANOVA (multiple comparisons)
	Tukey's multiple comparisons test	Predicted (LS) mean diff.	95.00% CI of diff.	Significant?	Summary	Adjusted P Value
	Row 1
	WT (+placebo) vs. WT (+GABA)	-1.137e-13	-177.8 to 177.8	No	ns	>0.9999
	WT (+placebo) vs. muMt-/- (+placebo)	1.137e-13	-185.5 to 185.5	No	ns	>0.9999
	WT (+placebo) vs. muMt-/- (+GABA)	1.705e-13	-171.7 to 171.7	No	ns	>0.9999
	WT (+GABA) vs. muMt-/- (+placebo)	2.274e-13	-191.1 to 191.1	No	ns	>0.9999
	WT (+GABA) vs. muMt-/- (+GABA)	2.842e-13	-177.8 to 177.8	No	ns	>0.9999
	muMt-/- (+placebo) vs. muMt-/- (+GABA)	5.684e-14	-185.5 to 185.5	No	ns	>0.9999
	Row 2
	WT (+placebo) vs. WT (+GABA)	-0.4062	-178.2 to 177.4	No	ns	>0.9999
	WT (+placebo) vs. muMt-/- (+placebo)	0.9315	-184.6 to 186.4	No	ns	>0.9999
	WT (+placebo) vs. muMt-/- (+GABA)	-1.298	-173.0 to 170.4	No	ns	>0.9999
	WT (+GABA) vs. muMt-/- (+placebo)	1.338	-189.8 to 192.4	No	ns	>0.9999
	WT (+GABA) vs. muMt-/- (+GABA)	-0.8915	-178.7 to 176.9	No	ns	>0.9999
	muMt-/- (+placebo) vs. muMt-/- (+GABA)	-2.229	-187.7 to 183.3	No	ns	>0.9999
	Row 3
	WT (+placebo) vs. WT (+GABA)	-0.2479	-178.0 to 177.5	No	ns	>0.9999
	WT (+placebo) vs. muMt-/- (+placebo)	3.194	-182.3 to 188.7	No	ns	>0.9999
	WT (+placebo) vs. muMt-/- (+GABA)	0.8368	-170.9 to 172.6	No	ns	>0.9999
	WT (+GABA) vs. muMt-/- (+placebo)	3.442	-187.6 to 194.5	No	ns	>0.9999
	WT (+GABA) vs. muMt-/- (+GABA)	1.085	-176.7 to 178.8	No	ns	>0.9999
	muMt-/- (+placebo) vs. muMt-/- (+GABA)	-2.358	-187.9 to 183.1	No	ns	>0.9999
	Row 4
	WT (+placebo) vs. WT (+GABA)	-1.971	-179.7 to 175.8	No	ns	>0.9999
	WT (+placebo) vs. muMt-/- (+placebo)	10.09	-175.4 to 195.6	No	ns	0.999
	WT (+placebo) vs. muMt-/- (+GABA)	-1.215	-172.9 to 170.5	No	ns	>0.9999
	WT (+GABA) vs. muMt-/- (+placebo)	12.06	-179.0 to 203.1	No	ns	0.9985
	WT (+GABA) vs. muMt-/- (+GABA)	0.7559	-177.0 to 178.5	No	ns	>0.9999
	muMt-/- (+placebo) vs. muMt-/- (+GABA)	-11.3	-196.8 to 174.2	No	ns	0.9986
	Row 5
	WT (+placebo) vs. WT (+GABA)	-4.595	-182.4 to 173.2	No	ns	0.9999
	WT (+placebo) vs. muMt-/- (+placebo)	20.93	-164.6 to 206.4	No	ns	0.9914
	WT (+placebo) vs. muMt-/- (+GABA)	3.294	-168.4 to 175.0	No	ns	>0.9999
	WT (+GABA) vs. muMt-/- (+placebo)	25.53	-165.6 to 216.6	No	ns	0.9859
	WT (+GABA) vs. muMt-/- (+GABA)	7.889	-169.9 to 185.7	No	ns	0.9995
	muMt-/- (+placebo) vs. muMt-/- (+GABA)	-17.64	-203.1 to 167.9	No	ns	0.9948
	Row 6
	WT (+placebo) vs. WT (+GABA)	-2.32	-180.1 to 175.4	No	ns	>0.9999
	WT (+placebo) vs. muMt-/- (+placebo)	36.67	-148.8 to 222.2	No	ns	0.9565
	WT (+placebo) vs. muMt-/- (+GABA)	24.2	-147.5 to 195.9	No	ns	0.9835
	WT (+GABA) vs. muMt-/- (+placebo)	38.99	-152.1 to 230.1	No	ns	0.9525
	WT (+GABA) vs. muMt-/- (+GABA)	26.52	-151.2 to 204.3	No	ns	0.9805
	muMt-/- (+placebo) vs. muMt-/- (+GABA)	-12.47	-198.0 to 173.0	No	ns	0.9981
	Row 7
	WT (+placebo) vs. WT (+GABA)	-1.907	-179.7 to 175.9	No	ns	>0.9999
	WT (+placebo) vs. muMt-/- (+placebo)	58.89	-126.6 to 244.4	No	ns	0.845
	WT (+placebo) vs. muMt-/- (+GABA)	33.76	-138.0 to 205.5	No	ns	0.9572
	WT (+GABA) vs. muMt-/- (+placebo)	60.8	-130.3 to 251.9	No	ns	0.8442
	WT (+GABA) vs. muMt-/- (+GABA)	35.67	-142.1 to 213.4	No	ns	0.9547
	muMt-/- (+placebo) vs. muMt-/- (+GABA)	-25.13	-210.6 to 160.4	No	ns	0.9853
	Row 8
	WT (+placebo) vs. WT (+GABA)	-9.823	-187.6 to 167.9	No	ns	0.999
	WT (+placebo) vs. muMt-/- (+placebo)	100.9	-84.59 to 286.4	No	ns	0.4973
	WT (+placebo) vs. muMt-/- (+GABA)	51.38	-120.3 to 223.1	No	ns	0.8668
	WT (+GABA) vs. muMt-/- (+placebo)	110.7	-80.37 to 301.8	No	ns	0.4409
	WT (+GABA) vs. muMt-/- (+GABA)	61.21	-116.6 to 239.0	No	ns	0.8105
	muMt-/- (+placebo) vs. muMt-/- (+GABA)	-49.52	-235.0 to 136.0	No	ns	0.9011
	Row 9
	WT (+placebo) vs. WT (+GABA)	6.534	-171.2 to 184.3	No	ns	0.9997
	WT (+placebo) vs. muMt-/- (+placebo)	140.8	-44.67 to 326.3	No	ns	0.2052
	WT (+placebo) vs. muMt-/- (+GABA)	64.14	-107.6 to 235.9	No	ns	0.7697
	WT (+GABA) vs. muMt-/- (+placebo)	134.3	-56.80 to 325.4	No	ns	0.2682
	WT (+GABA) vs. muMt-/- (+GABA)	57.6	-120.2 to 235.4	No	ns	0.8369
	muMt-/- (+placebo) vs. muMt-/- (+GABA)	-76.69	-262.2 to 108.8	No	ns	0.7095
	Row 10
	WT (+placebo) vs. WT (+GABA)	-17.4	-195.2 to 160.4	No	ns	0.9943
	WT (+placebo) vs. muMt-/- (+placebo)	246.9	61.41 to 432.4	Yes	**	0.0037
	WT (+placebo) vs. muMt-/- (+GABA)	150.4	-21.32 to 322.2	No	ns	0.1092
	WT (+GABA) vs. muMt-/- (+placebo)	264.3	73.22 to 455.4	Yes	**	0.0023
	WT (+GABA) vs. muMt-/- (+GABA)	167.8	-9.941 to 345.6	No	ns	0.0721
	muMt-/- (+placebo) vs. muMt-/- (+GABA)	-96.49	-282.0 to 89.01	No	ns	0.536
	Row 11
	WT (+placebo) vs. WT (+GABA)	-9.842	-187.6 to 167.9	No	ns	0.999
	WT (+placebo) vs. muMt-/- (+placebo)	377.7	192.2 to 563.2	Yes	****	<0.0001
	WT (+placebo) vs. muMt-/- (+GABA)	245.2	67.42 to 422.9	Yes	**	0.0024
	WT (+GABA) vs. muMt-/- (+placebo)	387.5	196.4 to 578.6	Yes	****	<0.0001
	WT (+GABA) vs. muMt-/- (+GABA)	255	71.43 to 438.6	Yes	**	0.0022
	muMt-/- (+placebo) vs. muMt-/- (+GABA)	-132.5	-323.6 to 58.60	No	ns	0.2797
	Row 12
	WT (+placebo) vs. WT (+GABA)	-4.543	-182.3 to 173.2	No	ns	0.9999
	WT (+placebo) vs. muMt-/- (+placebo)	618	432.5 to 803.5	Yes	****	<0.0001
	WT (+placebo) vs. muMt-/- (+GABA)	400.5	222.7 to 578.2	Yes	****	<0.0001
	WT (+GABA) vs. muMt-/- (+placebo)	622.5	431.4 to 813.6	Yes	****	<0.0001
	WT (+GABA) vs. muMt-/- (+GABA)	405	221.4 to 588.6	Yes	****	<0.0001
	muMt-/- (+placebo) vs. muMt-/- (+GABA)	-217.5	-408.6 to -26.42	Yes	*	0.0184
	Row 13
	WT (+placebo) vs. WT (+GABA)	64.23	-113.5 to 242.0	No	ns	0.7871
	WT (+placebo) vs. muMt-/- (+placebo)	887.4	701.9 to 1073	Yes	****	<0.0001
	WT (+placebo) vs. muMt-/- (+GABA)	597.5	419.7 to 775.2	Yes	****	<0.0001
	WT (+GABA) vs. muMt-/- (+placebo)	823.2	632.1 to 1014	Yes	****	<0.0001
	WT (+GABA) vs. muMt-/- (+GABA)	533.2	349.6 to 716.8	Yes	****	<0.0001
	muMt-/- (+placebo) vs. muMt-/- (+GABA)	-289.9	-481.0 to -98.85	Yes	***	0.0006
	Test details	Predicted (LS) mean 1	Predicted (LS) mean 2	Predicted (LS) mean diff.	SE of diff.	N1	N2	q	DF
	Row 1
	WT (+placebo) vs. WT (+GABA)	-1.137e-13	0	-1.137e-13	68.83	8	7	2.336e-15	322
	WT (+placebo) vs. muMt-/- (+placebo)	-1.137e-13	-2.274e-13	1.137e-13	71.83	8	6	2.238e-15	322
	WT (+placebo) vs. muMt-/- (+GABA)	-1.137e-13	-2.842e-13	1.705e-13	66.5	8	8	3.627e-15	322
	WT (+GABA) vs. muMt-/- (+placebo)	0	-2.274e-13	2.274e-13	73.99	7	6	4.346e-15	322
	WT (+GABA) vs. muMt-/- (+GABA)	0	-2.842e-13	2.842e-13	68.83	7	8	5.839e-15	322
	muMt-/- (+placebo) vs. muMt-/- (+GABA)	-2.274e-13	-2.842e-13	5.684e-14	71.83	6	8	1.119e-15	322
	Row 2
	WT (+placebo) vs. WT (+GABA)	2.629	3.035	-0.4062	68.83	8	7	0.008346	322
	WT (+placebo) vs. muMt-/- (+placebo)	2.629	1.697	0.9315	71.83	8	6	0.01834	322
	WT (+placebo) vs. muMt-/- (+GABA)	2.629	3.927	-1.298	66.5	8	8	0.0276	322
	WT (+GABA) vs. muMt-/- (+placebo)	3.035	1.697	1.338	73.99	7	6	0.02557	322
	WT (+GABA) vs. muMt-/- (+GABA)	3.035	3.927	-0.8915	68.83	7	8	0.01832	322
	muMt-/- (+placebo) vs. muMt-/- (+GABA)	1.697	3.927	-2.229	71.83	6	8	0.04389	322
	Row 3
	WT (+placebo) vs. WT (+GABA)	10.01	10.26	-0.2479	68.83	8	7	0.005093	322
	WT (+placebo) vs. muMt-/- (+placebo)	10.01	6.818	3.194	71.83	8	6	0.0629	322
	WT (+placebo) vs. muMt-/- (+GABA)	10.01	9.175	0.8368	66.5	8	8	0.0178	322
	WT (+GABA) vs. muMt-/- (+placebo)	10.26	6.818	3.442	73.99	7	6	0.06579	322
	WT (+GABA) vs. muMt-/- (+GABA)	10.26	9.175	1.085	68.83	7	8	0.02229	322
	muMt-/- (+placebo) vs. muMt-/- (+GABA)	6.818	9.175	-2.358	71.83	6	8	0.04642	322
	Row 4
	WT (+placebo) vs. WT (+GABA)	19.85	21.83	-1.971	68.83	8	7	0.0405	322
	WT (+placebo) vs. muMt-/- (+placebo)	19.85	9.769	10.09	71.83	8	6	0.1986	322
	WT (+placebo) vs. muMt-/- (+GABA)	19.85	21.07	-1.215	66.5	8	8	0.02585	322
	WT (+GABA) vs. muMt-/- (+placebo)	21.83	9.769	12.06	73.99	7	6	0.2304	322
	WT (+GABA) vs. muMt-/- (+GABA)	21.83	21.07	0.7559	68.83	7	8	0.01553	322
	muMt-/- (+placebo) vs. muMt-/- (+GABA)	9.769	21.07	-11.3	71.83	6	8	0.2225	322
	Row 5
	WT (+placebo) vs. WT (+GABA)	28.79	33.38	-4.595	68.83	8	7	0.09441	322
	WT (+placebo) vs. muMt-/- (+placebo)	28.79	7.855	20.93	71.83	8	6	0.4122	322
	WT (+placebo) vs. muMt-/- (+GABA)	28.79	25.49	3.294	66.5	8	8	0.07006	322
	WT (+GABA) vs. muMt-/- (+placebo)	33.38	7.855	25.53	73.99	7	6	0.4879	322
	WT (+GABA) vs. muMt-/- (+GABA)	33.38	25.49	7.889	68.83	7	8	0.1621	322
	muMt-/- (+placebo) vs. muMt-/- (+GABA)	7.855	25.49	-17.64	71.83	6	8	0.3473	322
	Row 6
	WT (+placebo) vs. WT (+GABA)	49.49	51.81	-2.32	68.83	8	7	0.04767	322
	WT (+placebo) vs. muMt-/- (+placebo)	49.49	12.81	36.67	71.83	8	6	0.722	322
	WT (+placebo) vs. muMt-/- (+GABA)	49.49	25.29	24.2	66.5	8	8	0.5146	322
	WT (+GABA) vs. muMt-/- (+placebo)	51.81	12.81	38.99	73.99	7	6	0.7452	322
	WT (+GABA) vs. muMt-/- (+GABA)	51.81	25.29	26.52	68.83	7	8	0.5448	322
	muMt-/- (+placebo) vs. muMt-/- (+GABA)	12.81	25.29	-12.47	71.83	6	8	0.2456	322
	Row 7
	WT (+placebo) vs. WT (+GABA)	72.22	74.13	-1.907	68.83	8	7	0.03919	322
	WT (+placebo) vs. muMt-/- (+placebo)	72.22	13.33	58.89	71.83	8	6	1.16	322
	WT (+placebo) vs. muMt-/- (+GABA)	72.22	38.46	33.76	66.5	8	8	0.7179	322
	WT (+GABA) vs. muMt-/- (+placebo)	74.13	13.33	60.8	73.99	7	6	1.162	322
	WT (+GABA) vs. muMt-/- (+GABA)	74.13	38.46	35.67	68.83	7	8	0.7328	322
	muMt-/- (+placebo) vs. muMt-/- (+GABA)	13.33	38.46	-25.13	71.83	6	8	0.4948	322
	Row 8
	WT (+placebo) vs. WT (+GABA)	121.5	131.3	-9.823	68.83	8	7	0.2018	322
	WT (+placebo) vs. muMt-/- (+placebo)	121.5	20.62	100.9	71.83	8	6	1.987	322
	WT (+placebo) vs. muMt-/- (+GABA)	121.5	70.13	51.38	66.5	8	8	1.093	322
	WT (+GABA) vs. muMt-/- (+placebo)	131.3	20.62	110.7	73.99	7	6	2.116	322
	WT (+GABA) vs. muMt-/- (+GABA)	131.3	70.13	61.21	68.83	7	8	1.258	322
	muMt-/- (+placebo) vs. muMt-/- (+GABA)	20.62	70.13	-49.52	71.83	6	8	0.9749	322
	Row 9
	WT (+placebo) vs. WT (+GABA)	177.1	170.5	6.534	68.83	8	7	0.1343	322
	WT (+placebo) vs. muMt-/- (+placebo)	177.1	36.26	140.8	71.83	8	6	2.773	322
	WT (+placebo) vs. muMt-/- (+GABA)	177.1	112.9	64.14	66.5	8	8	1.364	322
	WT (+GABA) vs. muMt-/- (+placebo)	170.5	36.26	134.3	73.99	7	6	2.567	322
	WT (+GABA) vs. muMt-/- (+GABA)	170.5	112.9	57.6	68.83	7	8	1.183	322
	muMt-/- (+placebo) vs. muMt-/- (+GABA)	36.26	112.9	-76.69	71.83	6	8	1.51	322
	Row 10
	WT (+placebo) vs. WT (+GABA)	302.8	320.2	-17.4	68.83	8	7	0.3576	322
	WT (+placebo) vs. muMt-/- (+placebo)	302.8	55.93	246.9	71.83	8	6	4.861	322
	WT (+placebo) vs. muMt-/- (+GABA)	302.8	152.4	150.4	66.5	8	8	3.199	322
	WT (+GABA) vs. muMt-/- (+placebo)	320.2	55.93	264.3	73.99	7	6	5.052	322
	WT (+GABA) vs. muMt-/- (+GABA)	320.2	152.4	167.8	68.83	7	8	3.448	322
	muMt-/- (+placebo) vs. muMt-/- (+GABA)	55.93	152.4	-96.49	71.83	6	8	1.9	322
	Row 11
	WT (+placebo) vs. WT (+GABA)	468.1	478	-9.842	68.83	8	7	0.2022	322
	WT (+placebo) vs. muMt-/- (+placebo)	468.1	90.47	377.7	71.83	8	6	7.436	322
	WT (+placebo) vs. muMt-/- (+GABA)	468.1	223	245.2	68.83	8	7	5.037	322
	WT (+GABA) vs. muMt-/- (+placebo)	478	90.47	387.5	73.99	7	6	7.406	322
	WT (+GABA) vs. muMt-/- (+GABA)	478	223	255	71.09	7	7	5.073	322
	muMt-/- (+placebo) vs. muMt-/- (+GABA)	90.47	223	-132.5	73.99	6	7	2.532	322
	Row 12
	WT (+placebo) vs. WT (+GABA)	736.8	741.3	-4.543	68.83	8	7	0.09334	322
	WT (+placebo) vs. muMt-/- (+placebo)	736.8	118.8	618	71.83	8	6	12.17	322
	WT (+placebo) vs. muMt-/- (+GABA)	736.8	336.3	400.5	68.83	8	7	8.228	322
	WT (+GABA) vs. muMt-/- (+placebo)	741.3	118.8	622.5	73.99	7	6	11.9	322
	WT (+GABA) vs. muMt-/- (+GABA)	741.3	336.3	405	71.09	7	7	8.057	322
	muMt-/- (+placebo) vs. muMt-/- (+GABA)	118.8	336.3	-217.5	73.99	6	7	4.157	322
	Row 13
	WT (+placebo) vs. WT (+GABA)	1026	961.4	64.23	68.83	8	7	1.32	322
	WT (+placebo) vs. muMt-/- (+placebo)	1026	138.2	887.4	71.83	8	6	17.47	322
	WT (+placebo) vs. muMt-/- (+GABA)	1026	428.2	597.5	68.83	8	7	12.28	322
	WT (+GABA) vs. muMt-/- (+placebo)	961.4	138.2	823.2	73.99	7	6	15.73	322
	WT (+GABA) vs. muMt-/- (+GABA)	961.4	428.2	533.2	71.09	7	7	10.61	322
	muMt-/- (+placebo) vs. muMt-/- (+GABA)	138.2	428.2	-289.9	73.99	6	7	5.541	322

## Sheet: b
% TCRb+CD8+ in CD45+
Experiment ID	WT+placebo	muMt-/-+placebo	muMt-/-+GABA		Ordinary one-way ANOVA (multiple comparisons)
1	1.06	3.81	1.96		Tukey's multiple comparisons test	Mean Diff.	95.00% CI of diff.	Significant?	Summary	Adjusted P Value
1	1.39	4.25	1.69		WT+placebo vs. muMt-/-+placebo	-1.957	-2.660 to -1.254	Yes	****	<0.0001
1	1.29	3.23	1.89		WT+placebo vs. muMt-/-+GABA	-0.5406	-1.205 to 0.1244	No	ns	0.1266
1	1.24		2.67		muMt-/-+placebo vs. muMt-/-+GABA	1.416	0.7298 to 2.103	Yes	****	<0.0001
1			2.48
					Test details	Mean 1	Mean 2	Mean Diff.	SE of diff.	n1	n2	q	DF
2	2.05	2.14	1.65		WT+placebo vs. muMt-/-+placebo	1.534	3.491	-1.957	0.2816	9	8	9.828	24
2	2.06	3.27	2.46		WT+placebo vs. muMt-/-+GABA	1.534	2.075	-0.5406	0.2663	9	10	2.871	24
2	2.05	3.22	1.28		muMt-/-+placebo vs. muMt-/-+GABA	3.491	2.075	1.416	0.2749	8	10	7.286	24
2	1.33	4.94	2.33
2	1.34	3.07	2.34
TCRb+CD8+ numbers (x10^3/mg)
Experiment ID	WT+placebo	muMt-/-+placebo	muMt-/-+GABA		Ordinary one-way ANOVA (multiple comparisons)
1	0.781615	1.16815	2.37569		Tukey's multiple comparisons test	Mean Diff.	95.00% CI of diff.	Significant?	Summary	Adjusted P Value
1	1.46209	6.74869	1.81625		WT+placebo vs. muMt-/-+placebo	-1.531	-2.948 to -0.1145	Yes	*	0.0324
1	0.881456	2.2699	1.61511		WT+placebo vs. muMt-/-+GABA	-0.2835	-1.623 to 1.056	No	ns	0.8582
1	0.832971		0.843486		muMt-/-+placebo vs. muMt-/-+GABA	1.248	-0.1353 to 2.631	No	ns	0.0825
1			1.1304
					Test details	Mean 1	Mean 2	Mean Diff.	SE of diff.	n1	n2	q	DF
2	0.927643	0.826574	0.35151		WT+placebo vs. muMt-/-+placebo	0.8595	2.391	-1.531	0.5673	9	8	3.817	24
2	0.852327	1.64311	1.62541		WT+placebo vs. muMt-/-+GABA	0.8595	1.143	-0.2835	0.5364	9	10	0.7475	24
2	0.949971	3.49331	0.25612		muMt-/-+placebo vs. muMt-/-+GABA	2.391	1.143	1.248	0.5538	8	10	3.186	24
2	0.707711	2.31142	0.603376
2	0.339791	0.665075	0.812969

## Sheet: c
% Granzyme B+Perforin+ in CD8+
WT+placebo	muMt-/-+placebo	muMt-/-+GABA		Ordinary one-way ANOVA (multiple comparisons)
14.3	40.6	26.1		Tukey's multiple comparisons test	Mean Diff.	95.00% CI of diff.	Significant?	Summary	Adjusted P Value
16.4	43.1	14.7		WT+placebo vs. muMt-/-+placebo	-24.23	-35.40 to -13.05	Yes	***	0.0005
13.7	29.3	28		WT+placebo vs. muMt-/-+GABA	-9.42	-19.23 to 0.3941	No	ns	0.0595
9.36		24.9		muMt-/-+placebo vs. muMt-/-+GABA	14.81	4.122 to 25.49	Yes	**	0.0095
		20.6
				Test details	Mean 1	Mean 2	Mean Diff.	SE of diff.	n1	n2	q	DF
				WT+placebo vs. muMt-/-+placebo	13.44	37.67	-24.23	4.002	4	3	8.561	9
				WT+placebo vs. muMt-/-+GABA	13.44	22.86	-9.42	3.515	4	5	3.79	9
				muMt-/-+placebo vs. muMt-/-+GABA	37.67	22.86	14.81	3.827	3	5	5.472	9
% IFN-γ+TNF-α+ in CD8+
WT+placebo	muMt-/-+placebo	muMt-/-+GABA		Ordinary one-way ANOVA (multiple comparisons)
46.5	56.8	44		Tukey's multiple comparisons test	Mean Diff.	95.00% CI of diff.	Significant?	Summary	Adjusted P Value
36.8	51.5	28.1		WT+placebo vs. muMt-/-+placebo	-15.38	-28.98 to -1.775	Yes	*	0.0269
42.7	51.4	20.3		WT+placebo vs. muMt-/-+GABA	4.98	-8.625 to 18.58	No	ns	0.6047
28.8	52.6	29.3		muMt-/-+placebo vs. muMt-/-+GABA	20.36	6.755 to 33.96	Yes	**	0.0047
23	42.4	31.2
				Test details	Mean 1	Mean 2	Mean Diff.	SE of diff.	n1	n2	q	DF
				WT+placebo vs. muMt-/-+placebo	35.56	50.94	-15.38	5.1	5	5	4.265	12
				WT+placebo vs. muMt-/-+GABA	35.56	30.58	4.98	5.1	5	5	1.381	12
				muMt-/-+placebo vs. muMt-/-+GABA	50.94	30.58	20.36	5.1	5	5	5.646	12

## Sheet: d
Tumor volume (mm3)
Row	Day	WT (+DMSO)						WT (+picrotoxin)
Row 1	0	0	0	0	0	0	0	0	0	0	0	0	0
Row 2	5	2.0654	0	2.52872	0.605867	2.96159	2.88958	3.50042	1.10638	0.767125	3.64267	4.3355	1.65081
Row 3	7	3.1219	8.64676	4.14835	2.77194	13.0661	7.33991	6.19522	3.52315	11.9076	6.20084	8.69736	2.79624
Row 4	9	11.1032	30.7816	11.5403	15.9329	32.2691	15.3087	19.2608	14.1834	17.3251	12.8403	19.4671	4.4792
Row 5	11	23.0639	61.0407	19.0338	25.4215	47.479	32.9013	44.5579	27.4836	17.6278	41.5762	23.6091	4.38873
Row 6	13	38.2521	71.8111	27.9213	58.9626	72.7182	64.9151	64.4562	34.731	41.8708	36.4071	36.309	3.55116
Row 7	15	55.4584	123.06	35.4694	62.9554	123.57	83.9103	104.466	46.3116	36.8064	56.1876	41.2713	5.1285
Row 8	17	118.599	259.533	63.7026	133.808	247.752	179.538	124.197	68.2244	89.5167	118.665	94.5573	17.5601
Row 9	19	148.787	535.595	96.1694	227.076	427.814	338.93	201.265	108.244	131.872	228.714	88.5925	49.2183
Row 10	21	240.407	655.543	137.707	347.046	661.724	340.33	289.423	298.485	253.03	156.391	88.615	47.681
Row 11	23		1120.93	159.473	379.141	613.525	658.509	487.378	163.841	325.217	418.177	98.2831	66.8824
Row 12	25		1468.06	268.945	400.851	927.557	850.349	831.097	356.022	569.745	491.297	216.822	135.367
Row 13	27		1733.14	514.612	1080.41	2104.82	1115.37	851.556	558.612	1144.02	927.909	293.659	131.923
	2way ANOVA (multiple comparisons)
	Sidak's multiple comparisons test	Predicted (LS) mean diff.	95.00% CI of diff.	Significant?	Summary	Adjusted P Value
	WT (+DMSO) - WT (+picrotoxin)
	Row 1	0	-326.6 to 326.6	No	ns	>0.9999
	Row 2	-0.6586	-327.2 to 325.9	No	ns	>0.9999
	Row 3	-0.03757	-326.6 to 326.5	No	ns	>0.9999
	Row 4	4.897	-321.7 to 331.5	No	ns	>0.9999
	Row 5	8.283	-318.3 to 334.8	No	ns	>0.9999
	Row 6	19.54	-307.0 to 346.1	No	ns	>0.9999
	Row 7	32.38	-294.2 to 358.9	No	ns	>0.9999
	Row 8	81.7	-244.9 to 408.3	No	ns	0.9997
	Row 9	161.1	-165.5 to 487.6	No	ns	0.8789
	Row 10	208.2	-118.4 to 534.8	No	ns	0.5736
	Row 11	326.4	-16.15 to 668.9	No	ns	0.0745
	Row 12	349.8	7.257 to 692.3	Yes	*	0.0416
	Row 13	658.4	315.9 to 1001	Yes	****	<0.0001
	Test details	Predicted (LS) mean 1	Predicted (LS) mean 2	Predicted (LS) mean diff.	SE of diff.	N1	N2	t	DF
	WT (+DMSO) - WT (+picrotoxin)
	Row 1	2.274e-13	2.274e-13	0	111.2	6	6	0	127
	Row 2	1.842	2.5	-0.6586	111.2	6	6	0.005923	127
	Row 3	6.516	6.553	-0.03757	111.2	6	6	0.0003378	127
	Row 4	19.49	14.59	4.897	111.2	6	6	0.04404	127
	Row 5	34.82	26.54	8.283	111.2	6	6	0.07449	127
	Row 6	55.76	36.22	19.54	111.2	6	6	0.1757	127
	Row 7	80.74	48.36	32.38	111.2	6	6	0.2912	127
	Row 8	167.2	85.45	81.7	111.2	6	6	0.7348	127
	Row 9	295.7	134.7	161.1	111.2	6	6	1.449	127
	Row 10	397.1	188.9	208.2	111.2	6	6	1.872	127
	Row 11	586.3	260	326.4	116.6	5	6	2.798	127
	Row 12	783.2	433.4	349.8	116.6	5	6	2.999	127
	Row 13	1310	651.3	658.4	116.6	5	6	5.645	127

## Sheet: e
% IFN-γ+TNF-α+ in CD8+
Experiment ID	WT+DMOS	WT+Picrotoxin		Unpaired t test
1	22.6	25.3		P value	0.0533
1	19.7	16.5		P value summary	ns
1	17.2	33.3		Significantly different (P < 0.05)?	No
1	24.6	23.3		One- or two-tailed P value?	Two-tailed
1	21.8	25.6		t, df	t=2.068, df=18
2	26.2	20.3
2	11.9	43
2	19.8	59.3
2	9.69	19.8
2	15.4	17.4
% IL-2+TNF-α+ in CD8+
Experiment ID	WT+DMOS	WT+Picrotoxin		Unpaired t test
1	22.1	24.2		P value	0.0335
1	18	18.7		P value summary	*
1	16.1	31		Significantly different (P < 0.05)?	Yes
1	27	30.2		One- or two-tailed P value?	Two-tailed
1	25.5	28		t, df	t=2.302, df=18
2	23.7	20.1
2	11.1	48.3
2	15.5	86.4
2	6.38	35.8
2	16.1	16.5

## Sheet: f
Mouse ID	1	2	3	4	5	6	1	2	3	4	5	6	1	2	3	4	5	6
Group	WT	WT	WT	WT	WT	WT	muMt-/-+placebo	muMt-/-+placebo	muMt-/-+placebo	muMt-/-+placebo	muMt-/-+placebo	muMt-/-+placebo	muMt-/-+GABA	muMt-/-+GABA	muMt-/-+GABA	muMt-/-+GABA	muMt-/-+GABA	muMt-/-+GABA			Annotation analyses: upregulated genes in TAM of muMT-/- compared to those in WT
1700037H04Rik	1.40926	-0.21553	1.44026	0.193999	0.35174	-0.797907	0.138774	-1.36413	-0.845505	-1.78827	-0.987311	-0.728838	0.0219312	-0.80504	0.982781	0.708485	0.957454	1.32785			Category	Term	Count	%	PValue	Fold Enrichment
2310061I04Rik	-0.139671	-0.598527	-0.676782	-0.287225	1.06867	0.989478	-0.0348026	-1.13946	-1.13946	-1.13946	-1.13946	-1.13946	0.417059	1.81959	0.0518955	1.54411	1.22148	0.322043			KEGG_PATHWAY	mmu04668:TNF signaling pathway	9	6.25	9.64902e-06	8.36
2900060B14Rik	-1.38172	-0.73609	-0.139789	-0.612658	-0.629812	-0.471978	0.759769	2.10967	0.282015	1.23816	-0.255393	1.60082	1.4309	-0.482525	-0.68071	-0.864537	-0.364791	-0.801339			KEGG_PATHWAY	mmu04380:Osteoclast differentiation	10	6.94444	3.22328e-06	8.03
Abr	0.627881	0.881662	0.484449	-0.147741	1.60544	0.887703	-1.42838	0.680341	-0.741781	-1.54417	-0.742618	-1.09775	-1.44252	0.546713	-0.900656	0.855564	0.744107	0.731758			KEGG_PATHWAY	mmu04060:Cytokine-cytokine receptor interaction	10	6.94444	0.000534493	4.18
Amdhd2	1.04303	0.657752	0.861921	-0.00726226	1.39627	1.83357	-1.38977	-0.995347	-0.513075	-1.38977	-0.893216	-0.897175	-0.968934	-0.0182854	-0.423453	0.931998	0.844357	-0.0726209
Ano6	-0.373556	-0.195023	-1.11053	-0.959324	-0.832885	0.0978957	2.60058	1.30487	0.30658	0.246258	-0.122823	1.13164	0.111911	-1.36605	0.968614	-0.880483	-0.347369	-0.580302			Annotation analyses: downregulated genes in TAM of muMT-/- compared to those in WT
Anpep	-1.40885	-1.24434	-0.393902	-0.807047	0.272818	-1.62466	0.817335	1.4317	0.667443	1.0557	0.877044	1.72387	-0.374984	0.738519	-1.03538	-0.303807	-0.17774	-0.213707			Category	Term	Count	%	PValue	Fold Enrichment
App	-0.754194	-1.17539	-1.18018	0.0441235	-0.826597	-0.924769	1.11971	1.30719	0.718822	1.71771	0.785798	1.45916	-1.39051	-0.445063	-0.106844	-0.824454	0.191338	0.284143			KEGG_PATHWAY	mmu03010:Ribosome	46	0.129556	1.03724e-54	25.68
Arg1	-1.51697	-1.40583	-0.802326	-0.70834	-0.211835	-0.804722	0.283198	0.765832	0.945181	1.33793	1.95096	1.4993	-0.723174	0.113155	-0.774488	-0.0795355	-0.340156	0.471827			KEGG_PATHWAY	mmu04110:Cell cycle	6	0.0168986	0.0176395	3.92
Arid5b	-1.19185	-0.837445	-0.478675	-0.941418	-0.157366	-0.473176	-0.967569	1.93601	0.35207	1.04648	1.53345	1.63165	0.262888	0.331479	0.0881874	-0.402219	-0.25485	-1.47766			KEGG_PATHWAY	mmu00190:Oxidative phosphorylation	6	0.0168986	0.0273439	3.49
Arl2bp	1.31574	0.259102	0.254975	1.12792	0.0774451	1.12573	-1.03112	-1.25726	-1.04546	0.273957	-0.866737	-1.69683	-1.22782	1.36015	-0.619893	0.567287	0.43736	0.945451
Asf1b	0.572361	0.961719	2.59014	1.08989	0.436395	0.419582	-0.71829	-0.154188	-1.16104	-1.26435	-1.40497	-0.870283	-0.669065	-0.424133	0.518318	0.520688	-0.195644	-0.247131
Atad2b	0.436898	-0.469352	-0.419361	-0.423779	-0.559328	-1.02146	1.50392	1.72235	-0.281939	2.50224	0.208661	-0.449595	-0.455885	0.15264	0.347811	-0.671997	-1.12321	-0.998616
Atp2c1	-0.441743	-1.33655	-0.296058	0.0853574	-0.521675	-0.619117	-0.034618	1.02399	1.69347	0.381292	0.595351	2.22304	0.495417	-0.772751	-0.817049	0.601569	-0.63848	-1.62145
Atp5d	1.37947	0.27312	0.204846	0.539954	0.827526	0.992846	-1.87845	-1.2042	-0.307793	-1.89014	0.24354	-0.57218	-0.995633	-0.334226	0.023014	0.967061	0.392136	1.3391
Atp5g2	0.72413	0.590899	0.760804	0.00868211	0.800562	0.789474	-1.00479	-1.79561	-0.806614	-1.2132	-0.403754	-1.21618	-0.970981	0.546526	0.336804	0.883534	-0.0662282	2.03594
Atp5g3	0.191394	-0.839537	0.599374	0.926176	-0.727135	2.20403	-0.724129	-1.56904	-0.323334	-1.58654	0.214332	-1.26566	0.438092	0.205813	1.36686	0.411999	0.157947	0.319361
Atp5j	-0.174024	0.589034	-0.0986863	0.557737	1.16039	0.668427	-1.68853	-0.194565	-0.569033	-1.89185	-0.736237	0.0945891	-1.33664	0.583329	-0.447804	1.70511	0.471647	1.30711
Atxn7l3b	0.129812	0.0487992	-0.997938	-0.66073	-0.753438	0.139035	1.70334	0.106173	0.2315	2.48994	0.405809	-0.238658	1.32969	-0.384335	-1.14338	-0.795354	-0.346077	-1.2642
Bach1	-0.70211	-0.764363	-0.473185	-0.874921	-0.651822	-0.626359	0.930082	-0.235688	0.605976	3.15389	-0.125393	0.7053	1.08926	-0.140259	-0.187067	-0.511102	-0.317688	-0.874561
Banf1	1.12394	-0.570902	1.182	1.19073	1.0229	0.97675	-1.62032	-1.26938	-1.1084	-1.70227	-0.440128	-0.683929	-0.401422	0.00771616	0.383878	0.476005	0.64798	0.784844
BC018473	1.44725	1.31883	1.4548	0.515875	0.748305	1.16334	0.57677	0.0309083	-0.647747	0.391399	-0.630154	0.307353	-1.06167	-1.25016	-0.993348	-1.07216	-1.18127	-1.11831
Bcl2l11	-1.01152	-1.03823	-0.519618	-0.63932	-1.05545	-0.640403	2.26033	0.950686	1.17255	1.98062	0.126467	0.0160344	0.0358345	0.387544	-0.571744	-0.387055	-0.826665	-0.240071
Bhlhe40	-0.742808	-0.990446	-0.688598	-0.796734	-0.484797	-0.517862	2.2992	0.340005	1.67256	1.16704	1.11158	0.337899	-1.28977	0.165638	-0.490993	-0.998767	-0.117373	0.024214
Bms1	0.263389	-1.19593	0.297116	-0.0114685	-0.639233	-0.964472	0.458735	0.574975	-0.189609	3.2744	0.624733	-0.241455	-0.14927	-0.0241263	-1.15514	-0.199304	-0.939306	0.215974
Bpnt1	2.13069	-0.650595	0.185465	0.49398	-0.157354	0.712733	-1.4902	-1.4902	-0.651375	-0.644218	0.172656	-1.4902	1.32838	0.696865	0.975328	-0.379461	-0.268702	0.526202
Brix1	0.895235	-0.147579	1.09319	-0.86207	0.171569	-0.0295764	-1.99015	-1.45968	-1.20808	-0.529721	-0.058399	-0.747067	1.66008	0.78019	0.0936221	1.41034	0.358587	0.56951
Bsg	0.767545	-0.235155	-0.496863	-0.488702	1.45237	1.73928	-1.8441	-0.752672	-0.238067	-1.00021	-0.0757858	-0.60429	-1.00671	0.711961	-0.410876	0.628172	0.0502495	1.80385
Btf3	-0.0219352	-0.22284	1.55375	1.55686	-0.316709	0.495932	-1.96608	-0.431144	-0.81446	-0.679418	-0.286433	-1.53651	0.233176	1.42516	-0.391723	-0.43994	0.829144	1.01317
Btg1	-1.33041	-1.00376	-1.33609	-1.00011	0.127221	-0.751414	0.601538	1.0164	1.31772	1.21843	0.355858	1.76514	-1.45162	-0.128631	0.32721	-0.0116269	0.744871	-0.46073
Bub3	-0.6439	0.94259	1.60392	0.885056	-0.257955	0.143118	0.0629902	-1.86359	-0.702512	-1.74883	-0.422257	-0.44132	-0.1114	0.488696	0.288721	1.14619	1.54101	-0.910531
C1qbp	1.92297	0.355868	1.49777	0.0532129	0.0446764	-0.137871	-0.690189	-0.463525	-1.44752	-1.49986	-0.878004	-0.586653	-1.02486	0.597022	0.635572	0.095848	-0.178952	1.70449
C3ar1	-0.492609	-0.80859	-0.675442	0.162384	0.261397	-0.77841	1.40636	1.28584	0.298103	2.81414	-0.168902	0.62486	-0.5318	-0.248303	-0.648334	-0.937616	-0.675045	-0.888031
Cacul1	-1.61779	0.309594	-0.946279	0.10666	0.0768082	-0.881586	0.788935	0.901272	-0.110091	0.644318	1.7035	1.32065	1.40926	0.251519	-1.04681	-1.16065	-1.05733	-0.691979
Calm1	-1.27726	-1.00527	-0.869438	0.0201596	-0.238509	-0.708921	0.018353	0.983389	1.50672	1.20324	1.1665	1.818	-0.135143	-0.0889828	0.168195	-1.19495	0.115567	-1.48165
Cav1	2.3071	-0.67454	0.956447	-1.07658	-0.725175	-0.0753574	-1.21974	0.250582	-1.21974	-0.395731	-0.911229	-1.21974	0.610509	0.626485	0.581377	0.583406	0.366621	1.23529
Ccm2	-0.299116	0.693197	-0.217265	2.07956	-0.225857	0.00801317	-0.374133	-1.12521	-0.403034	-1.05383	-1.15816	-0.609388	-1.71582	0.509023	0.936995	0.674402	1.62963	0.650985
Ccnb1	-0.823475	-0.0455236	0.47567	0.288954	2.02833	1.19329	-0.476844	-0.64551	-1.65719	-0.843384	0.262209	-1.49951	0.100058	-0.268095	1.9154	0.396932	-0.380057	-0.0212506
Ccr2	-0.550397	-0.215041	-0.603642	-0.510936	-0.711325	-0.948043	0.746897	0.625858	0.461174	3.05269	-0.448533	0.837813	1.0953	-0.468436	-0.114437	-0.583972	-0.636222	-1.02875
Ccr5	-0.431854	-1.55433	-0.408713	1.29681	-0.130694	-1.49933	0.919576	0.632796	0.447083	0.363028	0.915154	2.38491	-0.111403	-0.221192	-0.639206	-0.124843	-0.975626	-0.862165
Cd14	-1.60469	-0.314351	-1.40093	-0.234411	1.3339	-0.261473	1.13111	0.914944	0.739419	1.8806	-0.294504	0.563894	-1.25112	-1.07145	-0.564193	0.853924	-0.269489	-0.151182
Cd274	-1.19368	-1.25214	-0.94594	-1.71491	0.0286702	-0.762837	0.72311	1.46743	0.730406	1.18087	0.556628	1.87108	-0.504728	-0.517035	0.0355504	0.221059	0.585367	-0.508906
Cd34	3.12256	-0.683661	-0.0370864	-0.28221	-0.47879	-0.0594166	-1.05834	-0.741055	-0.495032	-0.822425	-0.207076	-1.25166	0.518938	0.00597447	0.833281	0.0633322	0.607636	0.965026
Cd44	-1.09231	-0.675606	-0.623709	-1.21776	0.598523	0.102676	1.10741	0.904547	0.110269	2.28282	0.971928	0.165018	-1.39829	-1.21856	-0.0652589	-0.669361	0.958802	-0.241132
Cd84	-0.923655	-0.664044	-1.01265	-0.259124	0.148585	-0.457528	2.0169	0.287628	-0.334217	2.57769	0.241137	0.424609	0.871383	-0.151696	-0.877692	-0.188169	-1.16977	-0.529386
Cdh1	-0.61324	-0.643954	-0.483079	-0.686566	-0.490569	-0.887784	1.5894	-0.244841	0.37222	2.82722	0.371168	0.139605	-1.05697	0.995451	0.032583	-0.652891	-0.956178	0.388421
Cenpw	0.525369	0.670045	0.394175	0.050687	0.431158	1.55071	-0.680583	-0.13488	-0.964735	-1.2369	-0.543213	-0.77813	-0.844962	-0.598241	-0.936912	2.27694	-0.642405	1.46188
Cisd1	1.31258	-1.51066	0.816	0.365154	0.69611	-0.121462	-1.81869	-0.987972	-1.2032	-1.35313	0.272951	-0.262466	-0.0459967	0.588456	0.555736	1.54321	0.197931	0.955445
Clec4d	-1.56958	-0.771926	-0.265245	-0.376244	0.7874	-0.307477	-0.368593	1.54184	1.46231	0.414259	0.0971139	1.35733	-1.40316	-1.16319	-0.98505	1.07934	0.856408	-0.385533
Cped1	-0.779253	0.168916	-0.779253	-0.0323382	-0.456712	-0.0329179	0.188889	1.13856	1.11532	-0.0627253	-0.376852	3.21267	-0.779253	-0.779253	-0.779253	-0.779253	-0.261962	0.0746718
Crebzf	0.333877	-0.556998	-0.70893	-0.779915	-0.356821	-0.160553	1.60984	0.162977	-0.820288	0.773741	0.621354	2.8144	-0.473978	0.444566	-1.02897	-0.565191	-0.174796	-1.13431
Csf2rb	-1.10357	0.366927	-1.5917	-0.868737	0.350445	-0.751121	1.31505	1.40994	1.57499	1.86867	0.326825	-0.295321	-0.0377918	-0.333221	-0.236205	-0.461397	-0.42698	-1.1068
Csf3r	-0.833161	-0.392855	-0.873956	-0.291216	0.0980877	0.330274	-0.573859	0.218027	1.58098	3.09996	-0.542289	0.616065	-0.812394	-0.608833	-0.0751748	-0.792799	0.344235	-0.491087
Cuta	1.52116	0.942023	0.72293	0.184075	0.344813	1.35989	-1.83586	-0.107037	-0.127982	-1.18994	-1.11036	-0.756294	-1.52843	0.501941	-0.424008	1.34438	0.262561	-0.103862
Cxcl2	-1.26436	0.00160584	-0.715781	-0.968413	0.171571	-0.60405	1.47523	1.65084	1.14984	1.91963	-0.0352248	0.22718	0.187262	-1.0962	-0.815728	-0.0910919	0.101758	-1.29407
Cxcr4	-0.552495	-0.382004	-0.0132717	-0.698403	-0.562705	-0.357089	2.94718	0.137386	-0.0731257	2.25778	-0.0274844	-0.722083	-0.800333	0.214441	-0.436336	-0.45526	-0.449464	-0.0267347
Cybb	-1.39713	0.330992	-0.813473	0.0201186	0.239512	-0.595996	0.374794	1.63134	1.19965	1.36512	-0.373292	1.55161	-1.15671	0.148731	-0.251504	-0.532449	0.126703	-1.86803
Cysltr1	-1.23386	-0.554879	-0.455507	0.187225	-0.861471	-0.385467	1.70557	0.101891	0.02281	2.81966	0.513898	0.00198562	0.897931	-0.626881	-0.20445	-0.569585	-0.224881	-1.13398
D17H6S56E-5	0.822097	0.6396	0.0145025	0.0414295	0.831182	1.4371	-1.68748	-0.782347	0.189946	-2.48118	-0.90631	0.381696	-0.567873	-0.255607	0.159437	0.2701	1.3065	0.587209
Dbnl	-0.677327	1.5035	0.529366	1.63465	0.736484	-0.615954	-0.999646	0.192325	-1.50276	-1.41043	-0.776162	-0.671021	-0.860278	0.185359	-0.310756	1.16673	1.13573	0.740184
Dctn3	0.965342	-0.801505	0.706486	1.26052	0.397143	1.12297	-1.46399	0.255631	-0.632229	-1.99479	-0.479439	-0.495643	-1.52752	0.963144	-0.251757	0.372989	1.03387	0.568765
Ddb1	1.61487	-0.546204	1.40132	-0.362185	0.454911	1.26114	-1.17066	-1.47639	-0.439469	-1.18823	0.357005	-1.03814	-0.469764	-1.05852	0.130326	0.516604	0.699051	1.31435
Ddx5	-1.35306	-0.0462504	-0.917607	-0.56147	-1.12314	-0.890782	1.98435	0.510676	0.169281	2.2962	0.527755	0.325747	1.03637	-0.209093	-0.62061	-0.51437	-0.0675687	-0.546426
Dennd4c	-0.394117	-1.11398	-1.09157	-0.759303	-1.03883	-0.225849	1.50341	1.24148	0.241776	2.39827	0.918645	0.0381875	-0.253279	-0.105724	-0.467389	0.731818	-1.03664	-0.586906
Dennd5b	3.58159	-0.517342	0.234234	-0.0333599	-0.144444	-0.294097	-0.368604	-0.64341	-0.781807	-0.978007	-0.0567626	-0.621642	0.627246	-0.403652	0.0584171	0.00157909	-0.385128	0.725189
Dmxl2	-0.946625	-0.336922	-0.997416	-0.320366	0.00350259	-0.466658	2.89398	0.610979	-0.15373	0.323773	-0.375612	1.79012	-0.0356405	0.246123	-0.409416	-0.71325	0.183594	-1.29643
Djb4	-0.468008	0.0447916	-0.148441	-0.238722	-0.685096	-0.590003	-0.381691	-0.090178	2.26768	0.0549367	0.598663	2.45812	0.630815	-0.595051	-0.31033	0.0343707	-1.29093	-1.29093
Dohh	2.01044	1.04283	0.605652	-0.278766	0.0768306	2.09863	-1.53836	-0.814897	-0.900888	-1.32668	-0.51342	-0.525107	-0.115807	0.719784	-0.552956	-0.0516116	-0.0949313	0.159252
Dusp1	-1.52071	-1.04187	-0.760961	-0.319186	-0.406177	-0.722128	1.33797	1.24997	0.551204	2.6022	-0.339198	0.0592758	-0.876932	-0.448122	0.240676	0.213476	0.637309	-0.456798
E230029C05Rik	-0.681178	-0.389765	-1.12515	-0.627032	-0.747088	-0.979669	-0.137942	2.10997	0.279272	0.857681	0.200265	2.63389	0.100663	-0.459343	0.215746	-0.620309	-0.531831	-0.0981828
Eef2	0.885405	0.400589	0.391178	-0.582221	0.0666922	0.638866	-0.731209	-1.2484	-0.516669	-2.09104	0.434257	-0.933303	-1.54402	1.20985	0.944401	1.13717	0.502214	1.03623
Eif1	1.11292	0.885827	0.465504	-1.04701	0.0114765	0.970181	-2.22385	-0.0476151	-1.01163	-1.30486	0.450135	-0.781727	-0.260505	0.282271	0.695493	-0.647381	0.924252	1.52652
Eif3g	1.28414	-1.16459	1.01233	0.745284	1.13904	1.28372	-0.262265	-1.20888	-0.822464	-1.84779	-1.2006	0.236539	-0.389885	0.451989	0.47042	-0.833088	0.0696148	1.03648
Eif3h	2.18942	0.576844	0.590309	-0.149497	-0.542483	0.573067	-0.749959	-0.206062	-0.577283	-1.32656	-0.026733	-1.73436	-1.20607	-0.595461	0.220013	0.698035	0.773124	1.49365
Eif5a	0.715336	-1.06082	0.0531964	0.762453	0.0227735	-0.0654581	-0.948335	-1.75691	-1.1431	-0.552403	-0.32457	-1.18756	1.00357	1.73344	0.885716	-0.411415	0.903561	1.37052
Eif6	1.18916	-0.313219	1.2278	0.806872	0.315632	0.804076	-0.928094	-0.152942	-0.968335	-2.00614	-0.244961	-1.91588	-0.539983	-0.345219	0.801513	0.834379	1.05382	0.381533
Entpd1	-0.708086	-0.0491232	-0.893834	-0.792051	0.113905	0.0662178	-0.116677	2.06215	0.971444	-0.814747	0.0335844	2.51746	-1.36805	-0.795567	0.146095	-0.414672	0.287016	-0.24507
Ets2	-0.696233	-0.618871	-0.550011	0.471203	-0.654084	-0.455519	2.36553	1.87255	0.160438	1.70045	-0.459782	-0.591656	-0.22507	-0.475482	-1.36017	-0.380434	0.188015	-0.290875
Exosc2	1.38135	-0.378542	0.547471	0.434089	-0.292802	0.0359439	-1.04399	-0.722792	-1.58585	-0.916448	-0.75847	-0.521585	1.44687	-0.456398	2.20001	-0.697316	0.508462	0.819988
Fam46a	-0.759505	-0.960604	-0.471241	-0.617744	-0.336308	0.450177	1.72266	0.447192	-0.208481	2.79124	0.272588	0.239865	-0.788013	-1.23376	-0.670065	-0.233401	0.784868	-0.429475
Fam71a	-0.237074	0.311688	-0.708442	-0.306641	-0.708442	-0.306953	0.333177	-0.0206544	-0.198851	3.1461	-0.2755	1.86849	-0.708442	0.088753	-0.708442	-0.708442	-0.151891	-0.708442
Fasn	1.25489	0.016587	1.02992	-0.127828	-0.553577	-0.831097	-1.16001	-0.564509	-0.876082	-1.31779	-0.757772	-1.26646	0.371438	0.556042	0.85183	0.297632	0.827893	2.24888
Fbxl5	-0.242822	-0.901887	-0.404025	-0.562396	0.666218	-1.02492	-0.186589	1.54125	0.768821	-0.511011	0.00683574	2.94705	-0.722617	-0.0539503	-1.0259	0.414847	-0.034128	-0.674779
Fcgr2b	-1.23591	-0.402171	-1.15549	-0.605849	0.049033	-0.469536	0.991723	-0.0655682	-0.229165	2.03842	0.221171	2.02041	-0.825854	1.11417	-0.828078	0.241672	-1.1446	0.285622
Fmn1	-0.529997	-0.83157	-0.276627	-0.68975	-0.284286	-0.536803	2.77284	0.493466	-0.247184	1.63313	0.541667	0.360112	0.353626	-1.00222	0.752283	-0.450271	-0.973413	-1.085
Fn1	-1.02512	-0.8964	-0.835335	-0.237341	-1.20691	-1.08048	1.63687	0.354004	0.329346	1.44116	1.93981	0.778085	-0.429753	0.715456	0.360925	-1.16125	-0.326873	-0.356194
Fos	-1.38644	-0.764592	-0.40089	-0.409103	0.186308	-0.358618	0.492687	1.09777	0.869018	3.08647	-0.359558	0.409289	-1.07261	-0.511903	-0.25686	-0.615315	0.240605	-0.246248
Fosb	-1.16838	-0.208159	-0.637548	-0.202692	0.16233	-0.242181	1.50545	-0.119378	0.31823	3.27152	0.492176	-0.299436	-0.31762	-0.89587	-0.311732	-0.320066	-0.435037	-0.591612
Gadd45b	-0.500039	-0.246799	-0.317188	-0.920271	-1.02182	-0.300622	1.87492	0.45989	0.0667722	2.86035	0.341324	-0.0727639	0.602196	-1.04936	-0.623882	-0.101502	-0.805353	-0.245846
Gda	-1.44722	-0.716064	-0.646499	-0.591629	-0.416507	-0.795671	1.24866	0.200701	1.55316	2.34412	-0.187567	1.16612	-0.357716	-0.405895	-0.911591	-0.432249	0.711581	-0.315736
Glipr2	-1.11768	-0.971025	-0.499115	-0.68916	0.204458	-0.69088	-0.0331199	0.413422	1.83632	2.14238	0.974135	0.351317	0.382752	-0.43216	-0.968912	-1.16047	-0.794849	1.05258
Gm12191	1.39286	0.410764	-0.235002	-0.710018	-0.0147271	0.395529	-1.4633	-1.39179	-1.00119	-1.2187	0.66768	-1.26651	0.310393	1.16182	1.14045	0.408441	-0.200825	1.61414
Gm15421	1.23001	0.440806	0.36441	0.101839	1.22635	1.37356	0.016584	-0.993989	-1.01779	-2.22444	-0.622724	-1.05023	-0.629559	0.836391	0.25007	0.414287	-0.838959	1.12338
Gm4070	-0.948857	-0.482285	-1.29339	-0.938984	-0.560012	-0.941196	0.342077	1.66653	1.65226	1.5615	0.866846	1.12453	-0.150935	-0.566501	-0.0191264	-0.739673	0.413339	-0.986129
Gm8979	-0.764657	-1.49257	-0.882731	-0.322748	-0.599238	-0.662052	0.277906	1.69923	1.50727	0.891713	1.65536	1.26213	0.118525	-0.338918	-0.460761	-1.07355	-0.0098679	-0.805037
Gne	0.601113	-0.425447	-0.0476411	-0.380767	0.0961031	2.18081	-1.31324	-0.116113	-1.01758	-1.31324	-0.308499	-0.31651	-0.887473	1.69313	0.642036	-0.432373	1.59287	-0.247173
Gpbp1	-0.216294	0.163881	-0.177311	-0.982645	-0.867097	-1.09966	2.02812	0.694612	-0.864388	0.926963	0.29839	2.12327	0.946142	-0.884654	0.00596573	-0.58858	-0.821892	-0.684824
Grb10	2.45906	-0.3834	0.0610751	-0.0234704	0.267695	0.960362	-1.00883	-0.16548	-0.383981	-1.00883	-1.00883	-1.00883	-1.00883	1.92368	-0.320105	-0.388279	0.356032	0.680969
Gsk3b	-0.934849	-0.601074	-0.513908	-0.986471	-0.995618	-0.684631	1.67047	0.806977	0.871909	1.80743	0.613814	0.155383	1.13116	-0.147079	0.808368	-0.744468	-1.39438	-0.863032
Gvin1	-0.955872	-0.487748	-1.30155	-0.915219	-0.565733	-0.948185	0.339354	1.66822	1.65389	1.56283	0.865869	1.12441	-0.155297	-0.572245	-0.0230496	-0.707265	0.410854	-0.993268
H2afz	0.940469	0.352452	1.18811	0.347659	1.38603	0.931261	-1.24124	-0.504452	-0.813102	-2.03759	-0.858296	-0.326328	-1.34497	0.0121931	0.0974697	1.43498	-0.13354	0.56891
Herc1	-1.02476	-0.201347	-0.339238	-1.2474	-0.312155	-0.147075	-0.152225	-0.0177206	0.262435	0.638736	2.01918	2.57194	0.486239	-1.25765	0.29144	-0.21954	-0.497711	-0.853156
Herpud2	-1.10511	-1.24386	-0.338871	-0.109757	-0.784546	0.0888459	2.16363	0.57355	1.045	1.71695	0.509184	-0.372759	0.780535	-0.128953	-1.39544	-0.748394	0.261686	-0.911688
Hif1a	-1.38594	-0.640821	0.274778	-0.980547	-0.732559	-0.762731	0.502361	1.3452	0.146129	1.321	-0.421572	2.53079	0.0385746	-0.19857	-1.31267	0.538734	-0.213546	-0.0486135
Hilpda	-1.12402	-1.52611	-0.923855	-1.15121	1.36806	-0.126477	0.815667	0.896911	0.913898	1.26847	1.00184	0.565093	-0.771683	-0.650324	-0.74282	-0.400072	-0.755933	1.34257
Hint1	1.23289	0.689285	0.574625	0.78673	0.97796	1.59042	-0.671672	-0.763285	-0.552764	-1.59421	-1.00605	-0.928385	-1.41242	0.0430172	-0.812993	0.0747438	0.346803	1.42529
Hip1	0.404787	-0.53489	0.0715699	-0.624914	-0.837	-1.27377	-0.500226	1.14797	0.943239	2.54508	1.17178	0.0365365	-1.23346	0.777254	-0.549565	-0.87428	-0.564472	-0.105642
Hivep2	-0.868369	-0.751873	-0.97401	0.131803	-0.72037	-0.474405	0.456372	1.33606	1.35608	1.77396	-0.495295	1.59146	0.750259	-1.08744	0.0376193	-0.954295	-1.24023	0.132675
Hk2	-1.81319	-1.0086	0.250959	-0.928713	0.0157181	-0.567864	0.331028	0.685609	2.09601	0.980745	1.00664	1.0701	-1.37413	0.85319	-0.533501	-0.56859	-0.306515	-0.188886
Hlcs	-0.597892	-1.24064	-0.645742	-0.144863	0.178929	-0.693177	1.60002	0.635068	1.53883	1.91295	1.12076	-0.0693527	-0.23998	-1.24064	0.291166	-0.550551	-1.24064	-0.614256
Hmgn1	1.84603	0.807	0.539802	-0.326631	-0.798877	0.24268	-0.715217	-0.901976	-1.49387	-1.35749	0.203167	-0.944743	1.51443	-0.633142	1.34441	0.895915	-0.413576	0.192088
Hspa5	0.301939	-0.589013	0.696633	0.726865	-1.74448	-1.64657	1.25363	1.73659	0.796947	0.166919	0.940077	0.758255	-0.24211	-0.376878	-0.0303956	-0.804768	-1.3882	-0.555449
Htra1	0.574328	-1.12201	0.0465811	-0.420016	-0.280834	0.598712	-0.965958	-0.777491	-1.12241	-1.33626	0.278678	-1.55379	1.34522	1.0331	0.98209	1.01668	0.016648	1.68674
Ifi207	-0.267876	0.468454	-0.299064	-0.483608	-0.776726	-1.61224	1.76809	0.968148	0.703103	1.37915	-0.86279	1.79433	0.576221	-0.382827	-0.53801	-0.745096	-0.911385	-0.777879
Ifngr1	-1.2628	-1.1824	0.164345	0.16402	-0.942368	0.054189	1.91922	0.675853	0.710768	2.04739	0.708528	0.671838	-0.968124	-0.715636	-1.20657	0.00672803	-0.491704	-0.353275
Il1b	-1.18095	-0.974945	-0.69413	-0.56967	0.650544	-0.0266107	1.826	1.10292	1.67211	0.125322	-0.444892	1.32815	-1.46676	-0.822956	-1.05391	0.383701	0.11209	0.0339945
Il4ra	-0.883754	0.490244	-0.272335	-1.30166	-0.976741	-1.30353	2.17384	1.55055	0.126185	0.552455	0.568283	1.34356	-0.690003	-0.569694	-0.804319	0.159374	0.414641	-0.577085
Impdh2	0.335161	0.425729	1.15927	1.22082	0.0728965	-0.104072	-0.445277	-1.59837	-1.71253	-1.01248	0.223213	-1.08506	-0.431169	0.474287	1.74348	1.00783	0.70401	-0.977743
Ipmk	-0.784001	0.316081	-0.417055	-1.12483	-0.685448	-0.521659	1.92523	1.02863	0.569569	2.13459	1.09174	-0.867953	0.109959	0.268698	-0.884443	-0.968036	-0.613237	-0.57784
Iqgap1	-0.517625	-0.0856031	-0.167128	-0.125689	-0.772879	-0.177087	1.61258	0.977994	1.59753	0.996817	-0.0228798	1.24581	-0.739834	-0.273253	-0.136213	-1.76138	0.244675	-1.89584
Irf2	-1.12176	-1.24839	-0.221639	-0.440636	-0.697326	-1.33995	-0.923838	1.12859	1.96333	1.80874	0.548478	0.740644	0.0994174	-0.152072	0.029018	-0.535744	0.945953	-0.582825
Itgam	-1.44235	-0.441596	-0.764686	0.466222	-1.13685	-1.07241	1.83977	0.85734	0.147778	1.85767	0.367989	0.545845	0.823012	-0.0471009	0.565356	-0.440213	-1.03378	-1.09199
Itgb2	-2.20214	-1.1742	-0.397079	-0.498022	0.475163	-0.646286	0.771439	0.831552	1.35037	0.8351	0.205076	1.67939	-0.542899	-0.0183545	-0.701929	0.27417	0.918727	-1.16008
Itsn2	-0.731065	-0.25183	-0.785606	-0.0711204	-0.0965287	-1.30636	0.971286	0.740441	1.59489	2.28058	1.13049	0.257475	-0.0267133	-1.20801	-0.434029	-0.274048	-0.613761	-1.17608
Jag1	-1.01017	-0.314156	-1.33135	-0.843594	0.592662	-0.0803543	0.373659	1.00901	1.30047	-0.141367	1.96122	1.66039	-1.14264	-0.849689	-0.539415	0.638578	-0.549182	-0.734075
Junb	-1.49481	-1.02985	-0.272619	-0.221169	0.0052828	-0.081137	1.22207	-0.579963	0.96188	3.05995	-0.505285	0.384936	-0.0133474	-0.226409	-0.212282	-0.901746	-0.311468	0.215964
Kdm6a	0.0264487	-0.839661	-0.307349	-0.998646	-0.229763	-0.802575	0.960669	0.0946671	0.406865	1.80754	0.742479	1.77507	1.28505	-0.0277851	-1.58869	-1.34096	-0.498965	-0.464391
Klf4	-0.652154	-0.840009	-0.982791	-0.858555	-0.660732	-0.59146	2.35319	-0.112078	-0.00957084	2.52382	0.646807	-0.776405	0.181042	-0.247184	0.365735	-0.436532	0.137242	-0.0403723
Klf6	-0.457376	0.343098	-0.477812	-0.524069	-1.49225	-0.832345	2.35641	0.42302	0.183286	1.95801	0.384236	0.774426	0.129924	-0.0973986	-0.0641761	-1.31293	-0.2517	-1.04236
Lars2	-0.311361	0.382386	-1.0512	-0.333039	-0.945857	-0.915466	0.883585	1.84086	0.747567	1.3101	0.498572	1.26899	0.194198	-0.436522	0.665501	-1.36831	-1.14931	-1.2807
Lgals1	1.4387	0.316932	0.878396	0.641315	0.340513	1.38291	-0.784535	-1.55027	-0.895832	-1.64576	-0.0988463	-1.14417	-1.16817	0.68544	0.0465686	0.177728	0.00015915	1.37892
Lnpep	-1.23166	-0.964907	0.0256203	-0.574525	-0.699246	-0.301634	0.487609	-0.00940617	0.252235	2.11777	1.19044	2.33576	0.14792	-0.724901	-0.248283	-0.802916	-0.83788	-0.162
Lpin2	-0.452221	0.348956	-0.733357	-0.863678	0.131708	-0.358962	-0.41381	2.384	0.667469	0.288754	-0.0640563	2.48804	-0.99552	-0.624663	-0.61317	-0.150623	-0.103383	-0.935483
Lpp	-0.391018	-0.110113	-0.217784	-0.738344	-0.88517	-0.268123	-0.543005	2.52934	0.0863962	1.17837	2.30289	-0.442229	-0.0693832	-0.528255	-0.396585	-1.0326	-0.536997	0.062605
Lrrc17	0.237013	-0.317771	-0.240977	-0.145661	-0.784554	0.312975	-1.05406	-0.782725	-0.475761	-1.26284	-0.0748983	-1.28171	-0.117482	1.79286	2.1313	0.873252	-0.302937	1.49397
Lrrc8c	-1.15735	-0.906079	-0.0677269	-0.701279	0.220573	-0.873673	-0.669527	1.08708	0.837041	2.72602	0.291224	1.37869	-0.932813	-0.70813	-0.359345	-0.478252	0.10578	0.207769
Lrrfip1	-0.398021	0.496718	-0.270667	0.100798	-0.161965	-1.49935	2.07595	0.45262	2.2295	1.01934	0.354967	-0.332363	-1.17909	-0.462211	-0.832645	-0.115289	-0.547546	-0.930742
Lyst	-0.764248	-0.535755	-0.791546	-0.349521	-0.726005	-0.818607	0.084492	1.0092	0.0583108	3.36677	0.0478266	0.53958	0.0107972	0.26439	0.398351	-0.934084	-0.265041	-0.594912
Macf1	-1.01257	-0.382745	-1.16092	-0.34258	-0.428065	-1.07862	0.803126	0.60962	0.13884	2.19157	1.1994	0.920508	1.43864	-0.227182	0.139371	-0.807977	-0.779637	-1.22077
Mad2l1	1.15286	1.10872	1.17915	0.122257	1.16345	1.38078	-1.01407	-0.839417	-0.492792	-1.15565	-0.653136	-1.55882	-0.407453	-1.1419	1.08494	0.82324	-0.394555	-0.357616
Mafb	-0.409214	-0.571745	-0.615013	-0.744094	-0.315615	-0.854698	1.606	0.551709	0.272528	3.22276	-0.69066	0.132407	0.215867	-0.0889134	-0.211252	-0.547535	-0.638147	-0.314387
Malat1	-0.817174	-0.548522	-0.486165	-0.513492	-0.514779	-0.630872	-0.0928772	0.232812	0.572765	3.42217	0.850449	0.600946	0.455468	-0.510184	-0.148814	-0.497042	-0.68684	-0.687847
Mbnl2	0.653233	-0.405397	-0.850675	0.150363	-1.51439	-0.60796	2.10327	1.50198	0.28575	1.30054	-0.517009	0.762619	-0.406442	-1.39198	0.689799	-0.359084	-0.792267	-0.602346
Mcemp1	-0.661691	-1.06534	-0.727166	-0.978918	0.0775282	-0.417513	-0.0835608	2.30875	2.02439	0.256812	1.08418	0.0615366	-1.19888	0.132188	-0.755178	-0.596912	0.795306	-0.255526
Mir6240	-0.861734	-0.575137	-0.836139	-0.920455	-0.975847	-1.00033	1.97706	1.17677	0.276611	1.92082	0.228974	0.765606	0.939496	-0.278472	0.330228	-0.838114	-0.472458	-0.856877
Mir703	1.84474	1.01956	0.0640918	0.549813	1.43207	0.611166	-1.29758	-0.923524	-0.346052	-1.54665	-0.426892	-0.437754	-1.44285	0.154884	-0.640384	0.59952	-0.388189	1.17402
Mmp14	0.118372	0.665432	-0.773185	-1.11922	-1.0628	-0.00776572	2.54345	0.74306	0.241496	-0.746999	1.51126	0.137985	-1.15993	0.860252	-0.0687869	-0.884352	-0.854114	-0.144151
Mndal	-1.39064	0.404111	-0.705603	0.221192	-0.226488	-0.172324	0.593843	1.20572	0.045955	2.1908	0.459709	1.60469	0.108336	-1.42316	-0.820595	-1.04159	-0.0123383	-1.04162
Mpv17l	1.50441	-0.802006	0.0628464	-0.263648	1.28564	0.839728	-0.7823	-0.791413	-1.50383	0.0298603	-1.14196	-1.34363	0.28137	-0.45816	1.09543	0.350921	-0.206381	1.84312
Mrpl30	1.28391	0.41885	0.765269	0.176173	0.821614	-0.512237	-1.74914	-1.55881	-0.74543	-1.46407	0.00128102	0.839308	-1.29719	1.17835	0.218157	0.685735	-0.122442	1.06067
Mrps26	1.01942	-0.0471132	0.134922	2.64697	-0.808088	-0.64099	-1.34009	-0.466018	-0.30936	-1.08434	-0.987221	-0.555092	-0.371819	0.165338	-0.149549	0.973675	0.403822	1.41553
Ncaph2	0.456723	0.34665	0.367676	1.18801	-0.0539054	0.564242	-0.588942	-0.611982	-0.247162	-1.81227	-1.4982	-0.680463	0.682382	-0.385533	1.55383	1.49378	-1.49844	0.723608
Ncln	0.297901	0.693896	0.865971	0.471185	0.938819	1.17297	-1.25106	0.547432	-1.09596	-2.07654	-1.13229	-0.238298	-1.06015	-0.389962	1.39557	1.02512	-0.395171	0.230566
Ndufb2	1.12619	-0.0524992	-0.227191	1.04893	1.35016	0.891417	0.820344	-0.935564	-1.03264	-1.50356	-0.750719	-2.25518	0.0850754	0.706445	-0.342305	0.890184	0.0549253	0.125982
Ndufb6	2.16628	-0.633315	0.641144	0.42698	-0.0902234	1.03872	-1.24021	-1.2605	-1.41605	-0.612556	-1.04659	0.359615	-0.183191	-0.213524	0.93321	-0.783776	1.17794	0.73604
Neat1	-1.18917	-0.822769	-0.438783	-1.27399	-0.865479	-0.761715	0.54046	1.39193	0.369787	2.50022	0.561037	1.49843	0.000856836	-0.306154	-0.0108259	-0.349553	-0.50633	-0.337958
Neurl3	-1.35421	0.0520931	-0.864492	0.202062	-0.417749	0.646413	0.549536	2.4298	0.47463	1.14707	-0.639373	1.61259	-0.886255	-0.377347	-0.896427	-0.956714	-0.605327	-0.116302
Nfib	0.884313	-0.172353	0.45	-0.149176	-1.27786	1.47644	-0.925721	-0.935789	-0.432174	-0.0284448	-0.884452	-1.98101	1.73638	-0.163782	1.43333	0.582627	0.27441	0.11327
Nfkbie	-0.531854	-0.604054	0.495369	-1.34919	-0.876419	-0.991681	1.29365	0.337367	0.986133	2.39135	1.43907	-0.125057	-0.132619	-0.290489	-0.921085	0.0592806	-0.189727	-0.990051
Nhp2	1.26882	-0.00974289	1.64281	0.362213	-0.893792	-0.0275777	-1.11576	-0.913884	-2.14164	-0.151254	-0.619804	-0.0876665	1.12085	0.206315	-0.23608	0.616529	-0.6202	1.59986
Nop2	-0.875235	-0.581105	-0.255069	-0.341375	-0.826006	0.863952	2.8249	1.40765	-0.0715334	-0.189307	1.25394	0.373051	-0.612399	-0.149825	-1.06602	-0.587083	-0.511282	-0.657256
Nrm	-0.561376	1.73748	0.852406	1.68359	0.612922	0.642465	0.0155197	-1.18757	-1.3412	-1.11591	-1.03403	-1.03998	0.117514	0.281361	0.64074	0.401066	-1.30072	0.595716
Nudc	0.133107	1.04659	1.72172	1.0693	0.769878	0.334159	-1.5478	-0.730345	-0.350523	-2.04112	-1.47357	-0.315314	-0.548488	0.670114	-0.204681	0.704131	0.441829	0.32102
Nudt16	1.68767	-0.178608	-0.87071	-0.325511	1.48363	0.76362	-0.87071	-0.87071	-0.87071	-0.87071	-0.87071	-0.87071	-0.87071	1.2927	1.41572	1.1894	-0.115532	-0.2474
Nup62	0.193627	0.716234	1.06385	0.301701	-0.0651915	0.299613	-1.75513	-0.295509	-0.527722	-0.981209	-1.33493	-0.820343	1.63193	0.280245	1.03052	-0.84866	-0.695029	1.80599
Nutf2	0.655739	-0.260297	1.0286	1.1278	0.336579	0.758888	-1.40381	-1.25604	-0.146041	-1.12336	0.212941	-1.17866	-0.680495	-0.26336	-0.944999	2.26226	0.818893	0.055361
Oaz1	0.898939	0.675164	0.86053	0.393376	0.941261	1.2343	-1.13347	-0.348938	-0.234938	-1.66202	-0.642062	-0.97659	-2.16119	0.717526	-0.273923	1.05244	0.687266	-0.0276709
Olfm1	-0.869773	0.215873	-1.12832	-0.533492	0.0534352	-0.327196	0.144953	-0.863611	0.873293	2.36978	0.765906	1.85021	0.0283176	0.481122	-0.349766	-1.51268	-0.516599	-0.681459
P2ry10b	-0.770401	-0.70886	-0.687444	0.141356	0.797843	-0.881531	2.7869	-0.644985	0.262884	1.17716	0.132413	0.938871	-1.05321	0.381669	0.445146	-0.393252	-0.988971	-0.935595
Pdcd1lg2	-1.11807	-1.09682	-1.13735	-0.0529251	-0.424027	-0.935952	0.911297	0.889465	0.0223971	2.43353	0.525236	1.45358	-0.167855	0.15543	-1.06847	-0.265173	-0.76563	0.64134
Pde4b	-1.14469	-0.423287	-1.46673	-0.436935	-0.0532054	-0.853281	2.39925	0.754262	0.101306	1.00796	0.762221	1.10642	-0.168838	-1.4138	-0.509002	-0.264763	0.910785	-0.307679
Pdia3	0.440375	-0.0494801	-0.0835903	-0.934772	-1.12577	-0.715062	-0.492956	1.36836	1.72222	1.25533	1.377	0.474343	1.08259	-1.25804	-1.11116	-0.73617	-0.384657	-0.828562
Phb2	0.176058	1.42324	-0.172472	-0.50019	1.39128	-0.502208	0.394921	-1.45205	-1.14627	-1.06799	-0.506205	-1.65941	-0.286142	-0.0431733	0.938568	0.296094	1.30189	1.41405
Pik3cd	-0.899183	-0.510528	-0.478626	0.0582568	-0.296163	-1.04271	0.569017	0.710488	-0.00519914	1.67896	0.0442638	2.80233	-1.08043	-0.260026	-0.165244	-0.652304	-1.0179	0.544998
Pitrm1	1.97829	0.0636189	1.18506	0.918077	0.109927	0.471489	0.111166	-0.671732	-1.62978	-1.34068	-1.71458	-1.24325	0.242045	0.452293	0.913449	0.0460091	0.269331	-0.160734
Pmf1	0.491939	-0.327043	1.39494	-0.394575	0.79009	1.35354	-0.55313	0.768906	-1.31483	-1.18835	-0.932815	-1.14572	0.21455	-0.210944	-0.745866	2.11297	-0.75332	0.43966
Ppic	2.82558	-0.103451	0.568674	-0.345877	-0.801565	0.167149	-1.24559	-1.02558	0.0584979	-0.99899	0.277822	-1.24559	-0.306602	0.0294673	0.371487	0.049528	0.178673	1.54637
Ppp1r14b	1.17313	-0.184774	0.546049	1.46544	-0.648965	0.1046	-1.52779	-1.66083	-0.790558	-1.20356	-0.214994	-1.11058	0.308616	0.686481	1.17357	-0.0379144	0.474333	1.44775
Ppp4r3b	-0.806543	0.133469	-0.955895	-0.491875	-1.23028	-1.34806	0.987175	0.950921	1.67991	1.17141	0.477694	1.62656	-0.581786	0.580202	0.260874	-0.504928	-0.95158	-0.99727
Prdx4	0.634542	1.31344	0.368965	0.412141	-0.043912	0.561471	-0.962058	-1.63152	0.345322	-2.05769	-0.803072	-0.657532	-0.988988	0.687135	-0.169745	1.66332	0.43681	0.891374
Prex1	-1.0854	-0.197248	0.126683	-0.469549	0.354342	-0.699375	-0.431777	2.17688	-0.489063	1.93877	0.961813	1.29501	-0.801205	-0.038151	-0.541737	-0.363394	-1.51234	-0.224263
Prmt1	1.49622	0.851321	1.62497	0.944516	0.267241	-0.837268	-0.541273	-1.43985	-0.696771	-1.34291	-0.727224	-1.44055	-0.0167666	0.361268	1.29538	-0.589354	0.354339	0.436712
Prpf39	-0.688226	0.0352729	-1.14176	0.356995	-0.12416	-0.11863	1.92505	0.804063	-0.367576	2.07312	1.40421	0.193414	-0.151047	-0.446914	-1.28763	-0.778022	-0.420237	-1.26793
Psat1	1.76366	-0.727796	1.13981	0.0369282	-0.113693	-0.627777	0.00231662	-0.704922	-0.897861	-1.73019	-0.461688	-1.04692	1.1273	-0.116831	1.33045	0.592685	-0.911059	1.34558
Psmb3	1.00592	-0.411556	0.806002	1.01526	-0.00455064	0.655672	-2.09536	-1.56252	-0.414667	-1.29727	-0.840692	-0.25482	1.05633	0.1999	1.32112	0.818425	0.584035	-0.581233
Ptgs2	-1.35148	-0.686589	-1.12092	-0.497466	0.19512	-0.568169	0.456172	0.509017	1.10049	2.44543	-0.0338704	0.516432	1.54166	-0.557714	-0.717143	-1.04861	0.453232	-0.635579
Rab11fip1	-0.695147	-0.353822	-0.752533	0.0671919	-0.898497	-0.37171	1.94079	0.0336906	0.756276	1.89585	-0.285985	1.81168	-0.265907	-0.81415	-0.241269	-1.46599	0.354301	-0.714772
Rack1	1.25975	0.471989	0.21398	0.385308	0.239307	0.832609	-1.16142	-2.07681	-0.680517	-1.18599	0.333024	-1.59285	0.0461802	1.08634	0.510396	-0.186027	-0.10092	1.60565
Ran	1.29561	-0.208664	1.12398	0.414224	-0.904055	0.0334758	-0.0330869	-0.857352	-1.60771	-1.059	-0.173164	-1.45188	1.0628	0.0930716	2.17633	0.58766	-0.0191134	-0.473114
Rangap1	0.490352	1.65408	-0.0572844	0.827787	0.68367	2.30471	-0.59405	-1.15278	-1.03182	-1.22441	-1.21338	0.0218119	-0.69378	-0.0358885	-0.317135	0.691369	-0.774119	0.420868
Rbm3	0.740558	0.714194	0.89923	0.481505	0.778537	0.083607	0.16082	-1.04547	-0.610113	-2.00482	-0.993884	-0.86387	-1.44204	1.37198	1.28482	0.542328	-0.801027	0.703638
Rbm47	-1.09841	-0.749039	-0.525182	-0.777004	-0.16822	-0.598784	0.920389	0.81012	1.75701	2.25382	0.718114	1.07614	-0.276431	-0.523854	-0.438651	-0.536872	-0.707159	-1.136
Rgs2	-0.307717	-0.672116	0.616611	0.244757	-0.0471683	-1.64182	1.28447	1.07322	0.300975	2.30257	-0.327581	0.921074	-1.28364	0.214084	-0.106684	-1.22798	-0.511642	-0.831416
Rmi2	1.96303	-0.335345	0.216502	0.751434	-0.749862	0.749584	1.01605	-1.04924	-0.33655	-1.63211	-1.63211	-0.904166	1.47738	0.0568476	-0.20411	-0.345462	0.254487	0.703633
Rpa1	1.54573	0.756909	0.348725	0.499966	0.0026416	-0.185395	-1.62143	-1.47933	0.320601	-1.73662	-1.14353	-0.602605	0.121214	0.64913	0.086421	1.81165	0.54041	0.0855158
Rpl11	0.861945	0.1408	0.400412	0.883247	0.401556	0.43552	0.196519	-1.43144	-1.80409	-1.77929	0.0897202	-0.62715	-1.44157	0.826628	0.137523	0.749962	0.358075	1.60163
Rpl13	1.35944	1.11536	0.506491	0.0572017	0.689037	0.822752	-0.68064	-1.20247	-0.515666	-1.5389	-0.516764	-1.0405	-1.87607	0.748474	-0.112404	0.665043	0.0838093	1.43582
Rpl13a	0.0693678	0.733584	-0.128818	-0.489766	0.20411	1.56084	-1.38068	-1.20044	-0.551865	-1.17424	0.70731	-2.07702	0.375983	1.23118	1.06869	-0.272323	0.409405	0.914679
Rpl17	2.13026	0.45277	0.339784	-0.210591	1.48105	0.465553	-0.644165	-1.15001	-0.773001	-1.09194	-0.203108	-1.76761	-0.496055	0.761258	0.142874	-0.284902	-0.500021	1.34785
Rpl18	1.99312	0.761807	0.486431	1.13819	0.49814	0.86668	-0.254435	-0.962753	-0.690843	-1.57218	-0.31267	-1.77596	0.180358	0.030999	-0.136328	-0.871947	-0.616099	1.23749
Rpl22l1	0.772779	0.73973	0.257873	0.750216	0.362858	1.23101	-0.0536824	-0.830976	-0.861109	-1.83134	-1.02193	-1.24732	-1.37207	1.10215	0.473345	0.830078	-0.634688	1.33309
Rpl23a	1.40508	0.614969	0.254478	-0.0578318	0.722003	0.82868	-0.951161	-0.611826	-0.891891	-2.06989	0.130481	-0.765018	-1.93528	1.12348	0.678257	0.671846	0.174823	0.6788
Rpl27	1.40879	0.347223	0.700044	0.359785	0.666237	0.730055	-1.2229	-1.01835	-1.45769	-1.77929	0.311818	-1.38839	-0.990754	1.01281	0.637794	0.350395	0.779553	0.552863
Rpl27a	1.50518	0.119034	0.376243	0.525472	1.18168	0.208334	-0.401672	-1.60229	-0.6258	-1.69045	0.182238	-1.0149	-1.32676	0.18537	-0.423519	0.940096	0.146379	1.71536
Rpl3	0.965883	-0.00980528	0.444889	0.335188	1.16512	0.992588	-0.728615	-0.641413	-0.546322	-2.01865	-0.0112182	-1.16939	-1.93736	0.183597	0.90801	1.27565	0.0973536	0.6945
Rpl30	1.33153	0.224615	-0.403026	-0.541316	0.267938	0.356131	-1.50963	-1.34624	-1.12707	-1.32391	0.813533	-1.0876	0.517583	1.0549	1.07257	0.10591	-0.1385	1.7326
Rpl32	0.682554	0.624824	0.471584	0.745974	0.629544	0.765568	0.239224	-1.16817	-0.695186	-2.05336	-0.592635	-0.856701	-1.97766	1.42488	0.426964	0.0160031	0.354016	0.962577
Rpl32l	1.55008	0.791433	1.31721	0.555159	1.64603	0.0206451	-0.88671	-0.665096	-0.901599	-1.06635	-1.57793	-1.00791	-1.09095	0.538152	0.285747	0.101268	-0.469945	0.860766
Rpl34	1.33168	0.179267	0.497559	0.310757	1.01766	1.14745	-1.30816	-0.908246	-0.231954	-1.46677	-0.20076	-1.31238	-1.03443	0.302955	-0.702358	-0.0381536	0.365559	2.05032
Rpl34-ps1	1.64009	0.421272	1.02325	0.627685	1.02412	0.760939	-1.4976	-1.09157	-0.624868	-1.4428	0.0504976	-1.15266	-0.897964	0.364515	-0.664477	0.0994482	-0.188994	1.54912
Rpl36a	0.970241	0.536865	1.09598	-0.0439847	0.542985	0.494093	-0.62539	-1.79583	-0.800273	-2.28349	0.46709	-1.20442	-0.545656	0.590751	0.740731	0.239512	0.4089	1.2119
Rpl37	1.56	0.127222	0.125687	0.127736	0.870167	1.24712	-1.09104	-0.810835	-0.773909	-1.84131	0.0594162	-0.892661	-1.55013	0.607448	0.040508	0.574983	0.0507225	1.56887
Rpl37a	1.68873	0.564504	1.01741	0.17062	0.714863	0.826014	-1.42861	-0.930292	-0.410399	-2.03523	-0.0791431	-1.62492	-0.129887	0.385497	0.769612	-0.531568	0.256918	0.775884
Rpl37rt	1.39302	-0.0761972	0.112596	-0.0417883	0.629787	1.55713	-0.95894	-0.593742	-0.821075	-2.03121	0.505187	-0.846331	-1.46818	0.446447	0.601922	0.0608926	-0.0354814	1.56597
Rpl4	2.19712	0.310634	1.1473	-0.0380373	0.544052	0.63572	-0.536175	-0.965809	-0.971383	-1.77803	-0.693312	-1.49655	-0.206991	0.656205	0.360846	0.217349	-0.456791	1.07385
Rpl5	1.11544	0.239675	0.577172	-0.00871885	1.30018	0.692494	-1.04286	-0.917923	-0.722351	-2.04027	-0.322926	-0.530765	-1.382	0.288378	-0.188672	0.925665	0.210682	1.80681
Rpl6	1.64116	0.882223	0.926497	0.596039	1.19891	1.20908	-0.559207	-1.00946	-0.778537	-1.83419	-0.208881	-1.03662	-1.41324	0.303286	-0.410954	-0.186012	-0.145427	0.825332
Rpl7	1.13437	0.529628	0.797883	0.741683	0.517628	0.490771	-0.835616	-1.75827	-0.32861	-1.96627	-0.116306	-0.179376	-1.62171	0.250893	-0.162397	0.458087	0.352214	1.6954
Rpl7a	1.13529	1.4305	0.600364	0.511718	1.64081	0.629819	-0.490913	-1.42653	-0.630408	-1.62439	-0.491525	-0.935845	-1.23916	0.781202	-0.495778	0.228544	-0.522303	0.898604
Rpl8	1.858	0.756374	0.442864	0.0699979	0.0257071	0.151639	-0.519869	-1.06307	-1.25028	-0.997677	0.52952	-1.91729	1.43422	0.181553	1.18566	-0.823411	-0.606397	0.54247
Rplp0	1.124	0.0722319	0.801402	0.149535	0.189839	0.762102	-1.04121	-1.65006	-1.26786	-0.669761	0.0126798	-1.89114	1.45757	1.16369	-0.346509	0.412532	-0.340134	1.06109
Rplp1	1.5605	0.823747	0.825039	0.561206	0.721127	1.43341	-0.760752	-1.39615	-0.474422	-1.40977	0.329715	-1.79837	0.620682	0.512351	-0.10439	-0.952349	-0.768365	0.276788
Rps15	1.11293	-0.336799	-0.0334292	0.460112	0.160992	0.42499	-0.468923	-0.90946	-0.743406	-0.981313	-0.268199	-1.67351	2.80148	0.268008	0.952259	-0.904966	-0.192899	0.332138
Rps15a	-0.0532901	1.36669	0.964974	-0.350676	0.515472	0.583959	-1.45385	-0.832522	-0.770132	-1.50767	-0.106093	-1.7852	0.781565	0.998444	1.45507	-0.161839	-0.448213	0.803301
Rps17	0.786345	0.756747	0.498801	0.565272	0.592962	1.41144	-0.952149	-0.686726	-0.84396	-1.76615	-0.231503	-0.675852	-2.13394	0.566341	-0.0855284	0.707734	0.160345	1.32982
Rps18	1.68508	-0.146256	0.554177	0.542194	0.550795	0.305824	-1.60707	-1.62112	-0.464857	-1.64329	0.704858	-1.59183	0.382134	0.659707	0.474104	0.178728	-0.0327898	1.06962
Rps19	1.54712	0.865549	0.543743	-0.073493	1.23756	1.25026	-0.63493	-0.649315	-0.601889	-1.84941	-0.840143	-0.538046	-1.82897	0.542885	-0.354677	0.325239	0.0671148	0.991411
Rps2	1.20117	-0.606273	0.433345	0.656506	-0.0749961	0.607168	0.391564	-1.17813	-0.538781	-2.02973	0.0801558	-1.39988	1.16831	1.35656	1.13368	-0.783797	-0.945808	0.528937
Rps21	1.98408	0.779651	0.189142	0.198478	0.762845	0.308179	-1.7535	-1.41052	-0.734071	-1.35178	0.235261	-1.07959	-0.974332	0.704385	0.320481	0.260655	0.449993	1.11064
Rps23	1.37151	1.19606	0.23835	0.167236	0.920359	0.890204	-0.367305	-0.590705	-0.802904	-2.24267	-0.347552	-1.15697	-1.08985	0.403801	-0.490973	0.85546	-0.336094	1.38204
Rps27	1.50509	0.607231	0.484709	0.116552	1.23509	1.54514	-1.21569	-0.836004	-0.219092	-1.40284	-0.309359	-0.762717	-1.57667	-0.267555	-0.429237	0.0588583	-0.136756	1.60326
Rps27rt	0.934394	0.191259	0.377565	-0.388499	0.151048	0.221177	-1.75361	-0.516296	-0.154747	-1.45449	0.158845	-0.844388	-1.71323	0.555331	0.585388	1.3318	0.305354	2.01309
Rps29	1.93349	1.55142	0.335382	0.491224	1.42387	0.930876	-0.569389	-1.21478	-0.586221	-1.83904	-0.202828	-0.97642	-0.537628	0.109554	-0.875764	-0.0274106	-0.0643396	0.118
Rps3	0.811468	0.871374	0.627759	0.364913	0.926499	0.264118	-1.52636	-0.827909	-0.767054	-2.02575	0.785146	-0.807692	-1.43822	1.24898	0.746914	0.310813	-0.40429	0.839294
Rps3a1	1.68305	-0.875836	0.68817	1.2518	-0.141133	0.911203	-0.715217	-0.833645	-1.10781	-1.18473	-0.164164	-2.22109	0.402163	0.322593	0.94109	0.422989	0.00283177	0.617734
Rps4x	1.72516	0.489509	0.251583	0.0553744	0.44263	0.585263	-0.741437	-1.33008	-0.231726	-1.65572	-0.906327	-1.54207	-0.363901	0.484937	0.0784297	0.620196	0.0114639	2.02671
Rps5	1.47092	0.575634	0.406268	0.326807	1.1979	0.994912	-1.16671	-1.63982	-1.01543	-1.22344	-0.778369	-0.738663	-1.07619	0.686036	0.884692	0.316535	-0.405422	1.18435
Rps6	1.80085	0.074246	1.12781	0.0020051	0.675291	0.408106	-1.21248	-0.84693	-0.921544	-2.26148	-0.22388	-0.491358	-0.821239	1.10591	-0.262877	0.37947	0.397776	1.07032
Rps8	0.908974	1.04362	0.313653	-0.343505	0.550117	0.112987	-1.1515	-1.24236	-1.54696	0.23491	0.00517095	-1.08356	2.18362	0.650309	0.505647	-1.11922	-0.835996	0.814089
Rpsa	1.53839	0.494715	0.683948	-0.294751	1.00382	0.509481	-0.734898	-1.25017	-1.13104	-1.97233	0.00655146	-1.0132	-0.592084	0.339564	0.51001	0.715065	-0.484963	1.67191
Rrbp1	-0.382913	-0.827003	-0.719398	-0.0728162	-0.369643	-0.0765649	0.0911752	0.497536	0.868812	3.07855	0.572256	1.12545	-0.925492	-0.194415	-0.726752	-1.10495	0.0471788	-0.88101
Rsph3a	1.2736	1.48695	-0.122488	-0.217521	1.06635	-0.21838	-1.32511	-1.32511	-1.32511	-1.32511	-0.728397	-0.141196	-0.313663	0.872409	0.22321	0.0699471	0.209058	1.84058
Rsph3b	1.2736	1.48695	-0.122488	-0.217521	1.06635	-0.21838	-1.32511	-1.32511	-1.32511	-1.32511	-0.728397	-0.141196	-0.313663	0.872409	0.22321	0.0699471	0.209058	1.84058
Safb2	-0.422994	-0.612361	-1.04988	-0.27054	-0.691111	-0.151673	1.9056	2.07564	0.453378	1.85629	-0.796893	0.479383	0.142557	-0.282996	-1.16082	-0.621882	-0.667591	-0.184108
Sbno2	-1.08722	0.924214	-0.382215	-0.593769	-0.736343	-0.707669	-0.444557	0.969321	0.636231	1.4562	0.563398	1.97207	1.4438	-0.946969	-0.552674	-0.800804	-0.575585	-1.13743
Scd1	2.07978	-0.783631	0.708045	-0.276095	-0.594783	-0.0708321	-1.30721	-0.601201	-1.04566	-0.911543	0.0260242	-0.866342	1.70594	-0.693473	0.710769	-0.00847618	0.406677	1.52201
Sema3c	1.79991	-0.468586	1.59387	0.605055	-0.628139	0.210944	-0.967726	-0.29467	-0.967726	-0.213329	-0.967726	-0.967726	1.90479	0.592515	0.681238	0.0227666	-0.967726	-0.967726
Sf3a3	0.655417	0.126009	-0.776071	1.42501	-0.091135	1.20663	-0.647531	-0.300441	-1.51442	-1.22751	-1.02403	-1.03882	0.658349	0.750224	1.6335	-0.710621	1.29416	-0.418725
Sgta	0.313901	-0.356033	1.61863	1.1547	0.122126	-0.383932	-0.319492	-0.0440025	-0.141011	-2.09072	-0.434274	-1.36039	-1.46678	1.29827	-0.419259	0.9213	0.748453	0.838531
Sik1	-1.08484	-1.149	0.347031	0.10094	-0.702953	-1.65268	0.537377	1.86962	0.870368	2.12428	0.494918	-0.0420584	0.725036	-0.396142	-0.762491	-0.358838	-0.339393	-0.581165
Skil	-1.33507	-0.712395	-0.604088	-0.47281	-0.600359	-1.09809	2.77034	1.18117	0.917539	0.925095	0.0506742	0.444023	0.599231	-0.492086	-0.655506	-0.336482	0.0802154	-0.6614
Slamf7	-1.77045	0.23387	-0.651346	-0.516973	0.262572	-1.17359	1.84837	0.785049	0.728041	1.10256	0.310953	1.39655	-1.05146	0.235006	-1.35852	-0.293148	-0.6567	0.569214
Slc43a2	-1.45167	-0.924493	-0.551906	-0.436023	-0.611161	-1.06262	1.82074	1.59603	0.65903	1.35686	-0.346426	1.41379	-0.75723	0.163289	0.454693	-0.41614	-0.010152	-0.896605
Slfn5	0.175661	-0.501774	-0.821485	-0.490606	-0.0675816	-0.552315	-0.533033	0.884816	1.47571	2.12572	-1.15935	1.78001	-1.1768	-0.746527	-0.949471	-0.140954	0.1154	0.582574
Snhg9	1.35633	0.18717	0.948138	0.951546	-0.926082	2.23094	-1.25794	-0.938059	-0.791319	-1.02496	-0.320423	-1.43288	-0.146912	-0.473939	0.0757168	0.652863	0.232105	0.677702
Snora81	-1.28751	-1.11326	-0.886306	-1.21433	-0.518903	-1.14076	0.602446	0.982223	0.2725	2.33306	0.204433	1.53221	-0.732518	0.31411	0.545737	-0.197832	0.0547488	0.24995
Snrpf	2.49715	0.0179143	0.635279	-0.109851	0.221787	-0.111948	-0.0100294	-0.961636	-1.09826	-1.64516	0.827252	-1.65631	0.519109	-0.667392	0.587486	0.0809085	-0.098432	0.97213
Snx18	-1.44984	-0.0697472	-0.353882	-0.313138	-0.826113	-0.984641	1.48969	0.459957	1.26154	0.567821	-0.0684989	2.25601	0.199014	0.800381	-0.929104	-1.06011	-0.0248718	-0.954474
Socs3	-0.712513	-0.575079	-0.386197	-0.571061	-0.395337	-1.6597	2.63234	-0.430092	1.25901	0.6111	0.950222	0.650618	-0.39456	0.237991	-0.371593	0.080548	0.429109	-1.3548
Sod1	1.37053	0.202903	0.337932	0.273394	0.913418	0.270213	-1.42562	-0.656567	-0.806709	-1.28819	-0.263598	-1.56363	0.279829	-0.873885	1.81155	1.25368	-0.620175	0.784909
Srgap2	-0.572242	-0.910864	-0.423078	-0.930028	-0.77881	-0.315546	1.35085	-0.264118	0.0253476	2.56501	1.28912	0.208233	1.43784	-0.573247	-0.784261	-0.144851	-0.284973	-0.894376
Srrm2	-0.517384	-1.23036	-0.050013	0.128756	-0.338149	-0.454784	1.46981	1.06604	0.901671	1.83788	-1.27164	1.68172	0.371842	-0.886286	-0.341669	-0.743285	-0.941581	-0.68257
Srsf6	0.916163	-0.145141	0.394558	0.480695	-0.626531	0.909336	1.24371	-0.780185	-0.331533	-1.22223	-1.50278	-2.44709	0.750985	0.302067	0.243754	1.27737	0.404743	0.132106
Stk-ps2	-0.655962	0.288548	-0.473696	-0.870113	-0.554798	-0.687709	3.38893	0.379786	0.0559538	-0.169636	-0.0833393	1.08114	0.463489	-0.689023	-0.104561	-0.640189	0.141293	-0.870113
Stoml2	0.890088	-0.207449	0.46532	-0.543007	1.79685	1.11521	-0.174148	-0.722487	-1.26188	-1.78836	0.000802005	-1.34464	-0.272023	0.064777	-0.337608	1.61023	-0.350868	1.05919
Suds3	0.544517	-0.646938	0.7385	1.43357	0.438085	1.43066	-1.33983	-0.708213	-1.12332	-1.23291	0.110074	-1.10982	-0.942816	-0.824761	0.0447857	0.754794	1.31974	1.11389
Syk	-1.00909	-0.861565	0.409445	-0.763706	0.0161795	-0.357138	0.635393	0.515158	1.46785	2.48395	-0.165293	1.34181	-1.50051	-0.881294	-0.379275	-0.36225	-0.118561	-0.4711
Taf7	-0.221487	-0.72073	0.199517	-0.674221	-0.387401	-0.91745	0.871426	2.50895	-0.413827	2.07979	0.185419	0.430211	0.571121	-0.681961	-0.28798	-1.03359	-0.97263	-0.535156
Tbc1d2b	-0.768149	-0.277827	-0.871667	-0.38072	-0.623124	-0.3821	0.145883	0.884748	0.847875	2.95816	1.03423	0.375285	-0.535052	0.486985	-0.0874825	-0.665733	-1.33776	-0.803551
Tcf7l2	-1.02497	-1.31927	-1.01336	-0.24023	-0.363181	0.469356	-0.361792	0.710811	1.38915	1.15284	0.890457	2.3825	0.305333	-0.897715	-0.955437	-0.0760324	-0.381705	-0.666752
Tfdp1	-0.245856	-1.06686	0.124373	1.31839	-0.274964	1.16626	-1.05084	-1.05825	-0.877575	-1.82755	0.27087	-0.54651	1.72932	1.2933	0.685457	0.81408	-0.167524	-0.286126
Tgfbi	-1.22469	-0.871279	-0.362423	0.105894	0.789614	-0.0533497	1.06926	1.00904	1.27915	0.749846	-0.739726	1.76018	-1.4638	0.474801	0.0965636	-0.627188	-0.217478	-1.77442
Tgm2	-1.05198	-0.679169	-0.348692	-0.502394	-0.426862	-0.969611	0.753297	1.63436	0.699066	-0.426871	0.309668	2.08625	-1.54633	-0.62173	-1.0454	0.815747	0.951716	0.368938
Thap6	-0.396354	-1.41894	0.280577	-0.580479	-0.572392	-0.935518	1.11296	0.479856	-0.295186	2.77693	1.22077	0.250639	-0.672791	-0.237296	0.586013	0.14203	-0.90742	-0.833393
Thbd	-0.597106	-0.0363302	-0.35728	-0.376232	-0.215585	-0.376403	1.12066	0.159061	-0.0368517	3.64065	-0.597106	-0.124917	-0.193703	-0.377993	-0.597106	-0.597106	-0.597106	0.16045
Thbs1	-0.764993	-0.847978	-0.721788	-0.511823	-0.413949	-0.345997	1.33365	0.321837	0.569576	3.24714	-0.0464292	0.198431	0.425453	-0.777083	-0.809779	-0.581277	-0.0557678	-0.219221
Thbs2	-0.673543	-0.147697	0.337974	-0.162672	-0.293906	2.33728	-1.12523	-1.12523	-0.636916	-0.755869	-0.088072	-1.12523	2.03918	0.784534	0.758575	0.0871525	0.474702	-0.685043
Timm23	0.716967	0.0539839	1.43453	0.312886	0.382665	0.616632	-1.07266	-0.435588	-0.921042	-1.00084	-0.747184	-1.09335	-1.37981	0.74223	-0.70241	2.34676	0.125416	0.620814
Timm8a1	1.30418	-0.423381	1.09611	-0.509808	-0.522522	-0.37053	-1.12753	-1.25095	-0.0688814	-0.415274	-1.03782	-1.19124	2.09269	1.28978	1.25198	0.0978614	-0.326095	0.111429
Tln1	0.47955	-0.277321	-0.0137125	1.02593	-1.08009	-1.81472	0.402056	0.430142	1.51745	1.0448	1.5792	0.529589	-0.338955	0.343436	-0.507971	-0.81056	-0.824071	-1.68474
Tm4sf1	1.85552	0.127095	-1.00394	0.0202971	-0.892836	0.884594	-1.19198	-0.599084	-0.972336	-0.195159	-0.258957	-1.19198	1.33841	-1.02018	0.260588	0.334934	0.727074	1.77793
Tmem2	0.705097	-0.971102	-0.664857	0.0297836	-1.08333	-0.999074	0.84136	0.807474	0.982051	1.56118	1.53384	0.950828	-1.1464	-1.52107	-0.316292	0.309546	-1.04981	0.0307719
Tnfrsf1b	-0.346198	-1.19984	0.507159	-0.448248	-0.224537	-1.33301	-0.00471613	1.58041	1.03767	0.512547	0.203914	2.6006	-0.606795	0.277426	-0.956758	-0.10641	-0.631483	-0.861728
Tomm70a	1.65522	0.315337	-0.214108	0.415956	0.0115219	-0.0879608	-0.419935	-0.769683	-0.959852	-1.42049	-0.64322	-0.664758	1.2342	-0.360111	0.335266	0.128905	-1.08735	2.53106
Trem2	1.04038	0.438321	0.180426	0.743037	1.57842	1.71434	-0.945683	-1.43605	-0.358823	-1.05376	-0.88923	-0.305967	-1.75361	0.994267	-0.637779	0.240916	0.213945	0.236851
Trim28	0.461213	0.698796	1.70677	1.37966	0.472517	0.256281	0.183397	-0.705288	-1.29506	-1.5722	-0.257983	-1.7136	-1.20398	0.125677	-0.0815213	1.09806	0.82888	-0.381631
Trip11	-0.307485	-0.22553	-0.645789	0.153002	-0.675821	-0.576944	0.900206	0.150854	-0.226535	3.59218	0.397043	-0.0063546	0.0263768	-0.220411	-0.45608	-0.387072	-0.463846	-1.0278
Ttc39b	-0.899218	-0.270017	-1.26261	-1.08274	-0.502088	0.787411	1.55969	1.3676	0.591124	0.951046	1.65786	-0.0199901	-1.43044	-0.593562	-0.915987	0.349879	0.47761	-0.765555
Tyw5	0.419235	-0.195958	0.319445	2.50661	0.559037	1.36224	-0.921195	-0.921195	-0.921195	-0.921195	-0.921195	-0.921195	0.122227	0.212298	1.4747	-0.201616	-0.129862	-0.921195
Uba52	0.690752	0.340052	0.628559	-0.00187215	1.03684	1.22005	-1.14463	-1.30005	-0.000410217	-1.9398	-0.222549	-0.480965	-1.84607	0.406385	0.0908584	0.275675	0.790215	1.45697
Ubash3b	-0.412058	0.660232	-0.616081	-0.260309	0.0178872	-1.04065	0.596357	1.22706	0.374516	2.82353	0.922764	-0.060998	-0.917716	-0.393726	-0.975505	-0.910779	0.0832037	-1.11773
Ubp1	-0.865839	-0.259514	-1.11596	-0.840977	-0.62786	-0.063151	1.1739	1.56804	0.727389	1.7687	1.10452	1.34032	-0.42151	-0.351409	-0.949998	-1.27423	-0.258685	-0.653723
Usp34	-0.700488	-1.53048	-0.555232	-0.969482	-0.482342	-0.257419	1.81194	0.279139	1.05652	1.28877	1.62365	0.712404	0.32672	-0.481195	0.637192	-0.900927	-1.09428	-0.764496
Vdac3	0.561016	0.56885	0.675623	0.984772	-0.503801	0.98131	-1.16292	-0.639638	-0.727869	-1.76392	-0.729206	-0.751103	0.481241	0.317121	2.22513	-0.746767	0.937432	-0.707277
Ywhae	1.83942	-0.0284244	1.18335	1.14138	-0.652522	-0.481126	-0.281533	-0.886073	-1.8703	-0.552229	0.437587	-1.80111	-0.286726	0.0256809	0.730602	0.994805	-0.218774	0.705987
Ywhaq	0.427208	-0.0197683	0.978002	0.0787557	-0.608802	0.247466	-1.94403	-0.9325	-1.40421	-0.576862	0.0147251	-1.42511	1.46242	-0.293854	0.610732	1.10498	1.04598	1.23487
Zeb2	-0.894057	-0.588283	-0.905893	-0.327045	-0.782208	-0.488959	0.330098	0.421377	0.411721	3.22707	0.0316084	0.469337	1.27145	-0.557177	-0.148383	-0.911597	-0.123947	-0.435116
Zfp160	-0.848953	-0.40622	-0.0708628	-0.76669	-0.255836	-0.233018	1.36361	-0.272489	0.270883	3.02905	0.778491	0.755504	-0.149804	-1.04279	0.139681	-1.09348	-0.622055	-0.575022
Zfp36l1	-0.105958	-0.871328	-0.775504	-0.380564	-0.498348	-1.48805	1.2059	0.777666	0.58708	2.75364	1.21161	0.135982	-0.421584	-0.75014	-0.531175	-0.660712	0.0943021	-0.282828
Zfp706	1.81341	-0.463306	0.962287	-0.581818	0.713029	0.436549	-1.71266	-0.532236	-0.952609	-1.08972	-0.727424	-1.29989	1.33503	1.16464	0.254814	0.313268	0.746417	-0.379783

## Sheet: g
Target genes activated by TNF
Z-score	WT						uMT						uMT+gaba
Acod1	-0.808096	-0.281201	-0.353036	-0.668717	-0.978205	-1.42727	-0.438191	2.31101	1.2398	-0.966291	0.627951	1.16373	1.66235	-0.163666	0.0111264	0.252125	-0.14688	-1.03655
Adam17	-0.564824	-0.346062	-0.312748	-0.459589	-0.722482	-0.460917	0.402236	0.406981	-0.217528	2.55733	-0.0687857	0.243733	2.70509	-0.846741	-0.448463	-0.317188	-0.748671	-0.801376
Anpep	-1.4497	-1.28041	-0.405322	-0.830444	0.280728	-1.67176	0.841031	1.47321	0.686794	1.0863	0.90247	1.77385	-0.385855	0.75993	-1.0654	-0.312614	-0.182893	-0.219902
Atf3	-0.95484	-0.273589	-0.605303	0.334002	-0.0505738	-1.16739	2.75147	0.948456	0.642942	1.27036	-0.73561	-0.606706	0.83945	0.251323	0.240608	-1.03375	-1.20503	-0.645813
Atp2b1	-0.875334	-0.627212	-0.701639	-0.512518	-0.746582	-0.450309	1.24916	0.166864	-0.168533	2.26049	0.663234	-0.621709	2.36341	-0.383191	0.559485	-0.994945	-0.449114	-0.731564
Atp2b4	-0.446257	-0.323413	-0.0960059	-1.09226	-0.351394	-1.23453	1.36399	-0.487026	1.65224	2.95185	-0.415533	-0.124732	-0.648391	0.0256992	0.434801	-0.514551	-0.372151	-0.322326
B2m	-1.81104	-1.4246	-1.21686	-0.72367	0.543762	0.130761	-0.670829	0.905437	0.63025	0.774928	0.177028	0.202518	-0.835147	0.277458	-0.771739	1.94568	1.68692	0.179144
Bcl2a1a	-2.43495	-1.16139	-0.372277	-0.1592	-0.335658	-1.05901	0.958217	-0.124052	0.350924	1.64098	0.878583	0.989524	1.44664	0.244999	-1.27087	0.12426	0.141695	0.141595
Bcl2l11	-1.04085	-1.06833	-0.534682	-0.657855	-1.08605	-0.658969	2.32586	0.978247	1.20655	2.03804	0.130133	0.0164993	0.0368734	0.39878	-0.588319	-0.398276	-0.850631	-0.247031
Bhlhe40	-0.764343	-1.01916	-0.708562	-0.819833	-0.498852	-0.532876	2.36586	0.349863	1.72105	1.20088	1.14381	0.347695	-1.32716	0.17044	-0.505228	-1.02772	-0.120776	0.024916
Btg1	-1.36898	-1.03286	-1.37483	-1.0291	0.13091	-0.773199	0.618977	1.04587	1.35593	1.25375	0.366175	1.81632	-1.4937	-0.13236	0.336696	-0.0119639	0.766466	-0.474088
Btg2	-1.13065	-0.263162	-0.289036	-1.27782	-0.903517	0.188945	-0.0548819	0.745158	1.84634	1.70921	-1.58556	1.32754	0.354968	0.83849	-1.10589	0.32397	-0.861935	0.137823
Aa467197	-2.11554	-1.48505	-0.765438	-0.617965	0.216275	-0.861992	-0.367558	1.09067	0.539291	-0.787631	0.782488	1.85301	-0.770101	0.787602	0.330909	1.15082	0.746854	0.273357
C3	-0.31374	-1.19794	-1.09886	-1.43148	0.354282	0.82278	-0.619252	0.26703	0.947524	1.42912	0.561335	2.04368	-1.47115	-0.181631	-1.15156	0.0345665	0.00723714	0.998056
Ccl17	-0.439778	-0.324501	-0.439778	-0.439778	-0.439778	-0.439778	-0.439778	0.0265532	0.136074	3.91596	0.245152	-0.439778	0.389489	-0.439778	0.448829	-0.439778	-0.439778	-0.439778
Ccl24	-0.823063	-0.710814	-0.830241	-0.919481	-0.351619	-0.837356	1.42421	-0.497421	-0.502535	0.499719	0.143214	0.837554	2.23278	2.17877	-0.345019	-0.505403	-0.919481	-0.0738121
Ccl6	-1.14297	-0.453525	-0.0504405	-0.771839	-0.654323	-0.212839	-0.653843	0.00131274	0.365007	0.767044	-0.247556	1.49192	-0.681788	1.14511	-0.884833	-0.407798	-0.59253	2.98389
Ccr2	-0.566353	-0.221276	-0.621142	-0.525749	-0.731948	-0.975528	0.768551	0.644002	0.474544	3.14119	-0.461536	0.862103	1.12705	-0.482016	-0.117755	-0.600902	-0.654667	-1.05858
Cd14	-1.65121	-0.323465	-1.44155	-0.241207	1.37257	-0.269053	1.16391	0.94147	0.760856	1.93513	-0.303042	0.580243	-1.28739	-1.10251	-0.580549	0.87868	-0.277302	-0.155565
Cd274	-1.22829	-1.28844	-0.973364	-1.76462	0.0295014	-0.784952	0.744074	1.50997	0.751581	1.21511	0.572766	1.92533	-0.519361	-0.532025	0.036581	0.227468	0.602338	-0.52366
Cd44	-1.12398	-0.695192	-0.641791	-1.25306	0.615875	0.105652	1.13951	0.930771	0.113465	2.349	1.00011	0.169802	-1.43883	-1.25389	-0.0671509	-0.688766	0.986599	-0.248122
Cd82	-0.867908	-0.640174	-0.945908	-1.02254	-0.565797	-0.577024	1.55726	-0.19576	0.0665776	0.654674	1.93366	-1.43832	1.95838	-0.475917	1.04952	-0.228284	0.249245	-0.511684
Cebpb	-1.16092	-0.280311	-0.954463	-0.731346	0.362266	-0.905147	0.918792	1.52423	1.12464	1.52891	-1.67309	1.22652	-0.639648	-0.211302	-0.31901	-0.0450705	1.23969	-1.00473
Col4a3bp	-0.517965	-0.613016	-0.442206	-0.232457	-1.13969	-0.0741439	1.06837	-1.00924	0.195901	3.3789	0.235398	-0.122423	0.795465	-1.19561	-0.0435056	-0.220267	-0.0598268	-0.0036897
Cflar	-1.63841	-0.360978	-0.454681	-0.467966	-1.20765	-1.68905	0.843872	0.830566	0.527465	1.32338	1.08869	1.23527	1.30803	-0.641597	0.508713	-0.245885	0.35773	-1.31751
Clec4e	-1.81873	-0.315133	-0.443634	-1.16248	-0.038366	-0.656262	1.93914	0.658778	1.40075	-0.835512	-0.737768	1.77794	0.601839	0.166177	-1.21611	0.303059	0.291517	0.0847805
Csf2rb	-1.13556	0.377565	-1.63785	-0.893923	0.360605	-0.772897	1.35317	1.45082	1.62065	1.92284	0.3363	-0.303883	-0.0388875	-0.342882	-0.243053	-0.474773	-0.439358	-1.13889
Cxcl3	-1.12622	-1.12622	-1.12622	-0.749758	-0.475952	0.378451	-0.638256	2.09582	1.49976	1.04064	-0.314947	1.69059	-0.438655	-1.12622	-0.0736997	0.533365	0.438129	-0.480626
Cxcl3	-1.12622	-1.12622	-1.12622	-0.749758	-0.475952	0.378451	-0.638256	2.09582	1.49976	1.04064	-0.314947	1.69059	-0.438655	-1.12622	-0.0736997	0.533365	0.438129	-0.480626
Cxcr4	-0.568513	-0.393079	-0.0136565	-0.718651	-0.579018	-0.367442	3.03263	0.141369	-0.0752457	2.32323	-0.0282812	-0.743017	-0.823536	0.220658	-0.448986	-0.468458	-0.462494	-0.0275097
Cybb	-1.43764	0.340588	-0.837056	0.0207019	0.246456	-0.613274	0.38566	1.67864	1.23443	1.4047	-0.384114	1.5966	-1.19024	0.153043	-0.258796	-0.547886	0.130376	-1.92218
Cytip	-1.74454	-1.07686	-0.132987	-1.62048	1.00856	-0.68126	0.54615	0.275994	0.626604	2.29738	0.275	0.100029	-0.935819	-0.702557	0.310471	-0.419197	1.2059	0.667611
Dcbld2	-0.441288	0.0762137	-0.887436	-0.563853	-0.966063	-0.564402	-1.27176	0.545888	0.0749603	1.44466	2.54209	-1.27176	1.31407	0.132763	-0.282165	0.957334	-0.781484	-0.0577687
Ddx5	-1.39228	-0.0475912	-0.94421	-0.577748	-1.1557	-0.916607	2.04188	0.525481	0.174189	2.36277	0.543055	0.335191	1.06641	-0.215154	-0.638603	-0.529282	-0.0695277	-0.562268
Dusp1	-1.5648	-1.07207	-0.783023	-0.32844	-0.417953	-0.743064	1.37676	1.28621	0.567184	2.67764	-0.349032	0.0609943	-0.902356	-0.461114	0.247653	0.219665	0.655785	-0.470041
Ets2	-0.716418	-0.636813	-0.565956	0.484864	-0.673047	-0.468725	2.43411	1.92684	0.165089	1.74975	-0.473112	-0.608809	-0.231596	-0.489267	-1.3996	-0.391463	0.193466	-0.299308
Fbxo32	-0.347528	-1.42853	-0.428005	-0.0463366	-1.42853	-0.0474094	2.15463	0.148793	1.49312	1.22339	-0.435652	0.541391	-0.587053	0.3997	-0.140402	-0.848218	-1.42853	1.20517
Fcgr2b	-1.27174	-0.41383	-1.18899	-0.623413	0.0504545	-0.483149	1.02047	-0.0674691	-0.235809	2.09752	0.227583	2.07899	-0.849796	1.14648	-0.852086	0.248679	-1.17778	0.293903
Fn1	-1.05484	-0.922388	-0.859553	-0.244222	-1.2419	-1.11181	1.68433	0.364267	0.338894	1.48294	1.99605	0.800642	-0.442212	0.736198	0.371389	-1.19491	-0.336349	-0.366521
Fnbp1	-1.49205	-0.303234	-0.129246	0.396144	-0.062808	-1.50532	1.06236	0.162038	0.708223	2.53558	-0.694507	0.885525	1.1447	-0.330105	-0.109019	-0.706812	-1.38748	-0.173999
Fos	-1.42664	-0.786759	-0.412513	-0.420963	0.191709	-0.369015	0.50697	1.12959	0.894212	3.17595	-0.369982	0.421155	-1.10371	-0.526744	-0.264307	-0.633154	0.247581	-0.253387
Fth1	-1.42024	-0.748202	-1.08112	-1.19572	0.447437	-0.336328	-0.0084837	1.54842	0.923392	-0.342517	-0.403532	2.02094	-1.61601	-0.300421	0.0165031	1.09899	0.772932	0.623955
Gadd45b	-0.514536	-0.253954	-0.326384	-0.946951	-1.05145	-0.309337	1.92928	0.473223	0.068708	2.94327	0.351219	-0.0748734	0.619655	-1.07978	-0.641969	-0.104445	-0.828701	-0.252974
Herc1	-1.05447	-0.207184	-0.349073	-1.28356	-0.321205	-0.151339	-0.156638	-0.0182343	0.270044	0.657254	2.07772	2.64651	0.500336	-1.29411	0.299889	-0.225904	-0.51214	-0.877891
Hif1a	-1.42612	-0.659399	0.282745	-1.00897	-0.753797	-0.784843	0.516925	1.3842	0.150365	1.3593	-0.433795	2.60416	0.0396929	-0.204327	-1.35072	0.554353	-0.219737	-0.0500229
Hk2	-1.86576	-1.03784	0.258235	-0.955638	0.0161738	-0.584327	0.340626	0.705486	2.15677	1.00918	1.03582	1.10112	-1.41397	0.877925	-0.548968	-0.585075	-0.315402	-0.194362
Hmox1	-0.960047	-0.833648	0.21412	-1.17059	-0.000603	0.0706834	2.40334	1.45374	-0.234007	-0.790102	-0.30967	1.45107	-1.1525	-0.293425	1.14478	0.278386	-1.17498	-0.0965492
Ier3	-0.862754	-0.268568	-0.950703	-1.45663	1.30177	-0.993193	1.18963	-0.568172	1.07816	2.01498	0.101506	0.70902	-0.946966	0.239377	-0.543545	-0.716592	-0.667163	1.33984
Ifi205	-1.71589	-0.377308	-0.972671	-1.07003	0.104891	-0.171503	1.02476	1.74049	1.23386	1.0146	-0.602341	1.00855	-0.529366	0.584207	-0.959131	-0.211991	1.21022	-1.31134
Ifngr1	-1.29941	-1.21668	0.16911	0.168775	-0.969689	0.05576	1.97486	0.695447	0.731374	2.10674	0.729069	0.691315	-0.996192	-0.736384	-1.24155	0.00692308	-0.505959	-0.363517
Il10ra	-0.96072	-0.0794037	-0.31939	-0.76972	-0.299591	-1.33651	2.28492	0.229701	-0.799322	2.62921	-0.252453	0.330535	-0.295069	0.495231	0.550031	-0.203567	-0.37722	-0.826662
Il1a	-1.7545	-1.90401	-0.895614	-0.349849	-0.795565	0.155302	2.27367	1.21466	-0.189062	0.371748	0.36707	-0.0176425	1.15782	0.639037	-0.89338	0.433616	0.0283145	0.158377
Il1b	-1.21519	-1.00321	-0.714254	-0.586185	0.669405	-0.0273822	1.87893	1.13489	1.72059	0.128956	-0.457791	1.36666	-1.50928	-0.846815	-1.08447	0.394825	0.11534	0.03498
Il1rn	-1.34686	-0.69022	-0.549328	0.260402	0.179163	-1.08384	1.27079	1.11908	0.906121	-0.329313	-0.923901	1.61918	-1.38206	-0.0938484	-1.46745	0.259784	0.822152	1.43015
Il4ra	-0.909376	0.504457	-0.28023	-1.3394	-1.00506	-1.34133	2.23686	1.5955	0.129843	0.568472	0.584758	1.38251	-0.710007	-0.58621	-0.827638	0.163994	0.426663	-0.593815
Il7r	-1.13557	-0.92093	-0.887256	-1.29213	0.14656	0.61472	-1.15453	-0.132532	0.734472	2.04465	0.943203	1.02557	-0.728351	-1.19967	0.0508915	1.22053	1.14373	-0.473354
Inhba	-0.684764	-1.81921	-1.41679	-1.21455	0.40757	-0.546885	0.64998	1.33685	-0.193277	2.21461	0.678568	0.475337	1.38245	-0.449502	-0.3589	-0.138127	0.0859705	-0.409333
Irf8	-0.91508	0.155145	-0.542832	-0.780125	-1.01503	-1.34627	0.732978	1.08873	0.598196	1.31492	-0.367769	1.33532	2.25437	0.00899035	-0.986915	-0.973496	0.221142	-0.782271
Itgam	-1.48417	-0.454398	-0.786855	0.479739	-1.16981	-1.1035	1.8931	0.882196	0.152062	1.91152	0.378658	0.561669	0.846872	-0.0484664	0.581746	-0.452976	-1.06375	-1.12365
Itgb2	-2.26598	-1.20825	-0.408591	-0.51246	0.488939	-0.665023	0.793805	0.85566	1.38952	0.859311	0.211022	1.72807	-0.558639	-0.0188866	-0.722279	0.282118	0.945362	-1.19371
Junb	-1.53814	-1.0597	-0.280522	-0.227581	0.00543596	-0.0834893	1.2575	-0.596777	0.989767	3.14866	-0.519934	0.396096	-0.0137343	-0.232973	-0.218437	-0.927889	-0.320497	0.222225
Klf4	-0.671061	-0.864362	-1.01128	-0.883446	-0.679887	-0.608608	2.42142	-0.115327	-0.0098483	2.59699	0.665559	-0.798914	0.186291	-0.254351	0.376338	-0.449188	0.14122	-0.0415427
Klf6	-0.470636	0.353045	-0.491664	-0.539263	-1.53552	-0.856476	2.42473	0.435284	0.1886	2.01478	0.395376	0.796878	0.133691	-0.100222	-0.0660367	-1.35099	-0.258997	-1.07258
Klf7	-0.319501	-0.552772	-1.09173	-0.279734	-1.28904	-0.872791	1.01394	-0.0289504	0.196818	1.92019	2.09105	-1.42321	0.647544	0.880935	-0.400628	0.554233	-0.0056619	-1.04069
Lrrc8c	-1.1909	-0.932347	-0.0696904	-0.72161	0.226968	-0.899003	-0.688938	1.1186	0.861308	2.80505	0.299667	1.41866	-0.959856	-0.72866	-0.369763	-0.492117	0.108846	0.213793
Ltb4r1	-0.809904	-0.904256	-1.14734	-0.693629	0.0284402	-0.506149	-0.133556	1.94701	1.25258	-1.13336	1.08292	1.45792	-1.20313	-0.708706	-0.469867	1.46436	0.0346494	0.442027
Met	-1.54868	0.0497451	-1.06061	-1.14449	0.41094	-0.901026	-0.854922	2.06163	-0.262256	0.222554	0.511416	2.05796	-0.78296	0.302503	0.269545	1.2642	-0.429409	-0.166131
Mif	-0.959191	-1.16934	-1.21845	-1.09232	-0.345638	0.167931	0.0841538	0.352597	-0.34907	1.29766	0.784373	-1.35209	2.07472	0.663377	1.4743	-1.14797	0.384215	0.350726
Mmp12	-0.875146	-1.2937	0.0531793	-1.24018	-0.26823	0.58391	-0.475053	0.500054	0.0465714	1.9669	2.16233	-1.00163	-0.755346	-0.672015	1.50345	0.337018	-0.38957	-0.182537
Mmp14	0.121803	0.684724	-0.795601	-1.15166	-1.09361	-0.0079909	2.61719	0.764603	0.248497	-0.768656	1.55507	0.141985	-1.19356	0.885192	-0.0707812	-0.909991	-0.878876	-0.14833
Nfkbie	-0.547274	-0.621567	0.50973	-1.3883	-0.901828	-1.02043	1.33115	0.347147	1.01472	2.46068	1.4808	-0.128683	-0.136464	-0.29891	-0.947789	0.0609992	-0.195227	-1.01875
Ninj1	-1.15582	-1.3641	-1.16741	-0.429696	-0.645162	-0.854352	1.18496	1.0769	1.85626	0.052756	-0.356877	1.97874	-1.15467	-0.026606	-0.179217	0.0130384	0.620092	0.551156
Nos2	-1.27747	-1.52033	-0.651104	-1.00657	0.651944	0.351862	-0.186218	1.41741	0.943785	-0.863625	0.332618	1.97519	-1.01061	-0.0993784	-1.12458	1.35136	0.347191	0.368509
Nr4a1	-0.387798	-0.16178	-1.40352	-1.00745	-0.377045	-0.582755	1.56017	0.693636	0.376602	2.38503	-0.727171	1.19196	-1.19264	-0.0720754	-0.904115	-0.185022	-0.333538	1.12752
Nr4a2	-0.747568	-0.288318	-0.831628	-0.529213	-0.712929	-1.29966	2.36505	0.924152	0.808837	1.44731	-0.632198	-0.230591	1.81488	-0.826403	-0.262119	-0.543172	-0.0102372	-0.446197
Nsd2	-1.5511	-1.15057	-0.375042	0.391085	-0.828225	-0.55366	1.37021	0.181771	-0.318439	1.52732	0.50264	0.660205	1.73051	-0.865644	1.4734	-0.706151	-0.280535	-1.20779
Nucb2	-1.11867	-1.9607	-0.936435	0.328474	0.240107	-1.13303	-0.45871	-0.347973	1.12352	1.26587	2.0157	-0.628049	-0.143455	1.42503	0.452487	0.275238	-0.706044	0.306641
Olr1	-0.18538	-0.80815	-0.519946	-0.277291	-0.80815	-0.0124795	-0.80815	1.91796	0.201756	-0.298888	-0.236148	3.16394	0.646186	-0.0182105	-0.80815	-0.13951	-0.80815	-0.201235
P2ry6	-1.07374	-0.471571	-0.73987	0.190548	-0.371798	-1.20568	1.62113	0.437075	-0.242948	0.476931	-0.494063	0.589844	2.75734	1.12955	-0.576957	-0.336803	-0.849143	-0.839844
Pde4b	-1.17787	-0.435558	-1.50925	-0.449603	-0.0547479	-0.878019	2.4688	0.776129	0.104243	1.03718	0.784319	1.1385	-0.173733	-1.45479	-0.523759	-0.272439	0.93719	-0.316599
Pik3cd	-0.925252	-0.525329	-0.492502	0.0599457	-0.304749	-1.07294	0.585513	0.731086	-0.0053499	1.72764	0.045547	2.88357	-1.11175	-0.267564	-0.170035	-0.671215	-1.04741	0.560799
Pou2f1	-1.16839	-1.09318	-0.10605	-1.04329	-0.735627	-0.523903	-0.0601024	1.03452	-0.433842	0.412616	1.00073	1.25437	2.19422	-0.276918	1.5543	-1.42878	-0.281729	-0.298932
Prdm1	-0.274169	-1.28531	-1.34715	-0.987788	0.28078	-0.828106	0.421895	0.113854	-0.468502	2.64738	-0.142522	1.90441	-0.271972	-0.203106	-0.894026	0.733669	0.204606	0.396061
Ptgs2	-1.39067	-0.706494	-1.15342	-0.511889	0.200777	-0.584641	0.469397	0.523774	1.13239	2.51632	-0.0348523	0.531404	1.58636	-0.573883	-0.737934	-1.07901	0.466372	-0.654006
Rel	-0.267877	-0.0176912	-0.753068	-0.805684	-0.465598	-0.928709	0.806675	0.0506592	0.758734	2.34605	-0.758158	-0.370139	2.61304	-0.810573	-0.561672	-0.0286231	-0.229748	-0.577612
Rhob	-0.0901029	-0.355124	-0.0371913	-0.624943	-0.827998	-0.548751	3.56559	-0.307766	-0.258612	1.18171	-0.215337	-0.14425	0.906022	-0.632927	-0.0111142	-0.753129	-0.452663	-0.39341
Rnd3	-0.0695261	-0.305401	-0.200255	-1.22681	-0.791327	-0.928132	2.83097	1.24918	0.832239	-1.25117	0.109896	0.0944641	0.90831	-0.0436376	-0.570057	0.813958	-0.996206	-0.456498
Sdc4	-1.00506	0.0128802	-0.564084	-1.26566	-1.13995	-1.37761	0.437727	0.356221	0.360542	2.79487	1.08422	0.282226	-0.419056	0.0356831	0.100646	-0.499222	1.29628	-0.49067
Slc43a2	-1.49375	-0.951296	-0.567907	-0.448664	-0.62888	-1.09343	1.87352	1.6423	0.678136	1.39619	-0.356469	1.45478	-0.779183	0.168023	0.467875	-0.428204	-0.0104463	-0.922599
Slc7a2	-1.38606	-1.49857	-1.04234	-0.58504	-0.848415	-0.987286	1.63103	0.370749	-0.698413	1.84276	1.4248	1.27651	-0.0085007	0.145276	0.295423	-0.344591	0.037947	0.374716
Slc8a1	-1.51061	-0.650758	-1.11506	-0.0474096	0.360374	0.0998746	-0.413021	1.86779	-0.273516	1.564	0.322206	1.73591	-1.10005	0.969213	-1.48437	0.274393	-0.253451	-0.345524
Soat1	-1.31858	-1.21451	-1.6962	-0.431595	-0.638856	0.336329	0.750666	0.70935	0.249973	2.3371	0.643107	0.128715	1.11392	-0.392961	1.27016	-0.666512	-0.465008	-0.715085
Socs3	-0.73317	-0.591751	-0.397394	-0.587617	-0.406798	-1.70782	2.70865	-0.442561	1.29551	0.628817	0.97777	0.669481	-0.405998	0.244891	-0.382366	0.0828832	0.441549	-1.39408
Stat4	-0.925126	-0.925126	-0.213106	-0.925126	-0.358776	-0.925126	0.774837	0.19737	0.738218	0.333027	-0.925126	3.28053	0.272541	-0.925126	-0.0084344	0.726777	-0.0168129	-0.175421
Tgm2	-1.08248	-0.698859	-0.358801	-0.51696	-0.439237	-0.997722	0.775137	1.68174	0.719333	-0.439247	0.318646	2.14674	-1.59116	-0.639755	-1.0757	0.839397	0.979307	0.379634
Thbs1	-0.787172	-0.872563	-0.742713	-0.526662	-0.42595	-0.356029	1.37232	0.331167	0.586089	3.34127	-0.0477753	0.204184	0.437788	-0.799612	-0.833256	-0.598129	-0.0573846	-0.225576
Tnfaip2	-0.893743	0.205413	-2.46925	-0.976927	0.685015	-1.61386	0.303855	0.747244	1.48905	1.25573	0.86661	0.824076	-0.178675	-0.0602811	-0.20892	0.408789	0.455488	-0.839608
Tnfaip6	-1.08003	-1.08003	0.250504	-0.467334	-0.0217065	-1.08003	0.508309	1.01755	0.474095	2.44659	1.5607	0.229805	-1.08003	-0.472219	0.632969	-1.08003	-1.08003	0.320924
Tnfrsf1b	-0.356235	-1.23463	0.521862	-0.461243	-0.231047	-1.37165	-0.0048529	1.62622	1.06776	0.527407	0.209826	2.67599	-0.624387	0.285469	-0.984495	-0.109495	-0.649791	-0.88671
Vegfa	-1.56375	-1.57477	-0.298035	-0.0215016	0.167904	-0.701255	0.839165	0.0571201	0.266652	3.11248	0.934277	-0.235401	-0.539095	-0.332935	-0.35466	-0.487318	0.225571	0.505551
Xiap	-0.653486	-0.934522	0.339433	-0.281444	-1.5743	-2.05378	0.977051	0.924505	1.60687	0.904398	-0.842363	1.27296	0.858679	0.270108	0.749331	-0.367935	-0.443317	-0.752191
Selected genes (Normalized number of molecules)
Tnfrsf1b
WT	muMt-/-+placebo	muMt-/-+GABA		Ordinary one-way ANOVA (multiple comparisons)
18.7598	20.7275	17.2582		Tukey's multiple comparisons test	Mean Diff.	95.00% CI of diff.	Significant?	Summary	Adjusted P Value
13.8409	29.8615	22.3533		WT vs. muMt-/-+placebo	-8.62	-15.01 to -2.228	Yes	**	0.0085
23.6771	26.7341	15.2416		WT vs. muMt-/-+GABA	-0.1526	-6.544 to 6.239	No	ns	0.9979
18.1718	23.7082	20.1415		muMt-/-+placebo vs. muMt-/-+GABA	8.467	2.076 to 14.86	Yes	**	0.0096
19.4609	21.9297	17.1159
13.0735	35.7402	15.7892		Test details	Mean 1	Mean 2	Mean Diff.	SE of diff.	n1	n2	q	DF
				WT vs. muMt-/-+placebo	17.83	26.45	-8.62	2.461	6	6	4.954	15
				WT vs. muMt-/-+GABA	17.83	17.98	-0.1526	2.461	6	6	0.08772	15
				muMt-/-+placebo vs. muMt-/-+GABA	26.45	17.98	8.467	2.461	6	6	4.866	15
Ifngr1
WT	muMt-/-+placebo	muMt-/-+GABA		Ordinary one-way ANOVA (multiple comparisons)
17.9071	39.5708	19.9133		Tukey's multiple comparisons test	Mean Diff.	95.00% CI of diff.	Significant?	Summary	Adjusted P Value
18.4545	31.1057	21.6323		WT vs. muMt-/-+placebo	-11.05	-17.30 to -4.800	Yes	***	0.001
27.6233	31.3434	18.2899		WT vs. muMt-/-+GABA	0.821	-5.429 to 7.071	No	ns	0.9381
27.6211	40.4433	26.5502		muMt-/-+placebo vs. muMt-/-+GABA	11.87	5.621 to 18.12	Yes	***	0.0005
20.0886	31.3282	23.1568
26.8733	31.0784	24.0993		Test details	Mean 1	Mean 2	Mean Diff.	SE of diff.	n1	n2	q	DF
				WT vs. muMt-/-+placebo	23.09	34.14	-11.05	2.406	6	6	6.495	15
				WT vs. muMt-/-+GABA	23.09	22.27	0.821	2.406	6	6	0.4826	15
				muMt-/-+placebo vs. muMt-/-+GABA	34.14	22.27	11.87	2.406	6	6	6.977	15
Il1b
WT	muMt-/-+placebo	muMt-/-+GABA		Ordinary one-way ANOVA (multiple comparisons)
121.086	333.525	100.894		Tukey's multiple comparisons test	Mean Diff.	95.00% CI of diff.	Significant?	Summary	Adjusted P Value
135.64	282.44	146.378		WT vs. muMt-/-+placebo	-98.97	-181.6 to -16.30	Yes	*	0.0185
155.48	322.653	130.061		WT vs. muMt-/-+GABA	0.2129	-82.46 to 82.89	No	ns	>0.9999
164.273	213.374	231.628		muMt-/-+placebo vs. muMt-/-+GABA	99.19	16.51 to 181.9	Yes	*	0.0183
250.48	173.088	212.439
202.64	298.353	206.921		Test details	Mean 1	Mean 2	Mean Diff.	SE of diff.	n1	n2	q	DF
				WT vs. muMt-/-+placebo	171.6	270.6	-98.97	31.83	6	6	4.398	15
				WT vs. muMt-/-+GABA	171.6	171.4	0.2129	31.83	6	6	0.009459	15
				muMt-/-+placebo vs. muMt-/-+GABA	270.6	171.4	99.19	31.83	6	6	4.407	15

## Sheet: h
Annotation analyses: genes upregulated by picrotoxin
Category	Term	Count	%	PValue	Fold Enrichment
UP_KEYWORDS	SH2 domain	5	2.95858	0.00671239	6.66667
KEGG_PATHWAY	mmu04915:Estrogen signaling pathway	6	3.5503	0.003428	5.8133
KEGG_PATHWAY	mmu04142:Lysosome	7	4.14201	0.0016255	5.44799
UP_KEYWORDS	Inflammatory response	6	3.5503	0.00590019	5.21739
UP_KEYWORDS	Actin-binding	7	4.14201	0.00935798	3.88889
KEGG_PATHWAY	mmu04810:Regulation of actin cytoskeleton	8	4.73373	0.0064964	3.56622
KEGG_PATHWAY	mmu04020:Calcium signaling pathway	6	3.5503	0.0390316	3.16502
Annotation analyses: genes downregulated by picrotoxin
Category	Term	Count	%	PValue	Fold Enrichment
KEGG_PATHWAY	mmu03010:Ribosome	20	10.3093	1.5399e-14	10.6083
KEGG_PATHWAY	mmu01230:Biosynthesis of amino acids	9	4.63918	5.19827e-06	9.10776
UP_KEYWORDS	Chemotaxis	5	2.57732	0.00795536	6.34938
UP_KEYWORDS	Protein biosynthesis	6	3.09278	0.00785793	4.87218
UP_KEYWORDS	Extracellular matrix	9	4.63918	0.000820969	4.57156
UP_KEYWORDS	Microtubule	7	3.60825	0.0235821	3.16507
UP_KEYWORDS	Mitochondrion	16	8.24742	0.0316942	1.80519
