# Supplementary material for: B cell-derived GABA elicits IL-10+ macrophages to limit anti-tumour immunity
Source: Nature. 2021 Nov 3;599(7885):471–6. doi: 10.1038/s41586-021-04082-1 (PMC8599023; doi:10.1038/s41586-021-04082-1)
Supplement: Supplementary file 8 — Source Data Fig. 4 [file 41586_2021_4082_MOESM8_ESM.xlsx]

## Sheet: a
Mouse M-0 cell number (x10^5/ml)
Ctr	GABA
2.6	3.85		Unpaired t test
1.76	3.15		P value	<0.0001
1.48	3.01		P value summary	****
2.16	3.58		Significantly different (P < 0.05)?	Yes
1.96	3.9		One- or two-tailed P value?	Two-tailed
1.41	4.4		t, df	t=6.296, df=10
Human M-0 cell number (x10^5/ml)
Ctr	GABA
2.9	3.7		Unpaired t test
2.4	4.8		P value	0.002
3.6	5.4		P value summary	**
2.2	5		Significantly different (P < 0.05)?	Yes
2.2	3.9		One- or two-tailed P value?	Two-tailed
			t, df	t=4.501, df=8

## Sheet: c
	Z-score (Transcriptome)	Z-score (Proteome)
Oxidative Phosphorylation	2	3.162
HIPPO signaling	1.633	2.828
PTEN Signaling	2.558	2.449
PPAR Signaling	2.065	2.449
RhoGDI Signaling	2.065	2.357
PPARŒ±/RXRŒ± Activation	2.449	1.89
Coronavirus Pathogenesis Pathway	-2.357	0.832
NER Pathway	2.496	0.816
Coagulation System	1.265	0.816
Endocannabinoid Cancer Inhibition Pathway	1	0.577
PD-1, PD-L1 cancer immunotherapy pathway	1.528	0.447
LXR/RXR Activation	0.853	0.447
Aryl Hydrocarbon Receptor Signaling	1.279	0.378
BAG2 Signaling Pathway	0.816	0.378
Sumoylation Pathway	1.265	0.333
Ferroptosis Signaling Pathway	-0.258	0.333
Semaphorin Neuronal Repulsive Signaling Pathway	-0.655	0.302
Antioxidant Action of Vitamin C	2.236	0
MIF-mediated Glucocorticoid Regulation	-1.414	0
Wnt/Œ≤-catenin Signaling	1.091	0
MIF Regulation of Innate Immunity	-1	0
Death Receptor Signaling	0.243	0
Estrogen Receptor Signaling	-2.263	-0.243
Xenobiotic Metabolism CAR Signaling Pathway	0.229	-0.277
iCOS-iCOSL Signaling in T Helper Cells	-1.789	-0.378
Xenobiotic Metabolism AHR Signaling Pathway	-1.387	-0.378
Apoptosis Signaling	1.342	-0.378
Th1 Pathway	-2.828	-0.447
Acute Phase Response Signaling	-2.132	-0.632
Glioma Invasiveness Signaling	0.277	-0.632
Glutathione-mediated Detoxification	-1.342	-0.816
T Cell Exhaustion Signaling Pathway	-1.213	-0.816
ILK Signaling	-2.268	-0.832
Sirtuin Signaling Pathway	-1.569	-0.853
Breast Cancer Regulation by Stathmin1	0.107	-0.905
TGF-Œ≤ Signaling	-2.309	-1
Glutathione Redox Reactions I	-2	-1
Role of PKR in Interferon Induction and Antiviral Response	-1.291	-1
Huntington's Disease Signaling	-2.985	-1.069
EIF2 Signaling	-2.53	-1.134
Thyroid Cancer Signaling	-1.414	-1.342
Oncostatin M Signaling	-1.134	-1.342
Sphingosine-1-phosphate Signaling	-2.84	-1.387
Xenobiotic Metabolism General Signaling Pathway	-2.309	-1.387
Necroptosis Signaling Pathway	-1.342	-1.387
Dendritic Cell Maturation	-3.9	-1.414
Gluconeogenesis I	2.449	-1.414
Growth Hormone Signaling	-1.89	-1.414
PI3K Signaling in B Lymphocytes	-1.8	-1.414
CREB Signaling in Neurons	-1.394	-1.414
HOTAIR Regulatory Pathway	-0.577	-1.414
mTOR Signaling	-2.683	-1.5
PEDF Signaling	-2.53	-1.508
HMGB1 Signaling	-2.524	-1.508
Erythropoietin Signaling Pathway	-1.177	-1.508
GŒ±q Signaling	-2.858	-1.604
IL-6 Signaling	-2.985	-1.633
Regulation of eIF4 and p70S6K Signaling	-2.646	-1.633
STAT3 Pathway	-2.4	-1.633
PFKFB4 Signaling Pathway	-2.236	-1.633
Systemic Lupus Erythematosus In T Cell Signaling Pathway	-2.191	-1.633
Tumor Microenvironment Pathway	-2.137	-1.633
Apelin Adipocyte Signaling Pathway	-1.89	-1.667
Pancreatic Adenocarcinoma Signaling	-1.604	-1.667
GP6 Signaling Pathway	-1.604	-1.667
HIF1Œ± Signaling	-1.976	-1.807
Ephrin B Signaling	-2.828	-1.89
Regulation Of The Epithelial Mesenchymal Transition By Growth Factors Pathway	-2.646	-1.89
TREM1 Signaling	-2.324	-1.89
PKCŒ∏ Signaling in T Lymphocytes	-2.132	-1.89
PAK Signaling	-1.667	-1.89
JAK/Stat Signaling	-1.667	-1.89
FGF Signaling	-1.667	-1.89
Telomerase Signaling	-1.414	-1.89
Chemokine Signaling	-0.577	-1.89
Nur77 Signaling in T Lymphocytes	0	-1.89
Tec Kinase Signaling	-1.886	-1.897
Senescence Pathway	-3.394	-1.941
Cardiac Hypertrophy Signaling	-2.921	-1.941
Actin Nucleation by ARP-WASP Complex	-1.89	-1.941
Neuroinflammation Signaling Pathway	-3.086	-2
Macropinocytosis Signaling	-2.236	-2
Type I Diabetes Mellitus Signaling	-1.897	-2
Systemic Lupus Erythematosus In B Cell Signaling Pathway	-1.718	-2
Osteoarthritis Pathway	-1.183	-2
Melanoma Signaling	-1.134	-2
Phospholipase C Signaling	-0.962	-2
Angiopoietin Signaling	-0.905	-2
Insulin Secretion Signaling Pathway	-0.192	-2
B Cell Receptor Signaling	-2.294	-2.111
Endothelin-1 Signaling	-1.569	-2.111
Cholecystokinin/Gastrin-mediated Signaling	-1.291	-2.111
Role of NFAT in Cardiac Hypertrophy	-2.646	-2.121
Melanocyte Development and Pigmentation Signaling	-2.236	-2.121
D-myo-inositol (1,4,5,6)-Tetrakisphosphate Biosynthesis	1.807	-2.121
D-myo-inositol (3,4,5,6)-tetrakisphosphate Biosynthesis	1.807	-2.121
GŒ±12/13 Signaling	-1.606	-2.121
Paxillin Signaling	-1.508	-2.121
HER-2 Signaling in Breast Cancer	-0.192	-2.121
Hepatic Fibrosis Signaling Pathway	-2.794	-2.132
Reelin Signaling in Neurons	-1.155	-2.138
PI3K/AKT Signaling	-1	-2.138
IGF-1 Signaling	-3.051	-2.236
Antiproliferative Role of Somatostatin Receptor 2	-2	-2.236
Non-Small Cell Lung Cancer Signaling	-1.89	-2.236
CCR3 Signaling in Eosinophils	-1.732	-2.236
Estrogen-Dependent Breast Cancer Signaling	-1.667	-2.236
Cell Cycle: G2/M DNA Damage Checkpoint Regulation	-1.387	-2.236
Mouse Embryonic Stem Cell Pluripotency	-0.775	-2.236
Amyloid Processing	0	-2.236
p70S6K Signaling	-3.207	-2.309
CD28 Signaling in T Helper Cells	-0.775	-2.309
Thrombin Signaling	-3	-2.324
Regulation of Actin-based Motility by Rho	-1.897	-2.324
Inhibition of ARE-Mediated mRNA Degradation Pathway	-0.775	-2.324
Role of NFAT in Regulation of the Immune Response	-2.694	-2.333
NF-Œ∫B Signaling	-2.535	-2.333
IL-3 Signaling	-2.111	-2.333
VEGF Signaling	-1.604	-2.333
Amyotrophic Lateral Sclerosis Signaling	-0.832	-2.333
Production of Nitric Oxide and Reactive Oxygen Species in Macrophages	-3	-2.357
IL-15 Production	-3	-2.449
Aldosterone Signaling in Epithelial Cells	-2.646	-2.449
NF-Œ∫B Activation by Viruses	-2.496	-2.449
Renal Cell Carcinoma Signaling	-2.121	-2.449
Glioma Signaling	-2.111	-2.449
VEGF Family Ligand-Receptor Interactions	-1.941	-2.449
GM-CSF Signaling	-1.732	-2.449
IL-2 Signaling	-1.633	-2.449
Thrombopoietin Signaling	-1.414	-2.449
ErbB4 Signaling	-1.342	-2.449
Nitric Oxide Signaling in the Cardiovascular System	-1.291	-2.449
IL-7 Signaling Pathway	-0.632	-2.449
UVB-Induced MAPK Signaling	0	-2.449
Glioblastoma Multiforme Signaling	-2.041	-2.496
Cdc42 Signaling	-0.378	-2.496
IL-8 Signaling	-2.921	-2.524
Protein Kinase A Signaling	-1.768	-2.524
ERK/MAPK Signaling	-2.294	-2.53
3-phosphoinositide Biosynthesis	1.5	-2.53
Apelin Cardiomyocyte Signaling Pathway	-3.606	-2.646
Regulation of Cellular Mechanics by Calpain Protease	-2.828	-2.646
Glycolysis I	2.646	-2.646
CNTF Signaling	-2.236	-2.646
FLT3 Signaling in Hematopoietic Progenitor Cells	-2.121	-2.646
GDNF Family Ligand-Receptor Interactions	-1.667	-2.646
EGF Signaling	-1.633	-2.646
Renin-Angiotensin Signaling	-1.508	-2.646
ErbB Signaling	-1.134	-2.646
Neuregulin Signaling	-0.707	-2.646
Natural Killer Cell Signaling	-1.569	-2.668
CXCR4 Signaling	-3.9	-2.673
Colorectal Cancer Metastasis Signaling	-1.521	-2.673
RhoA Signaling	-1	-2.673
Signaling by Rho Family GTPases	-1.461	-2.746
HGF Signaling	-2.111	-2.828
Endocannabinoid Developing Neuron Pathway	-1.897	-2.828
Fc Epsilon RI Signaling	-1.387	-2.828
RANK Signaling in Osteoclasts	-0.577	-2.828
NRF2-mediated Oxidative Stress Response	-2.828	-2.887
G Beta Gamma Signaling	-1.387	-3
Actin Cytoskeleton Signaling	-1.807	-3.138
NGF Signaling	-3.317	-3.162
Cardiac Hypertrophy Signaling (Enhanced)	-3.064	-3.207
Synaptogenesis Signaling Pathway	-1.808	-3.273
FcŒ≥ Receptor-mediated Phagocytosis in Macrophages and Monocytes	-2.138	-3.3
ERK5 Signaling	-1.508	-3.317
fMLP Signaling in Neutrophils	-1.941	-3.464
MSP-RON Signaling In Cancer Cells Pathway	-2.132	-3.5
14-3-3-mediated Signaling	-2.5	-3.606
Leukocyte Extravasation Signaling	-1.46	-3.873
Rac Signaling	-1.265	-3.873
Ephrin Receptor Signaling	-3.207	-4.243
Integrin Signaling	-2.353	-4.315

## Sheet: d
M-IL-10 (GABA vs. Control): fold change (relative to control)
Gene	Ndufs4	Sdha	Uqcrfs1	Cox15	Atp5s	Tnf	Tnfrsf1b	Tnfsf14	Ifnar1	Ifngr2	Il1a	Il10	H2-K1	H2-l	H2-Aa	H2-Ab1	H2-Eb1	Cd80	Cd86
ID 1	1.32063	1.37352	1.48854	1.63387	1.73863	0.262097	0.657799	0.462882	0.723538	0.81785	0.724585	1.59011	0.710244	0.841021	0.349446	0.417285	0.412322	0.831101	0.619055
ID 2	1.59242	1.31757	1.69807	1.85098	1.7147	0.311688	0.626645	0.50303	0.694064	0.668921	0.433837	2.24876	0.635686	0.7847	0.387734	0.327395	0.356468	0.878489	0.636459
ID 3	1.32063	1.13909	1.53039	2.2012	1.7147	0.244545	0.671621	0.602367	0.743879	0.80659	0.494906	1.77661	0.686051	0.773897	0.385056	0.346063	0.369039	0.922164	0.394512
TTEST (Two-tailed)	0.0200328	0.0260539	0.00524375	0.00803882	0.000690188	0.00623257	0.000265275	0.00776773	0.00011306	0.00832428	0.034657	0.0127575	0.00406603	0.0173669	3.21044e-06	6.64225e-05	6.91271e-05	0.0137186	0.0332431

## Sheet: e
TMDM: fluorescence intensity of nuclear t-p65 (a.u.)
	GABA-
Ct	36.1231	31.3761	13.1748	25.529	29.4945	13.3955	24.6538	21.6667	15.0137	14.5373	25.5283	17.5185	30.1402	33.1458	48.4167	14.5862	14.6944	35.5472	23.9846	18.3671	68.2072	12.2056	9.69708	9.59722	12.3919	7.85556	12.3308	15.6891	21.2947	23.8092	24.5055	23.4952	21.6218	16.9921	16.9444	23.9385	11.6224	16.8974	28	10.8881	25.2375	25.2375	30.3333	22.964	41.093	24.5604	15.8023	18.7619	18.9754
TNF-α	139.803	126.818	133.886	147.894	157.76	165.317	148.842	142.317	136.795	139.415	125.07	146.842	162.077	112.374	141.175	120.832	192.167	175.615	139.026	178.507	145.559	124.282	124.087	171.364	144.852	128.907	145.366	143.62	152.036	148.119	146.992	167.208	182.209	143.337	133.379	180.219	177.086	166.361	205.933	111.878	154.647	174.686	140.856	146.374	131.583	119.494	172.173	112.982	104.798
IL-1β	131.579	109.777	152.471	120.782	139.513	135.65	141.825	132.993	109.454	104.934	153.007	120	139.786	145.912	81.6776	108.122	129.759	166.432	99.6027	127.603	141.842	179.089	118.398	129.736	145.193	146	102.073	143.439	106.707	121.11	116.035	106.603	85.4221	85.5704	124.452	157.116	113.651	143.216	124.316	134.19	131.37	110.135	188.978	170.522	159.452	127.966	178.556	124.766	147.13
2way ANOVA (multiple comparisons)
Sidak's multiple comparisons test	Mean Diff.	95.00% CI of diff.	Significant?	Summary	Adjusted P Value
GABA- - GABA+
Ct	-0.4765	-10.30 to 9.345	No	ns	0.9992
TNF-α	79.11	69.29 to 88.93	Yes	****	<0.0001
IL1-β	13.57	3.752 to 23.39	Yes	**	0.003
Test details	Mean 1	Mean 2	Mean Diff.	SE of diff.	N1	N2	t	DF
GABA- - GABA+
Ct	22.52	22.99	-0.4765	4.094	60	60	0.1164	354
TNF-α	145.3	66.22	79.11	4.094	60	60	19.32	354
IL1-β	130.7	117.1	13.57	4.094	60	60	3.316	354
[truncated: 71 more columns]

## Sheet: f
Tumor volume (mm3)
Day	Mb1cre/+ Gad1f/+						Mb1cre/+ Gad1f/f
0	0	0	0	0	0		0	0	0	0	0	0		Two-way ANOVA	Ordinary
5	6.07	1.3	4.07	4.2	1.09		1.81	2.64	1.01	1.1	0.43	1.09		Alpha	0.05
8	30.77	7.78	22.5	17.78	3.57		2.3	5.35	4.32	1.54	0.81	1.64
10	51.52	10.07	19.7	26.31	9.87		10.53	12.31	8.69	4.08	1.46	5.52		Source of Variation	% of total variation	P value	P value summary	Significant?
12	53.31	9.47	27.05	20.03	29.81		23.13	11.95	12.5	11.38	6.19	25.24		Interaction	18.11	<0.0001	****	Yes
14	145.26	4.18	32.5	30.32	43.85		13.58	12.75	15.18	12.89	12.72	34.29		Row Factor	32.74	<0.0001	****	Yes
16	279	4.42	74.34	39.25	119.72		9.68	13.48	17.14	13.71	15.68	40.75		Column Factor	8.48	<0.0001	****	Yes
18	348.47	5.59	112.12	42.5	149.76		12.98	48.81	19.26	17.17	34.6	41.23
20	581.89	12.2	180.5	95.48	228.54		16.33	103.79	32.18	27.13	61.91	84.58		ANOVA table	SS (Type III)	DF	MS	F (DFn, DFd)	P value
22	979.85	46.48	353.39	120.62	382.55		20.77	152.07	41.31	27.91	70.97	82.14		Interaction	2605163	11	236833	F (11, 108) = 3.979	P<0.0001
24	1995.99	117.07	488.84	233	1031.98		34.39	165.31	56.1	43.72	114.6	120.96		Row Factor	4709644	11	428149	F (11, 108) = 7.192	P<0.0001
27	2520.53	266.57	813.23	527.27	1215.51		96.68	316.98	127.2	108.13	224.83	202.05		Column Factor	1219740	1	1219740	F (1, 108) = 20.49	P<0.0001
														Residual	6428972	108	59528
