# Supplementary material for: B cell-derived GABA elicits IL-10+ macrophages to limit anti-tumour immunity
Source: Nature. 2021 Nov 3;599(7885):471–6. doi: 10.1038/s41586-021-04082-1 (PMC8599023; doi:10.1038/s41586-021-04082-1)
Supplement: Supplementary file 9 — Source Data Extended Data Fig. 1 [file 41586_2021_4082_MOESM9_ESM.xlsx]

## Sheet: a
Ala-Asp-Glu-metabolism (Z-score)	WT cLN											WT iLN											cd3e-/-cLN											cd3e-/-iLN											muMt-/- cLN
Pyruvate	-0.226177	-1.03634	-0.0945012	0.526172	-0.731347	0.0168604	-0.868767	-0.636828	-0.80539	2.4937	-1.53384	-0.321887	0.85356	1.86486	1.90769	1.92002	1.22367	1.42312	0.523285	0.200762	0.900273	0.900709	0.219005	-0.990837	-0.130464	-0.016381	-0.608178							0.467494	-0.18024	0.367748	0.953568	-0.644096							-0.597458	-1.51979	-1.71354	-1.40108
L-Glutamate	0.0314114	-0.680528	-0.891235	0.481369	-1.0734	-0.0337804	-1.23118	-0.812469	-0.56111	0.110865	-0.667197	0.504389	1.17835	0.889839	0.48368	1.17187	1.40328	1.16536	0.571401	0.776887	1.40421	1.08347	-0.694721	-1.50184	-0.350147	0.303895	-0.490629							1.13176	1.04289	1.12283	0.712139	0.264149							0.123518	-0.959165	-1.34323	-1.70029
2-Oxoglutarate	-0.195113	-0.705105	-0.594018	-0.0971556	-1.0106	-0.454537	-1.13496	-0.886529	-0.63055	-0.20175	-0.759228	0.847864	1.56656	1.68186	1.14693	1.72603	1.76953	0.825854	0.827652	0.745571	1.43782	1.21157	-0.776576	-1.31243	-0.439719	-0.0096477	-0.765366							0.816227	0.56839	0.9505	1.0403	0.349107							-0.530272	-1.34324	-1.76899	-1.39902
Oxaloacetate	-0.511239	-0.679875	-0.623051	-0.387842	-0.874632	-0.51754	-1.06196	-0.906072	-0.659084	-0.320258	-0.789702	0.716369	1.30608	2.21095	0.851096	2.41292	1.8318	0.648998	0.445676	0.701621	1.41135	0.520406	-0.909837	-1.14303	-0.701499	-0.276851	-0.70944							0.295362	0.400437	1.6173	1.69154	0.562463							-0.234849	-1.22271	-1.51046	-1.12724
L-Alanine	-0.230754	-0.93362	-0.688583	-0.32658	-1.02324	-0.261046	-1.60211	-1.31381	-1.03971	0.169096	-1.014	1.23594	1.39057	1.5395	1.04379	1.24581	0.785744	0.966372	0.949401	1.2968	0.835866	2.47014	-0.754613	-1.25504	-0.401856	0.267767	0.601941							1.2197	0.5343	0.177491	0.587846	0.0744813							-0.216463	-1.60245	-1.60856	-1.46436
Succinate	2.18103	1.54604	1.06932	1.08952	0.124671	1.5812	0.29031	-0.286218	-0.581493	1.48199	-0.711809	-0.535327	-0.380222	-1.19164	-0.845799	-0.867265	0.755548	-1.37851	-1.31216	-1.57509	-0.630268	-0.498012	1.12823	0.108807	0.148317	-0.123987	1.89368							-0.910869	-0.311146	0.50134	0.00464322	0.852261							2.948	-0.402743	-0.686607	-0.389551
L-Aspartate	0.989437	-0.296993	-0.736645	0.609991	-0.966348	0.381132	-1.34686	-0.475984	-0.149093	0.975803	-0.209538	0.435922	0.918206	0.770911	0.199002	0.667888	0.873229	0.734503	0.567598	0.641571	0.860327	0.94003	-1.1986	-1.83501	-0.76197	0.271928	-0.568668							0.549669	0.231593	0.324313	-0.021868	0.471421							2.58417	0.0743493	-0.57268	-1.05972
L-Glutamine	1.9272	1.10689	0.262125	1.77413	0.412712	1.78873	-0.204191	0.0254898	0.369291	2.65771	-0.33938	-0.816644	-0.585154	-0.88694	-0.910925	-0.678338	-0.54	-0.638711	-0.869893	-0.691686	-0.410245	-0.571036	1.2186	-0.514631	1.13834	1.60979	1.44933							-0.65693	-0.586838	-0.503377	-0.681813	-0.248965							2.30751	-0.938406	-1.16171	-1.04795
Fumarate	-0.683021	-0.839856	-0.675276	-0.545832	-0.818196	-0.63383	-1.14074	-0.891966	-0.720853	-0.374213	-0.855596	1.10035	1.60319	1.89018	1.68305	1.67895	1.67587	1.51673	1.3934	1.30835	1.35784	1.03362	-0.99946	-1.20118	-0.726609	-0.0911033	-0.696308							1.01514	0.494831	0.488525	0.843212	-0.181408							-0.592445	-1.04846	-1.13627	-1.20117
L-Asparagine	0.357938	-0.615609	-0.845001	0.426247	-0.518305	0.413823	-1.90799	-1.74824	-1.15621	0.183205	-1.27148	1.49441	1.05585	1.15492	0.52687	1.19059	0.995756	-0.325298	0.089026	0.35795	-0.0841611	1.84743	-0.496517	-1.81709	0.0982509	1.13091	0.412492							0.841921	0.757495	0.687866	0.946123	-0.347083							0.762246	-1.60906	-1.90137	-1.72447
Citrate	-0.519893	-0.748305	-1.07212	-0.2939	-1.2038	-0.868006	-0.903267	-0.838125	-0.58349	0.0130138	-0.298473	0.860502	0.691499	0.516361	0.637752	0.919839	-0.0836186	1.54133	1.38793	1.49935	0.780789	2.77846	-0.646205	-1.416	-0.979735	-0.357569	-0.553857							1.19757	0.213064	-0.0993101	-0.0086185	-0.748797							-0.0469574	-0.834151	-0.829826	-1.08944
GABA	-0.379137	-0.337514	-0.452124	-0.254017	-0.603894	-0.465502	-0.793807	-0.640184	-0.572361	-0.490906	-0.70463	1.6219	2.8816	2.06497	1.62048	1.06292	0.800681	0.826123	1.46854	1.04868	0.652981	0.836122	-0.468255	-0.645987	-0.21177	0.258407	-0.185975							1.66139	0.941263	0.847229	0.994422	0.460131							-0.910245	-0.921301	-0.921562	-0.920994
N-Carbamoyl-L-aspartate	-0.178327	-0.601765	-0.616861	-0.391843	-0.993092	-0.767752	-1.01234	-0.81899	-0.478922	-0.367466	-0.212234	0.756526	0.715569	0.258951	0.218407	-0.103415	0.820321	0.725279	0.892448	1.08775	1.43943	4.51619	-0.661737	-1.01167	-0.314133	0.186963	-0.309922							0.502335	-0.18156	0.234727	0.222823	0.0445033							-0.718339	-0.619234	-0.719802	-0.87099
N-Acetyl-L-aspartate	0.0031812	-0.66506	-0.577855	0.00966036	-1.31353	-0.228019	-1.54545	-1.03023	-0.448679	0.255426	-0.34368	1.06421	1.32237	0.786932	0.666873	1.25447	1.32642	0.511277	0.371803	0.373717	0.927656	0.83386	-0.72632	-1.59751	-0.246821	0.528079	-0.483671							1.17916	1.17593	1.46967	1.89654	0.603854							-0.422221	-1.42313	-1.59431	-1.77204
Adenylosuccinate	-0.79535	-0.786034	-0.158205	-0.554937	-0.291005	-0.667789	-0.81955	-0.571961	-0.796355	-0.637033	-0.725738	1.01326	1.50511	2.43452	1.26257	3.3211	0.364916	1.40571	1.98412	1.31367	0.425094	1.80286	-0.789806	-0.862643	-0.101098	0.717336	-0.813537							0.359307	-0.308543	-0.340648	-0.156878	-0.452213							-0.670048	-0.831416	-0.891158	-0.772503
Purine-Pyrimidine metabolism (Z-score)	WT cLN											WT iLN											cd3e-/-cLN											cd3e-/-iLN											muMt-/- cLN
ATP	-0.564806	-0.748635	-1.0435	-0.922277	-1.12415	-0.948494	-0.703004	-0.939774	0.483671	2.54313	-0.230378	0.92288	1.68062	0.0175183	0.807938	-0.748491	0.587794	1.70439	1.08948	1.31107	1.2817	1.71207	0.140731	-0.953871	-1.09915	-1.07739	-0.537622							1.40925	0.686452	-0.0145045	0.343003	-0.540164							-0.693516	-0.656099	-0.664413	-0.884615
ADP	-0.560411	-0.757848	-1.02027	-0.743899	-1.23992	-0.855199	-0.599566	-0.807804	-0.409443	0.10759	-0.401698	1.37556	1.94259	1.36021	0.913003	0.463865	0.861067	1.57814	1.44081	1.67978	1.55208	2.15247	-0.473416	-1.1152	-1.1549	-1.0655	-0.80905							1.29747	0.222453	-0.070866	0.146425	-0.442307							-0.190359	-0.30863	-0.593688	-0.851578
AMP	-0.428113	-0.863847	-0.76059	-0.329982	-1.17087	-0.701138	-1.22869	-0.756202	-0.702562	-0.164828	-0.524099	1.10422	1.13821	1.03069	1.21413	1.39198	1.00497	1.43157	1.44609	1.08594	1.34483	1.84239	-1.07739	-1.3053	-0.599165	-0.27315	-1.10063							1.08565	0.435795	0.340781	0.454649	-0.416683							0.119395	-0.897696	-1.13048	-1.07943
GDP	-0.63778	-0.819117	-0.920435	-0.624018	-1.4402	-0.596812	-0.412862	-0.494105	-0.622464	-0.0481036	-0.176993	0.977643	2.43238	2.27355	0.325476	0.957128	1.10484	0.828674	1.025	1.56468	1.04333	2.02051	-0.411579	-1.20124	-1.20346	-0.969273	-0.340038							1.02303	-0.135435	-0.208012	-0.143324	-0.666914							-0.177639	-0.40728	-0.710241	-0.580523
Glycine	0.84149	-0.23257	-0.838579	0.614311	-0.7946	0.373247	-1.55554	-1.14663	-1.04513	1.33761	-0.930763	0.752219	1.4935	1.03818	0.41553	0.917769	0.196015	0.962624	0.925094	1.58625	0.578616	2.66922	-0.674697	-1.65803	-0.296954	0.179251	0.564805							0.0915491	-0.28041	-0.525568	-0.409243	-0.826282							1.31187	-1.08992	-1.36069	-1.66285
GTP	-0.718236	-0.737689	-0.924263	-0.869905	-1.04186	-0.826489	-0.615667	-0.766563	-0.060819	0.297635	-0.284125	0.780247	2.24565	0.188325	0.409903	-0.493891	0.233714	2.1415	1.27203	2.24641	1.08543	2.29977	-0.266424	-0.880965	-0.993843	-0.934778	-0.281069							1.88858	0.200146	-0.303985	-0.034553	-0.68898							-0.721439	-0.572807	-0.639203	-0.710027
Glyoxylate	-0.441758	-0.365481	-0.0763158	-0.426808	-0.430057	2.20388	-0.466473	2.34848	-0.441128	0.332646	-0.446811	1.81212	0.603858	-0.455358	-0.410274	-0.420685	0.522532	0.313024	-0.466473	-0.458441	-0.443189	-0.454726	-0.36208	-0.207811	-0.466473	-0.43166	-0.288534							-0.460433	0.313962	0.225443	-0.434344	-0.414304							-0.466473	-0.466473	-0.302583	-0.142045
Adenosine 3',5'-bisphosphate	2.27288	-0.630922	-0.630922	1.1884	-0.630922	2.5624	-0.630922	1.39826	0.25271	1.42024	0.466124	1.06521	-0.630922	-0.630922	-0.630922	-0.630922	-0.630922	-0.630922	-0.630922	-0.630922	-0.630922	-0.630922	1.48481	0.737873	0.786005	-0.630922	-0.630922							-0.630922	-0.630922	-0.630922	-0.630922	-0.630922							-0.630922	0.971698	-0.630922	3.27689
L-Glutamine	1.9272	1.10689	0.262125	1.77413	0.412712	1.78873	-0.204191	0.0254898	0.369291	2.65771	-0.33938	-0.816644	-0.585154	-0.88694	-0.910925	-0.678338	-0.54	-0.638711	-0.869893	-0.691686	-0.410245	-0.571036	1.2186	-0.514631	1.13834	1.60979	1.44933							-0.65693	-0.586838	-0.503377	-0.681813	-0.248965							2.30751	-0.938406	-1.16171	-1.04795
D-Ribose 5-phosphate	-0.395369	-0.544186	-0.370795	-0.785795	0.347904	-0.747581	-1.49558	-1.2534	-0.962356	0.0492374	0.76787	-0.269149	-0.359183	-0.454772	-0.521721	0.274754	0.191145	-0.163267	-0.31691	-0.070456	-0.154537	2.86127	-1.34921	-1.20992	0.822474	2.45081	-0.377508							-0.307652	-0.342072	-0.303688	0.320081	-0.872195							-0.0446524	0.250319	0.338511	0.835332
5-Phospho-alpha-D-ribose 1-diphosphate	-0.717866	-0.724798	-0.771161	-0.731247	-0.82482	-0.755983	-0.703532	-0.6327	-0.498232	-0.235465	-0.128906	0.0829449	1.3154	3.31938	0.135274	2.58883	1.08278	0.576317	0.0832893	1.6333	0.399592	2.80466	-0.620848	-0.792573	-0.777168	-0.62675	-0.678568							0.354469	-0.457359	-0.0565744	0.132938	-0.401115							-0.710667	-0.547718	-0.697936	-0.490694
IMP	-0.471284	-0.643018	-0.528975	-0.25603	-0.744003	-0.411597	-0.941222	-0.805851	-0.805624	0.202701	-0.936027	1.32762	2.11555	2.32877	2.0417	2.11097	1.56605	1.01767	1.29114	0.802854	0.854271	0.505688	-0.498295	-0.842518	-0.395089	0.0751174	-0.50097							1.13989	0.657554	0.866373	0.724549	0.426926							-0.496817	-1.03853	-1.05968	-0.810748
dATP	-0.675278	-0.69609	-0.71446	-0.711583	-0.742228	-0.719122	-0.719493	-0.690851	-0.275041	-0.0701289	-0.323077	1.04867	2.17918	0.26381	1.06449	-0.140793	0.694775	1.98657	0.91275	2.31917	1.58886	3.65466	-0.550115	-0.711249	-0.73692	-0.665748	-0.708461							0.572393	-0.159956	-0.369936	-0.248882	-0.546549							-0.685406	-0.645582	-0.693414	-0.683766
GMP	-0.52972	-0.676766	-0.501007	-0.448765	-0.797541	-0.40113	-1.05508	-0.756683	-0.864179	-0.512203	-0.707634	1.49445	1.89923	2.02704	1.36801	2.09786	1.27155	1.34407	1.94886	1.31771	0.735053	2.01653	-0.948132	-1.0031	-0.45196	-0.0678502	-0.817643							0.636595	-0.0798435	0.167899	0.0988313	-0.202086							-0.182866	-0.974032	-1.06461	-0.954843
Adenylyl sulfate	-0.686064	-0.768355	-0.772712	-0.741992	-0.770934	-0.771201	-0.711256	-0.753016	-0.26648	-0.368179	-0.0754024	0.473548	-0.0921565	-0.493008	0.0634857	-0.447597	-0.308106	1.95989	1.04319	1.66609	0.471998	2.75581	-0.710743	-0.756979	-0.77595	-0.77595	-0.771762							1.39007	0.22632	-0.341898	-0.224486	-0.616685							-0.116028	-0.012304	-0.316781	-0.44017
dGTP	-0.877645	-0.659887	-0.983896	-0.886685	-1.13144	-0.6501	-0.47095	-0.64291	-0.342884	0.737061	-0.304038	1.26891	2.51614	1.50768	0.622917	0.605562	1.0036	1.51775	1.46607	1.81217	1.11418	2.691	-0.252757	-0.878017	-0.87743	-0.469747	-0.356031							0.786602	-0.0581077	-0.270264	-0.227513	-0.659887							-0.788764	-0.701299	-0.652559	-0.670386
ADP-ribose	-0.303523	-0.372718	-0.327124	-0.156199	-0.994852	-0.319733	-0.613386	-0.252269	-0.434198	0.40119	1.32969	-0.249382	-0.652763	-0.769109	-0.803607	-0.107404	0.276887	-0.559302	-0.871295	-0.630674	0.296683	2.84204	-0.297106	-0.899849	-0.39592	-0.177057	-0.393837							-0.210725	0.531266	0.697471	0.55017	0.0314861							-0.0243164	0.238051	-0.0701569	0.145452
3',5'-Cyclic AMP	0.0046125	-0.599437	-0.906594	-0.261216	-1.0236	-0.586024	-0.852113	-0.934557	-0.622147	0.19574	0.140606	0.577106	1.64805	0.496129	0.243004	-0.15474	0.141948	0.487012	-0.0686054	0.56589	0.0564533	1.98039	-0.878856	-1.07258	-0.943898	-0.884684	0.00506335							0.26878	-0.336277	0.320087	0.118676	-0.888092							-0.0093516	-0.14842	-0.253802	-0.425042
3',5'-Cyclic GMP	-0.335524	0.578289	-0.316078	1.1247	-0.308831	-0.283181	2.54872	2.42175	-0.285408	-0.527366	-0.300688	-0.527366	-0.527366	-0.451509	-0.406161	-0.434608	-0.372593	-0.527366	-0.451992	-0.433648	-0.46489	0.543038	4.73873	1.63939	0.0670308	-0.235136	-0.394393							-0.527366	-0.420235	-0.443786	-0.319717	-0.348177							-0.391732	-0.527366	-0.430998	-0.424793
Allantoin	-0.00218	-0.326593	-0.277992	0.312351	-0.66695	-0.0859866	2.42077	1.47475	1.64003	2.58564	-0.599898	-0.938779	-0.891275	-0.665674	-0.369104	-0.765413	-0.480946	0.296022	0.456105	0.0433725	0.967087	-0.822625	0.861267	1.01895	-0.293552	0.277644	1.04553							0.203698	1.18491	-0.375808	-0.582631	-0.0788034							2.40118	-0.389251	0.530537	-1.33219
Adenylosuccinate	-0.79535	-0.786034	-0.158205	-0.554937	-0.291005	-0.667789	-0.81955	-0.571961	-0.796355	-0.637033	-0.725738	1.01326	1.50511	2.43452	1.26257	3.3211	0.364916	1.40571	1.98412	1.31367	0.425094	1.80286	-0.789806	-0.862643	-0.101098	0.717336	-0.813537							0.359307	-0.308543	-0.340648	-0.156878	-0.452213							-0.670048	-0.831416	-0.891158	-0.772503
UDP	-0.631327	-0.796902	-1.05156	-0.825549	-1.13891	-0.962155	-0.30376	-0.788374	-0.0183575	0.15847	-0.100793	0.583314	0.400364	-0.225875	0.300321	-0.454221	0.0755267	1.27939	1.10168	2.01153	0.812503	2.64742	-0.297956	-0.934883	-1.12601	-1.1044	-0.848947							0.587963	0.0690226	-0.5227	-0.210655	-0.660485							0.152663	0.481983	0.0385236	-0.424608
UDP-glucose	-0.478847	-0.817953	-0.787085	-0.507985	-1.08421	-0.845222	-0.867319	-0.772654	-0.51323	-0.265135	-0.337521	1.34537	0.986278	0.605346	0.876217	0.757661	0.680358	1.62602	1.37666	1.67193	1.33498	2.52096	-0.702641	-1.12438	-0.786929	-0.686348	-1.11477							0.948027	0.389745	0.0912632	0.0494915	-0.6249							-0.0617692	-0.56109	-0.747946	-0.858847
CMP	0.253862	-0.300584	0.1313	0.992013	-0.0925411	0.210386	-0.27373	-0.481108	0.127478	0.740007	1.30629	-1.03794	-1.58158	-1.55031	-1.518	-1.06018	-1.26427	-0.990932	-1.50811	-1.14765	-0.355163	-0.029341	-0.112634	-0.908365	1.02041	1.97517	-0.422313							-1.2123	-0.412621	-0.4954	-0.633589	-0.624122							2.73711	0.824578	0.351913	0.976973
CTP	-0.650975	-0.701167	-0.792879	-0.765206	-0.791604	-0.764612	-0.649498	-0.756243	0.0369396	0.0543731	-0.354758	0.276009	0.572341	-0.554558	0.0857681	-0.649537	0.168023	2.21531	0.756579	1.88485	0.839931	3.2072	-0.444639	-0.736388	-0.79286	-0.786953	-0.563211							0.857216	0.344395	-0.379565	0.0562514	-0.536907							-0.653802	-0.552535	-0.557955	-0.72153
UTP	-0.696303	-0.761802	-0.873675	-0.851162	-0.893607	-0.851443	-0.653729	-0.84288	0.166791	0.475978	-0.346457	0.51919	0.590554	-0.549978	0.366446	-0.709989	0.245783	2.23605	1.23529	1.95804	0.984458	2.74342	-0.341721	-0.805221	-0.892739	-0.88348	-0.701887							1.26535	0.645129	-0.423772	0.0789865	-0.585751							-0.652745	-0.529362	-0.578415	-0.764366
UMP	-0.660624	-0.836668	-0.796655	-0.575523	-0.999223	-0.795152	-0.81697	-0.61121	-0.460823	-0.371385	-0.388979	1.1758	0.528672	0.393764	0.805644	0.764345	0.334795	1.59341	1.58285	1.65975	1.12279	3.06847	-0.774988	-1.00005	-0.735805	-0.618401	-0.925588							0.760777	0.351387	-0.339651	-0.139034	-0.582803							-0.162112	-0.641629	-0.748276	-0.805854
CDP	-0.505907	-0.787971	-1.08721	-0.764176	-1.22428	-0.957538	0.00322478	-0.652785	0.030577	0.231907	0.36615	0.127721	0.0643566	-0.371359	-0.174643	-0.62421	-0.051644	0.591579	0.471297	1.36792	0.507184	2.58616	-0.0635255	-0.971849	-1.22934	-1.18051	-0.704289							0.0999743	-0.20142	-0.582037	-0.290738	-0.698425							0.528047	1.38792	0.706644	-0.108689
Uridine	1.88112	0.943133	1.87624	1.89772	0.695377	1.3984	-0.298909	0.274798	0.402765	1.66685	0.357887	-0.865446	-0.654385	-0.59984	-0.636618	-0.420082	0.222827	-0.789054	-1.04126	-0.886978	-0.0859381	-1.1025	0.300183	-0.397314	0.743863	1.61568	0.97084							-0.482324	-0.506785	0.314927	0.0115893	0.377892							2.66359	0.0909747	0.155383	-0.180775
Dihydroorotate	1.87709	0.558179	0.976349	0.477407	0.0778311	1.54822	1.15781	-0.0160435	-0.660137	1.49738	-0.100751	-0.850004	-1.02772	-0.822593	-1.02772	0.148258	-1.02772	-0.940907	-1.02772	-0.919498	-1.02772	-1.02772	1.5632	1.31504	-0.0364957	0.0679956	1.21953							-1.02772	-0.663942	-1.02772	-0.890181	-0.898701							1.9599	0.46224	0.313673	0.492237
dTDP	-0.700379	-0.782428	-0.780697	-0.71095	-0.850383	-0.797362	-0.708878	-0.652259	-0.416026	-0.509008	-0.262004	0.923639	1.03526	1.00956	1.01211	0.943245	0.859866	0.909956	1.03401	2.70557	1.54	3.69467	-0.649642	-0.80029	-0.831575	-0.841924	-0.824971							0.135431	-0.263911	-0.448988	-0.301838	-0.594587							-0.596428	-0.289969	-0.563065	-0.670285
dUMP	-0.699379	-0.696012	-0.679339	-0.709999	-0.689016	-0.701019	-0.647651	-0.621543	-0.451607	-0.537897	-0.255282	1.55244	0.143238	0.499591	0.489502	0.390093	-0.0938683	1.09884	1.20917	1.76035	0.587922	4.73569	-0.547446	-0.674423	-0.581621	-0.645152	-0.70108							1.005	0.172914	-0.315698	-0.10971	-0.407258							-0.622907	-0.669254	-0.682272	-0.677338
dCTP	-0.775628	-0.709375	-0.826684	-0.780789	-0.997372	-0.734068	-0.798021	-0.788668	-0.457437	-0.30057	-0.502116	0.871577	1.20192	0.283832	0.319261	-0.0772383	0.82125	1.78565	1.09102	1.19211	1.2328	2.80242	-0.539192	-0.91145	-0.838904	-0.519699	-0.592352							1.67024	0.391881	-0.0959647	-0.0117298	-0.345169							-0.72544	-0.756398	-0.834824	-0.856473
Carbamoyl-L-aspartate	-0.178327	-0.601765	-0.616861	-0.391843	-0.993092	-0.767752	-1.01234	-0.81899	-0.478922	-0.367466	-0.212234	0.756526	0.715569	0.258951	0.218407	-0.103415	0.820321	0.725279	0.892448	1.08775	1.43943	4.51619	-0.661737	-1.01167	-0.314133	0.186963	-0.309922							0.502335	-0.18156	0.234727	0.222823	0.0445033							-0.718339	-0.619234	-0.719802	-0.87099
TCA cycle (Z-score)	WT cLN											WT iLN											cd3e-/-cLN											cd3e-/-iLN											muMt-/- cLN
Pyruvate	-0.226177	-1.03634	-0.0945012	0.526172	-0.731347	0.0168604	-0.868767	-0.636828	-0.80539	2.4937	-1.53384	-0.321887	0.85356	1.86486	1.90769	1.92002	1.22367	1.42312	0.523285	0.200762	0.900273	0.900709	0.219005	-0.990837	-0.130464	-0.016381	-0.608178							0.467494	-0.18024	0.367748	0.953568	-0.644096							-0.597458	-1.51979	-1.71354	-1.40108
Acetyl-CoA	-0.461666	-0.461666	-0.461666	-0.461666	-0.461666	0.913621	-0.461666	-0.461666	0.297398	-0.461666	-0.461666	-0.461666	-0.461666	-0.461666	-0.461666	1.5255	-0.461666	-0.461666	-0.461666	-0.461666	-0.461666	2.93056	3.70233	0.452401	-0.461666	-0.461666	-0.461666							-0.461666	-0.461666	1.83824	-0.461666	-0.461666							-0.461666	-0.461666	-0.461666	-0.461666
2-Oxoglutarate	-0.195113	-0.705105	-0.594018	-0.0971556	-1.0106	-0.454537	-1.13496	-0.886529	-0.63055	-0.20175	-0.759228	0.847864	1.56656	1.68186	1.14693	1.72603	1.76953	0.825854	0.827652	0.745571	1.43782	1.21157	-0.776576	-1.31243	-0.439719	-0.0096477	-0.765366							0.816227	0.56839	0.9505	1.0403	0.349107							-0.530272	-1.34324	-1.76899	-1.39902
Oxaloacetate	-0.511239	-0.679875	-0.623051	-0.387842	-0.874632	-0.51754	-1.06196	-0.906072	-0.659084	-0.320258	-0.789702	0.716369	1.30608	2.21095	0.851096	2.41292	1.8318	0.648998	0.445676	0.701621	1.41135	0.520406	-0.909837	-1.14303	-0.701499	-0.276851	-0.70944							0.295362	0.400437	1.6173	1.69154	0.562463							-0.234849	-1.22271	-1.51046	-1.12724
Succinate	2.18103	1.54604	1.06932	1.08952	0.124671	1.5812	0.29031	-0.286218	-0.581493	1.48199	-0.711809	-0.535327	-0.380222	-1.19164	-0.845799	-0.867265	0.755548	-1.37851	-1.31216	-1.57509	-0.630268	-0.498012	1.12823	0.108807	0.148317	-0.123987	1.89368							-0.910869	-0.311146	0.50134	0.00464322	0.852261							2.948	-0.402743	-0.686607	-0.389551
Phosphoenolpyruvate	-0.466373	-0.807498	-0.225804	-0.745335	-1.28586	-0.736161	-0.948482	-0.999963	-0.607781	2.31419	-0.351471	0.608286	1.1618	-0.104023	1.27574	-0.625982	0.159853	1.40189	1.58359	2.3521	0.392903	1.38629	-0.367182	-1.15255	-1.21821	-1.26834	-0.512168							1.9237	0.492344	0.0884957	0.0678446	-0.489652							0.109905	-0.932946	-0.843777	-0.112497
Fumarate	-0.683021	-0.839856	-0.675276	-0.545832	-0.818196	-0.63383	-1.14074	-0.891966	-0.720853	-0.374213	-0.855596	1.10035	1.60319	1.89018	1.68305	1.67895	1.67587	1.51673	1.3934	1.30835	1.35784	1.03362	-0.99946	-1.20118	-0.726609	-0.0911033	-0.696308							1.01514	0.494831	0.488525	0.843212	-0.181408							-0.592445	-1.04846	-1.13627	-1.20117
Malate	-0.0644064	-0.869085	-0.446054	0.231531	-1.0896	-0.402013	-1.38218	-1.1182	-0.93448	0.330743	-0.89625	0.755425	1.30084	1.52229	0.984632	1.38371	1.61238	0.910871	0.672222	0.729068	1.09589	1.76079	-0.821863	-1.84533	-0.504475	0.868007	-0.150545							0.527868	0.206408	0.573237	0.77429	-0.0738404							0.211871	-1.12319	-1.40746	-1.61335
Citrate	-0.519893	-0.748305	-1.07212	-0.2939	-1.2038	-0.868006	-0.903267	-0.838125	-0.58349	0.0130138	-0.298473	0.860502	0.691499	0.516361	0.637752	0.919839	-0.0836186	1.54133	1.38793	1.49935	0.780789	2.77846	-0.646205	-1.416	-0.979735	-0.357569	-0.553857							1.19757	0.213064	-0.0993101	-0.0086185	-0.748797							-0.0469574	-0.834151	-0.829826	-1.08944
Isocitrate	0.0312677	-0.621474	-0.804028	-0.156701	-0.905318	-0.611564	-0.783376	-0.764811	-0.774275	-0.127655	-0.880219	1.15763	0.991164	0.907283	0.408551	1.72714	-0.0970985	1.70913	1.47263	1.62022	0.849654	3.23518	-0.402788	-1.13049	-0.461462	0.115044	-0.318952							1.37942	0.26566	0.250902	0.00635388	-0.526197							-0.312147	-1.31	-1.29035	-1.37671
cis-Aconitate	-0.450528	-0.763794	-0.901025	-0.532944	-0.928204	-0.818633	-1.03626	-0.921124	-0.599883	-0.281972	-0.385092	1.2732	0.612805	0.612652	0.794165	1.20177	-0.151163	1.68549	1.82085	1.94654	0.702069	3.02503	-0.71703	-1.12537	-0.849455	-0.485047	-0.607982							1.30008	0.265275	-0.113622	0.113382	-0.734376							-0.429869	-0.980353	-1.05009	-0.983254

## Sheet: c
	MeanDecreaseAccuracy
4-Aminobutyric acid	0.01146
Riboflavin-5'-phosphate	0.010014
Carnitine	0.0094012
Cytidine	0.0089065
TMP	0.0086838
Orotic acid	0.0078545
GMP	0.0078476
Uridine	0.0074053
Mevalonate-P	0.0072839
Histamine	0.0072626
IMP	0.0071335
Adenylosuccinate	0.006724
5-Methyltetrahydrofolic acid	0.0062695
Uracil	0.0062156
Acetylcarnitine	0.0059936
Ascorbic acid	0.0059408
UDP-glucuronate	0.005767
Hypoxanthine	0.0053904
Inosine	0.0052273
Adenosine	0.005222
Symmetric dimethylarginine	0.005199
Quinolinate	0.004909
Cysteic acid	0.0046301
TDP	0.0046207
Oxaloacetate	0.004602
Adenine	0.0045305
Proline	0.0044707
?-D-Glucosamine 1-phosphate-qb	0.0044249
Itaconic acid	0.0043758
Asymmetric dimethylarginine	0.004325
Thymidine	0.0042691
Galactose-1-phosphate	0.0042383
CMP-N-acetylneuraminate	0.0042061
3-Methylthiopropionate	0.0040436
Histidine	0.0040186
Isoleucine	0.0037937
Guanosine	0.0037668
Fumarate	0.0036615
Quinolinic Acid	0.0036614
Niacinamide	0.0036502
Erythrose 4-phosphate	0.003572
ApppA	0.0034573
Argininosuccinic acid	0.0034424
Gluconic acid	0.0032979
Cystine	0.0032292
Tryptophan	0.0031303
Acetoacetate	0.0030425
Phenylalanine	0.0030037
Adenylsuccinic acid	0.0029935
3-Hydroxyanthranilic acid	0.0029336
Mevalonate-PP	0.0029265
Vitamine B2	0.0028738
Tyrosine	0.0028706
Cytidine monophosphate	0.0028458
dUMP	0.0028282
Kynurenic acid	0.0028016
Valine	0.0027638
GDP-L-fucose	0.0026771
GDP-D-mannose	0.0026596
UDP-N-acetylgalactosamine	0.0026078
Thymine	0.0025935
N-Acetyl-L-glutamic Acid	0.002567
FAD	0.0025629
dCTP	0.0025477
N-Acetylneuraminic acid	0.0025458
Arginine	0.002512
Leucine	0.0024738
N-Acetyl-L-methionine sulfoxide	0.0024124
Ethanolamine Phosphate	0.0023245
N-Acetyl-D-glucosamine6-phosphate	0.002315
D-Glucose	0.0022967
Glutamic acid	0.0022845
Fructose	0.0022773
2-oxoglutarate	0.0022646
Methionine	0.0022424
2',3'-cUMP	0.0020524
S-Adenosylmethionine	0.0020385
UMP	0.0020298
cGMP	0.0019911
Creatinine	0.0019373
Carbamoyl-DL-aspartic acid	0.0018681
MES	0.0018679
Threonine	0.0018659
S-Adenosyl homocysteine	0.0018216
Glutamine	0.001784
GDP	0.0017759
PAPS	0.0017606
Creatine phosphate	0.0017285
dGTP	0.0017093
Dihydroorotate	0.0017088
Glycolate	0.0016493
3PG	0.0015322
Glutathione	0.0015205
dATP	0.0015198
UDP	0.0015158
cis-Aconitate	0.0014705
Glutathione reduced form	0.0014609
N-Acetyl-D-glucosamine1-phosphate	0.0014361
Nictinic acid adenine dinucleotide	0.001436
ADP	0.0013664
Glycine	0.0013628
APS (5'-Adenylyl sulfate)	0.0013521
5-Glutamyl cysteine	0.001315
2-Phospho-D-glycerate	0.0013146
AMP	0.0012303
iso-citrate	0.001218
DHAP	0.0012162
AQP	0.001215
Indoxyl sulfate	0.0012141
Malondialdehyde	0.001197
Sedoheptulose_7-phosphate	0.0011917
Cysteine	0.0011453
Nicotinic Acid	0.0011182
5-phosphoribosyldiphosphate	0.0010431
Geranyl diphosphate	0.0010425
Alanine	0.0010423
GTP	0.0010386
Serine	0.0010365
Phosphoenolpyruvate	0.0010296
CoA	0.0010248
Succinate	0.001008
Trehalose	0.001
UDP-glucose	0.00098727
Thymidine monophosphate	0.00097561
Picolinic acid	0.00095588
Glutathione oxidized form	0.00095186
1 HPO4	0.00095034
Guanosine monophosphate	0.00094572
Hypotaurine	0.00093434
(Ethanolamine Phosphate)	0.00091961
CMP	0.00091563
Isopentenyl pyrophosphate	0.00091508
CDP	0.00088295
Valeric acid	0.00085169
Aspartic acid	0.00080929
DHAP +G3P	0.00076831
Pantothenate	0.00076317
Lysine	0.00074595
beta-Hydroxybutyrate	0.00073455
ADP-ribose	0.00069691
2-Hydroxyglutaric Acid	0.00067885
Serotonin	0.00066915
Citrulline	0.00066537
G6P	0.00064461
Melatonin	0.00062063
Citrate	0.00061276
Ribose5-phosphate	0.00060969
Dimethyl 2-oxoglutarate	0.00058252
L-Cysteine S-sulfate	0.00057928
Pyridoxal-5'-phosphate	0.00056487
Allantoin	0.00054327
Pyruvate	0.00050931
UDP-galactose	0.00050791
G1P	0.00049812
2-Keto-4-methylthiobutyric acid	0.00049593
Glycerol 3-phosphate	0.00049069
Adenosine monophosphate	0.00048024
2-Aminobutyric acid	0.0004732
NAD	0.00046111
TTP	0.00043856
Biotin B7	0.000425
4-Hydroxyphenylpyruvic acid	0.00042477
DL-G3P	0.00039244
Adenosine 3',5'-cyclic monophosphate	0.00035506
Pantothenic acid	0.00034959
H4P3O10	0.00032051
Dimethylglycine	0.00030415
3-Methyl-2-oxobutanoate	0.00030407
Thiamine Pyrophosphate	0.00030395
Kynurenine	0.00029574
Taurocholate	0.00028571
N-Acetylaspartate	0.00028114
Ornitine	0.0002732
Cystathionine	0.00027222
Malate	0.00026963
ATP	0.00022222
cCMP	0.00020842
6PG	0.00019971
3-Deoxyglucosone	0.00019314
Choline	0.0001867
Adenosine 3?,5?-diphosphate	0.00016876
Ophthalmic acid	0.00016111
Ribulose5-phosphate	0.00014858
Pyridoxine B6	0.00010706
AppppA	0.00010526
Xanthurenic acid	8.9577e-05
Propionate	3.806e-05
F6P	3.6321e-05
Creatine	2.5898e-05
4-Hydroxyproline	1.9765e-05
dihydrofolate	0
Folinic acid	0
Tetrahydrofolate	0
Indole	0
3-Hydoxykynurenine	0
5-Hydroxyindole-3-acetic acid	0
(-)-Isoproterenol	0
Cytosine	0
Acetylcholine	0
Guanosine 3',5'-cyclic monophosphate	0
Dopa	0
Cytidine 3',5'-cyclic monophosphate	0
Norepinephrine	0
Homocystine	0
Homocysteine	0
cTMP	0
Acetyl CoA	0
Ursodeoxycholate	0
Porphobilinogen	0
Folate	0
Chenodeoxycholate	0
Arginosuccinate	0
Pyridoxal	-2.6144e-06
N-Acetyl-Asp-Glu	-7.9967e-06
Uric acid	-1.2863e-05
Taurine	-1.3889e-05
CTP	-1.994e-05
NADH	-2.5308e-05
3-Methyl-2-oxopentanoate	-2.9762e-05
Ap4U	-4.2857e-05
Sucrose	-5.5135e-05
Asparagine	-6.3513e-05
cAMP	-7.4271e-05
Guanosine 5?-tetraphosphate	-8.2353e-05
D-Xylulose_5-phosphate	-9.639e-05
NADPH	-0.00010428
D-Glyceric acid	-0.00011696
Glyoxylate	-0.00011765
2,3-Diphosphoglycerate	-0.00012698
2-Deoxy-glucose 6-phosphate	-0.00013333
Butyrate	-0.00013699
Mevalonate	-0.00013958
PLP	-0.00015385
NADP	-0.00016508
Ap6A	-0.00017149
2 Pyrophosphate	-0.00017156
Carnosine	-0.00018076
Thiosulfate	-0.00018934
Iso-butyrate	-0.00021127
3PG + 2-Phospho-D-glycerate	-0.00021312
S-Lactoylglutathione	-0.00021637
Lactate	-0.00024931
Glycerol	-0.00025
Malonyl CoA	-0.00025397
DMAPP	-0.00025482
Methionine sulfoxide	-0.00025804
D-4'-Phosphopantothenate	-0.00026637
Citicoline	-0.0003222
UTP	-0.0003362
Fructose1,6-diphosphate	-0.00036111
Ap5A	-0.00044062
2-Oxobutyrate	-0.0004499
Ribose5-phosphate + Ribulose5-phosphate + D-Xylulose 5-phosphate	-0.0005674
D-Glucuronate	-0.00062042
