# Supplementary material for: B cell-derived GABA elicits IL-10+ macrophages to limit anti-tumour immunity
Source: Nature. 2021 Nov 3;599(7885):471–6. doi: 10.1038/s41586-021-04082-1 (PMC8599023; doi:10.1038/s41586-021-04082-1)
Supplement: Supplementary file 10 — Source Data Extended Data Fig. 2 [file 41586_2021_4082_MOESM10_ESM.xlsx]

## Sheet: a
GABA concentration (µmol/g)
Fat						Muscle						Pancreas						Liver						LI						SI down						SI up						Spleen						mLN
0.0198338	0.00411648	0.0422137	0.0198077	0.0377502		0.000259324	0.00028034	0.000544762	0.000205334	0.149252	0.000325398	0.147615	0.0713603	0.074473	0.126548	0.0715787	0.131649	0.310644	0.240431	0.302054	0.232097	0.267182	0.214682	0.3595	0.34687	0.401243	0.227882	0.350983	0.352753	0.53371	0.479299	0.66328	0.317493	0.523517	0.590224	0.888624	0.367402	0.995094	0.497108	0.320949	0.172025	0.470373	1.55969	0.232042	0.477949	0.618104	0.387148	0.817739	1.40464
[truncated: 16 more columns]

## Sheet: b
Glutamine level (relative to T cells)								Glutamine level (relative to T cells)
Donor ID	Blood T (Human)	Blood B (Human)		Unpaired t test				Experiment ID	Mouse ID	LN T (Mouse)	LN B (Mouse)		Unpaired t test
1	0.992999	0.117601		P value	0.3004			1	1	2.126	6.926		P value	0.0552
1	0.697772			P value summary	ns				2		15.9457		P value summary	ns
2	0.654825	0.140733		Significantly different (P < 0.05)?	No			2	2	0.46089	13.0398		Significantly different (P < 0.05)?	No
2	4.44666			One- or two-tailed P value?	Two-tailed			2	2	0.413115	23.7724		One- or two-tailed P value?	Two-tailed
3	0.366066	0.683023		t, df	t=1.073, df=15								t, df	t=2.050, df=18
3	0.305031							3	3	1.16848	0.166672
4	0.184728	2.69597						3	4	0.94419	0.436193
4	0.400367							3	4	0.887331	0.412549
5	0.87336	5.97993
5	1.15495							4	5	1.20494	27.8083
5	1.25224							4	5	0.789788	82.9659
5	0.671001							4	6	1.01081	1.69831
								4	6	0.99446
Glutamate level (relative to T cells)
Donor ID	Blood T (Human)	Blood B (Human)		Unpaired t test				Glutamate level (relative to T cells)
1	1.21467	0.432648		P value	0.1837			Experiment ID	Mice ID	LN T (Mouse)	LN B (Mouse)		Unpaired t test
1	1.10759			P value summary	ns			1	1	1.17555	3.40461		P value	0.0035
2	0.762096	0.450967		Significantly different (P < 0.05)?	No				2	0.84125	3.72265		P value summary	**
2	2.68372			One- or two-tailed P value?	Two-tailed			2	2	0.87489	3.46629		Significantly different (P < 0.05)?	Yes
3	0.594111	1.16706		t, df	t=1.394, df=15			2	2	1.10831	3.97667		One- or two-tailed P value?	Two-tailed
3	0.542735												t, df	t=3.331, df=19
4	0.496798	1.66016						3	3	1.13367	1.07646
4	0.652668							3	4	1.03415	1.2988
5	0.903431	6.54936						3	4	0.832188	1.03588
5	1.12706
5	1.16355							4	5	0.989715	2.40275
5	0.751571							4	5	0.93252	2.53096
								4	6	0.935934	0.310986
GABA level (relative to T cells)								4	6	1.14183
Donor ID	Blood T (Human)	Blood B (Human)		Unpaired t test
1	0.830512	0.864723		P value	0.0483			GABA level (relative to T cells)
1	0.587228			P value summary	*			Experiment ID	Mice ID	LN T (Mouse)	LN B (Mouse)		Unpaired t test
2	0.793528	2.1845		Significantly different (P < 0.05)?	Yes			1	1	2.08062	2.03169		P value	0.0136
2	0.695365			One- or two-tailed P value?	Two-tailed				2	0.51595	1.90125		P value summary	*
3	0.940741	2.71893		t, df	t=2.150, df=15			2	2	0.9034	2.09316		Significantly different (P < 0.05)?	Yes
3	1.20402							2	2	0.500029	1.41883		One- or two-tailed P value?	Two-tailed
4	1.00337	1.23116											t, df	t=2.718, df=19
4	1.1276							3	3	1.02925	3.88813
5	1.48933	0.810836						3	4	1.41035	4.0727
5	1.00418							3	4	0.560403	3.46796
5	1.31112
5	1.01301							4	5	1.35792	1.25327
								4	5	0.451964	1.15478
								4	6	0.959359	0.117311
								4	6	1.23076

## Sheet: c
Metabolites different between T and B cells in mouse (Enrichment analysis)									Metabolites different between T and B cells in human (Enrichment analysis)									Metabolites different between T and B cells in both mouse and human (Enrichment analysis)
	total	expected	hits	Raw p	Holm p	FDR				total	expected	hits	Raw p	Holm p	FDR				total	expected	hits	Raw p	Holm p	FDR
Warburg Effect	58	4.53	16	2.51e-06	0.000246	0.000246			Methionine Metabolism	43	2.69	9	0.000854	0.0837	0.0798			Nicotinate and Nicotinamide Metabolism	37	0.939	4	0.0122	1	0.61
Lactose Synthesis	20	1.56	8	5.73e-05	0.00556	0.00281			Glutamate Metabolism	49	3.06	9	0.0023	0.223	0.0798			Lactose Synthesis	20	0.508	3	0.0124	1	0.61
Glycolysis	25	1.95	8	0.000356	0.0341	0.0116			Glycine and Serine Metabolism	59	3.69	10	0.00244	0.234	0.0798			Methionine Metabolism	43	1.09	4	0.0205	1	0.671
Amino Sugar Metabolism	33	2.58	9	0.000569	0.054	0.0139			Glucose-Alanine Cycle	13	0.812	4	0.00648	0.616	0.159			Glutamate Metabolism	49	1.24	4	0.0318	1	0.686
Glutamate Metabolism	49	3.83	11	0.00084	0.079	0.0149			Alanine Metabolism	17	1.06	4	0.0178	1	0.35			Phosphatidylethanolamine Biosynthesis	12	0.305	2	0.035	1	0.686
Gluconeogenesis	35	2.73	9	0.000914	0.085	0.0149			Warburg Effect	58	3.62	8	0.0234	1	0.383			Warburg Effect	58	1.47	4	0.0544	1	0.846
Starch and Sucrose Metabolism	31	2.42	8	0.00176	0.162	0.0246			Purine Metabolism	74	4.62	9	0.0349	1	0.455			Tryptophan Metabolism	60	1.52	4	0.0604	1	0.846
Nucleotide Sugars Metabolism	20	1.56	6	0.00301	0.274	0.0369			Glutathione Metabolism	21	1.31	4	0.0371	1	0.455			Threonine and 2-Oxobutanoate Degradation	20	0.508	2	0.089	1	1
Pentose Phosphate Pathway	29	2.27	7	0.00521	0.469	0.0567			Amino Sugar Metabolism	33	2.06	5	0.0495	1	0.539			Transfer of Acetyl Groups into Mitochondria	22	0.559	2	0.105	1	1
Galactose Metabolism	38	2.97	8	0.00692	0.616	0.0678			Tryptophan Metabolism	60	3.75	7	0.0735	1	0.642			Glycolysis	25	0.635	2	0.13	1	1
Purine Metabolism	74	5.78	12	0.0091	0.801	0.0757			Nicotinate and Nicotinamide Metabolism	37	2.31	5	0.075	1	0.642			Pentose Phosphate Pathway	29	0.736	2	0.166	1	1
Citric Acid Cycle	32	2.5	7	0.00927	0.806	0.0757			Selenoamino Acid Metabolism	28	1.75	4	0.0916	1	0.642			Starch and Sucrose Metabolism	31	0.787	2	0.184	1	1
Nicotinate and Nicotinamide Metabolism	37	2.89	7	0.0206	1	0.155			Sphingolipid Metabolism	40	2.5	5	0.0981	1	0.642			Glycine and Serine Metabolism	59	1.5	3	0.185	1	1
Transfer of Acetyl Groups into Mitochondria	22	1.72	5	0.0235	1	0.164			Pentose Phosphate Pathway	29	1.81	4	0.102	1	0.642			Citric Acid Cycle	32	0.812	2	0.194	1	1
Pyrimidine Metabolism	59	4.61	9	0.0342	1	0.223			Homocysteine Degradation	9	0.562	2	0.104	1	0.642			Phenylacetate Metabolism	9	0.229	1	0.207	1	1
Beta-Alanine Metabolism	34	2.66	6	0.0431	1	0.264			Arginine and Proline Metabolism	53	3.31	6	0.106	1	0.642			Homocysteine Degradation	9	0.229	1	0.207	1	1
Cardiolipin Biosynthesis	11	0.859	3	0.048	1	0.276			Lactose Synthesis	20	1.25	3	0.124	1	0.642			Lactose Degradation	9	0.229	1	0.207	1	1
Phosphatidylethanolamine Biosynthesis	12	0.938	3	0.0604	1	0.329			Threonine and 2-Oxobutanoate Degradation	20	1.25	3	0.124	1	0.642			De Novo Triacylglycerol Biosynthesis	9	0.229	1	0.207	1	1
Urea Cycle	29	2.27	5	0.0688	1	0.347			Histidine Metabolism	43	2.69	5	0.124	1	0.642			Gluconeogenesis	35	0.889	2	0.222	1	1
Glucose-Alanine Cycle	13	1.02	3	0.0742	1	0.347			Ammonia Recycling	32	2	4	0.134	1	0.656			Cardiolipin Biosynthesis	11	0.279	1	0.247	1	1
Pantothenate and CoA Biosynthesis	21	1.64	4	0.0744	1	0.347			Transfer of Acetyl Groups into Mitochondria	22	1.38	3	0.154	1	0.659			Galactose Metabolism	38	0.965	2	0.251	1	1
Tryptophan Metabolism	60	4.69	8	0.0878	1	0.381			Beta-Alanine Metabolism	34	2.12	4	0.157	1	0.659			Taurine and Hypotaurine Metabolism	12	0.305	1	0.267	1	1
Phosphatidylcholine Biosynthesis	14	1.09	3	0.0893	1	0.381			Taurine and Hypotaurine Metabolism	12	0.75	2	0.17	1	0.659			Sphingolipid Metabolism	40	1.02	2	0.27	1	1
Ammonia Recycling	32	2.5	5	0.0972	1	0.397			Phosphatidylethanolamine Biosynthesis	12	0.75	2	0.17	1	0.659			Ketone Body Metabolism	13	0.33	1	0.286	1	1
Propanoate Metabolism	42	3.28	6	0.102	1	0.4			Gluconeogenesis	35	2.19	4	0.17	1	0.659			Glucose-Alanine Cycle	13	0.33	1	0.286	1	1
Glycerolipid Metabolism	25	1.95	4	0.124	1	0.451			Pyruvate Metabolism	48	3	5	0.175	1	0.659			Purine Metabolism	74	1.88	3	0.288	1	1
Aspartate Metabolism	35	2.73	5	0.131	1	0.451			Glycolysis	25	1.56	3	0.202	1	0.732			Phosphatidylcholine Biosynthesis	14	0.355	1	0.304	1	1
Oxidation of Branched Chain Fatty Acids	26	2.03	4	0.139	1	0.451			Urea Cycle	29	1.81	3	0.27	1	0.94			Beta Oxidation of Very Long Chain Fatty Acids	17	0.432	1	0.356	1	1
Beta Oxidation of Very Long Chain Fatty Acids	17	1.33	3	0.141	1	0.451			Lysine Degradation	30	1.88	3	0.288	1	0.94			Spermidine and Spermine Biosynthesis	18	0.457	1	0.373	1	1
Alanine Metabolism	17	1.33	3	0.141	1	0.451			Beta Oxidation of Very Long Chain Fatty Acids	17	1.06	2	0.288	1	0.94			Butyrate Metabolism	19	0.482	1	0.389	1	1
Phenylacetate Metabolism	9	0.703	2	0.152	1	0.451			Starch and Sucrose Metabolism	31	1.94	3	0.305	1	0.955			Ethanol Degradation	19	0.482	1	0.389	1	1
Lactose Degradation	9	0.703	2	0.152	1	0.451			Spermidine and Spermine Biosynthesis	18	1.12	2	0.312	1	0.955			Nucleotide Sugars Metabolism	20	0.508	1	0.405	1	1
De Novo Triacylglycerol Biosynthesis	9	0.703	2	0.152	1	0.451			Ethanol Degradation	19	1.19	2	0.335	1	0.996			Pantothenate and CoA Biosynthesis	21	0.533	1	0.42	1	1
Spermidine and Spermine Biosynthesis	18	1.41	3	0.16	1	0.462			Aspartate Metabolism	35	2.19	3	0.376	1	1			Betaine Metabolism	21	0.533	1	0.42	1	1
Glycine and Serine Metabolism	59	4.61	7	0.17	1	0.475			Betaine Metabolism	21	1.31	2	0.382	1	1			Pyrimidine Metabolism	59	1.5	2	0.448	1	1
Mitochondrial Electron Transport Chain	19	1.48	3	0.18	1	0.478			Carnitine Synthesis	22	1.38	2	0.405	1	1			Valine, Leucine and Isoleucine Degradation	60	1.52	2	0.457	1	1
Malate-Aspartate Shuttle	10	0.781	2	0.18	1	0.478			Phenylacetate Metabolism	9	0.562	1	0.442	1	1			Caffeine Metabolism	24	0.609	1	0.464	1	1
Threonine and 2-Oxobutanoate Degradation	20	1.56	3	0.201	1	0.506			Lactose Degradation	9	0.562	1	0.442	1	1			Glycerolipid Metabolism	25	0.635	1	0.478	1	1
Lysine Degradation	30	2.34	4	0.202	1	0.506			De Novo Triacylglycerol Biosynthesis	9	0.562	1	0.442	1	1			Oxidation of Branched Chain Fatty Acids	26	0.66	1	0.492	1	1
Fructose and Mannose Degradation	32	2.5	4	0.236	1	0.568			Estrone Metabolism	24	1.5	2	0.449	1	1			Phytanic Acid Peroxisomal Oxidation	26	0.66	1	0.492	1	1
Methionine Metabolism	43	3.36	5	0.24	1	0.568			Glycerolipid Metabolism	25	1.56	2	0.471	1	1			Plasmalogen Synthesis	26	0.66	1	0.492	1	1
Carnitine Synthesis	22	1.72	3	0.243	1	0.568			Malate-Aspartate Shuttle	10	0.625	1	0.477	1	1			Mitochondrial Beta-Oxidation of Short Chain Saturated Fatty Acids	27	0.686	1	0.505	1	1
Methylhistidine Metabolism	4	0.312	1	0.278	1	0.634			Pyruvaldehyde Degradation	10	0.625	1	0.477	1	1			Mitochondrial Beta-Oxidation of Medium Chain Saturated Fatty Acids	27	0.686	1	0.505	1	1
Valine, Leucine and Isoleucine Degradation	60	4.69	6	0.325	1	0.692			Oxidation of Branched Chain Fatty Acids	26	1.62	2	0.492	1	1			Selenoamino Acid Metabolism	28	0.711	1	0.518	1	1
Cysteine Metabolism	26	2.03	3	0.332	1	0.692			Phytanic Acid Peroxisomal Oxidation	26	1.62	2	0.492	1	1			Mitochondrial Beta-Oxidation of Long Chain Saturated Fatty Acids	28	0.711	1	0.518	1	1
Phytanic Acid Peroxisomal Oxidation	26	2.03	3	0.332	1	0.692			Plasmalogen Synthesis	26	1.62	2	0.492	1	1			Phospholipid Biosynthesis	29	0.736	1	0.531	1	1
Plasmalogen Synthesis	26	2.03	3	0.332	1	0.692			D-Arginine and D-Ornithine Metabolism	11	0.688	1	0.51	1	1			Lysine Degradation	30	0.762	1	0.543	1	1
Phenylalanine and Tyrosine Metabolism	28	2.19	3	0.376	1	0.764			Cardiolipin Biosynthesis	11	0.688	1	0.51	1	1			Ammonia Recycling	32	0.812	1	0.567	1	1
Sphingolipid Metabolism	40	3.12	4	0.382	1	0.764			Pyrimidine Metabolism	59	3.69	4	0.512	1	1			Inositol Metabolism	33	0.838	1	0.578	1	1
Phospholipid Biosynthesis	29	2.27	3	0.398	1	0.781			Phospholipid Biosynthesis	29	1.81	2	0.552	1	1			Amino Sugar Metabolism	33	0.838	1	0.578	1	1
Histidine Metabolism	43	3.36	4	0.437	1	0.838			Folate Metabolism	29	1.81	2	0.552	1	1			Beta-Alanine Metabolism	34	0.863	1	0.589	1	1
Alpha Linolenic Acid and Linoleic Acid Metabolism	19	1.48	2	0.445	1	0.838			Ketone Body Metabolism	13	0.812	1	0.57	1	1			Fatty Acid Elongation In Mitochondria	35	0.889	1	0.6	1	1
Biotin Metabolism	8	0.625	1	0.48	1	0.872			Bile Acid Biosynthesis	65	4.06	4	0.592	1	1			Aspartate Metabolism	35	0.889	1	0.6	1	1
Inositol Metabolism	33	2.58	3	0.484	1	0.872			Vitamin K Metabolism	14	0.875	1	0.597	1	1			Fatty Acid Biosynthesis	35	0.889	1	0.6	1	1
Glutathione Metabolism	21	1.64	2	0.498	1	0.872			Phosphatidylcholine Biosynthesis	14	0.875	1	0.597	1	1			Retinol Metabolism	37	0.939	1	0.621	1	1
Betaine Metabolism	21	1.64	2	0.498	1	0.872			Citric Acid Cycle	32	2	2	0.607	1	1			Propanoate Metabolism	42	1.07	1	0.668	1	1
Thiamine Metabolism	9	0.703	1	0.521	1	0.895			Androgen and Estrogen Metabolism	33	2.06	2	0.624	1	1			Histidine Metabolism	43	1.09	1	0.677	1	1
Glycerol Phosphate Shuttle	11	0.859	1	0.593	1	0.985			Fatty Acid Elongation In Mitochondria	35	2.19	2	0.657	1	1			Fatty acid Metabolism	43	1.09	1	0.677	1	1
Trehalose Degradation	11	0.859	1	0.593	1	0.985			Retinol Metabolism	37	2.31	2	0.687	1	1			Steroid Biosynthesis	48	1.22	1	0.718	1	1
Arginine and Proline Metabolism	53	4.14	4	0.608	1	0.988			Galactose Metabolism	38	2.38	2	0.701	1	1			Pyruvate Metabolism	48	1.22	1	0.718	1	1
Inositol Phosphate Metabolism	26	2.03	2	0.617	1	0.988			Butyrate Metabolism	19	1.19	1	0.71	1	1			Bile Acid Biosynthesis	65	1.65	1	0.822	1	1
Taurine and Hypotaurine Metabolism	12	0.938	1	0.625	1	0.988			Nucleotide Sugars Metabolism	20	1.25	1	0.728	1	1
Mitochondrial Beta-Oxidation of Short Chain Saturated Fatty Acids	27	2.11	2	0.638	1	0.992			Catecholamine Biosynthesis	20	1.25	1	0.728	1	1
Ketone Body Metabolism	13	1.02	1	0.655	1	0.992			Vitamin B6 Metabolism	20	1.25	1	0.728	1	1
Mitochondrial Beta-Oxidation of Long Chain Saturated Fatty Acids	28	2.19	2	0.658	1	0.992			Ubiquinone Biosynthesis	20	1.25	1	0.728	1	1
Folate Metabolism	29	2.27	2	0.677	1	1			Porphyrin Metabolism	40	2.5	2	0.729	1	1
Pyruvate Metabolism	48	3.75	3	0.741	1	1			Valine, Leucine and Isoleucine Degradation	60	3.75	3	0.741	1	1
Androgen and Estrogen Metabolism	33	2.58	2	0.746	1	1			Pantothenate and CoA Biosynthesis	21	1.31	1	0.746	1	1
Phosphatidylinositol Phosphate Metabolism	17	1.33	1	0.752	1	1			Propanoate Metabolism	42	2.62	2	0.754	1	1
Butyrate Metabolism	19	1.48	1	0.79	1	1			Sulfate/Sulfite Metabolism	22	1.38	1	0.762	1	1
Ethanol Degradation	19	1.48	1	0.79	1	1			Caffeine Metabolism	24	1.5	1	0.791	1	1
Riboflavin Metabolism	20	1.56	1	0.807	1	1			Androstenedione Metabolism	24	1.5	1	0.791	1	1
Sulfate/Sulfite Metabolism	22	1.72	1	0.836	1	1			Cysteine Metabolism	26	1.62	1	0.817	1	1
Caffeine Metabolism	24	1.88	1	0.861	1	1			Steroid Biosynthesis	48	3	2	0.817	1	1
Androstenedione Metabolism	24	1.88	1	0.861	1	1			Mitochondrial Beta-Oxidation of Short Chain Saturated Fatty Acids	27	1.69	1	0.829	1	1
Estrone Metabolism	24	1.88	1	0.861	1	1			Mitochondrial Beta-Oxidation of Medium Chain Saturated Fatty Acids	27	1.69	1	0.829	1	1
Fatty acid Metabolism	43	3.36	2	0.865	1	1			Phenylalanine and Tyrosine Metabolism	28	1.75	1	0.84	1	1
Mitochondrial Beta-Oxidation of Medium Chain Saturated Fatty Acids	27	2.11	1	0.892	1	1			Mitochondrial Beta-Oxidation of Long Chain Saturated Fatty Acids	28	1.75	1	0.84	1	1
Selenoamino Acid Metabolism	28	2.19	1	0.901	1	1			Pterine Biosynthesis	29	1.81	1	0.85	1	1
Steroid Biosynthesis	48	3.75	2	0.903	1	1			Fructose and Mannose Degradation	32	2	1	0.877	1	1
Tyrosine Metabolism	72	5.62	3	0.934	1	1			Inositol Metabolism	33	2.06	1	0.885	1	1
Fatty Acid Elongation In Mitochondria	35	2.73	1	0.945	1	1			Fatty Acid Biosynthesis	35	2.19	1	0.9	1	1
Fatty Acid Biosynthesis	35	2.73	1	0.945	1	1			Arachidonic Acid Metabolism	69	4.31	2	0.941	1	1
Retinol Metabolism	37	2.89	1	0.953	1	1			Fatty acid Metabolism	43	2.69	1	0.941	1	1
Porphyrin Metabolism	40	3.12	1	0.964	1	1			Steroidogenesis	43	2.69	1	0.941	1	1
Bile Acid Biosynthesis	65	5.08	2	0.971	1	1			Tyrosine Metabolism	72	4.5	2	0.95	1	1
Arachidonic Acid Metabolism	69	5.39	2	0.978	1	1

## Sheet: d
Gad1 mRNA level in mouse (relative to Actb)
LN CD4	LN CD8	LN B220		LN B220 vs. LN CD4			LN B220 vs. LN CD8
2.05572e-05	3.07298e-05	0.000105534		Unpaired t test			Unpaired t test
1.85271e-05	2.82772e-05	0.000110016		P value	<0.0001		P value	<0.0001
2.3128e-05	2.78879e-05	0.000106268		P value summary	****		P value summary	****
				Significantly different (P < 0.05)?	Yes		Significantly different (P < 0.05)?	Yes
				One- or two-tailed P value?	Two-tailed		One- or two-tailed P value?	Two-tailed
				t, df	t=45.00, df=4		t, df	t=47.50, df=4
Gad2 mRNA level in mouse (relative to Actb)
LN CD4	LN CD8	LN B220
0	0	0
0	0	0
0	0	0

## Sheet: e
GAD1 mRNA level in human (relative to 18S)
Blood T cell	Blood B cell			Blood B cell vs. Blood T cell
4.70901e-08	5.48475e-08			Unpaired t test
4.74177e-08	7.7566e-08			P value	0.0151
3.26125e-08	6.79948e-08			P value summary	*
3.32978e-08				Significantly different (P < 0.05)?	Yes
				One- or two-tailed P value?	Two-tailed
				t, df	t=3.625, df=5
GAD2 mRNA level in human (relative to 18S)
Blood T cell	Blood B cell
0	0
0	0
0	0
0
