# Supplementary material for: B cell-derived GABA elicits IL-10+ macrophages to limit anti-tumour immunity
Source: Nature. 2021 Nov 3;599(7885):471–6. doi: 10.1038/s41586-021-04082-1 (PMC8599023; doi:10.1038/s41586-021-04082-1)
Supplement: Supplementary file 11 — Source Data Extended Data Fig. 3 [file 41586_2021_4082_MOESM11_ESM.xlsx]

## Sheet: b
% IMP														2way ANOVA (multiple comparisons)
	14N4						15N3							Sidak's multiple comparisons test	Predicted (LS) mean diff.	95.00% CI of diff.	Significant?	Summary	Adjusted P Value
T cell	2.14	2.24	2.54				97.86	97.76	97.46
B cell	6.8	6.72	6.82	7.67			93.2	93.28	93.18	92.33				T cell - B cell
														14N4	-4.696	-5.439 to -3.953	Yes	****	<0.0001
														15N3	4.696	3.953 to 5.439	Yes	****	<0.0001
														Test details	Predicted (LS) mean 1	Predicted (LS) mean 2	Predicted (LS) mean diff.	SE of diff.	N1	N2	t	DF
														T cell - B cell
														14N4	2.307	7.003	-4.696	0.283	3	4	16.59	10
														15N3	97.69	93	4.696	0.283	3	4	16.59	10
% UMP														2way ANOVA (multiple comparisons)
	14N2						15N2							Sidak's multiple comparisons test	Predicted (LS) mean diff.	95.00% CI of diff.	Significant?	Summary	Adjusted P Value
T cell	10.05	10.3	10.26				89.95	89.7	89.74
B cell	20.06	20.31	21.73	21.6			79.94	79.69	78.27	78.4				T cell - B cell
														14N2	-10.72	-12.07 to -9.371	Yes	****	<0.0001
														15N2	10.72	9.371 to 12.07	Yes	****	<0.0001
														Test details	Predicted (LS) mean 1	Predicted (LS) mean 2	Predicted (LS) mean diff.	SE of diff.	N1	N2	t	DF
														T cell - B cell
														14N2	10.2	20.93	-10.72	0.5142	3	4	20.85	10
														15N2	89.8	79.08	10.72	0.5142	3	4	20.85	10
% UTP
	14N2						15N2							2way ANOVA (multiple comparisons)
T cell	10.78	10.65	11.95				89.22	89.35	88.05					Sidak's multiple comparisons test	Predicted (LS) mean diff.	95.00% CI of diff.	Significant?	Summary	Adjusted P Value
B cell	15.79	15.81	14.93	16.64			84.21	84.19	85.07	83.36
														14N2 - 15N2
														T cell	-77.75	-79.26 to -76.23	Yes	****	<0.0001
														B cell	-68.42	-69.72 to -67.11	Yes	****	<0.0001
														Test details	Predicted (LS) mean 1	Predicted (LS) mean 2	Predicted (LS) mean diff.	SE of diff.	N1	N2	t	DF
														14N2 - 15N2
														T cell	11.13	88.87	-77.75	0.5759	3	3	135	10
														B cell	15.79	84.21	-68.42	0.4988	4	4	137.2	10
% CTP														2way ANOVA (multiple comparisons)
	14N3						15N3							Sidak's multiple comparisons test	Predicted (LS) mean diff.	95.00% CI of diff.	Significant?	Summary	Adjusted P Value
T cell	12.38	12.94	11.25				87.62	87.06	88.75
B cell	25.39	26.95	25.61	27.11			74.61	73.05	74.39	72.89				T cell - B cell
														14N3	-14.08	-15.84 to -12.31	Yes	****	<0.0001
														15N3	14.08	12.31 to 15.84	Yes	****	<0.0001
														Test details	Predicted (LS) mean 1	Predicted (LS) mean 2	Predicted (LS) mean diff.	SE of diff.	N1	N2	t	DF
														T cell - B cell
														14N3	12.19	26.27	-14.08	0.6711	3	4	20.97	10
														15N3	87.81	73.74	14.08	0.6711	3	4	20.97	10
% Glutathione														2way ANOVA (multiple comparisons)
	12C1014N3						13C515N1							Sidak's multiple comparisons test	Mean Diff.	95.00% CI of diff.	Significant?	Summary	Adjusted P Value
T cell	11.2983	10.597	10.5632				88.7017	89.403	89.4368
B cell	7.88523	7.96419	7.32163				92.1148	92.0358	92.6784					T cell - B cell
														12C1014N3	3.096	2.236 to 3.956	Yes	****	<0.0001
														13C515N1	-3.096	-3.956 to -2.236	Yes	****	<0.0001
														Test details	Mean 1	Mean 2	Mean Diff.	SE of diff.	N1	N2	t	DF
														T cell - B cell
														12C1014N3	10.82	7.724	3.096	0.3136	3	3	9.872	8
														13C515N1	89.18	92.28	-3.096	0.3136	3	3	9.872	8
% Asp
	12C414N1						13C2						13C4						15N1						13C415N1
T cell	34.6836	38.9028	45.404				5.09267	4.78942	5.83815				9.94113	8.39614	7.08441				22.7408	24.9969	20.4924				27.5417	22.9147	21.181
B cell	24.7669	16.0075	51.8374	18.0064			3.71055	0	5.16852	7.61435			11.5059	13.9219	2.30347	6.32544			14.5415	0	0	0			45.4752	70.0706	40.6906	68.0538
														2way ANOVA (multiple comparisons)
														Sidak's multiple comparisons test	Predicted (LS) mean diff.	95.00% CI of diff.	Significant?	Summary	Adjusted P Value
														T cell - B cell
														12C414N1	12.01	-6.374 to 30.39	No	ns	0.3463
														13C2	1.117	-17.27 to 19.50	No	ns	>0.9999
														13C4	-0.04029	-18.42 to 18.34	No	ns	>0.9999
														15N1	19.11	0.7253 to 37.49	Yes	*	0.0388
														13C415N1	-32.19	-50.58 to -13.81	Yes	***	0.0003
														Test details	Predicted (LS) mean 1	Predicted (LS) mean 2	Predicted (LS) mean diff.	SE of diff.	N1	N2	t	DF
														T cell - B cell
														12C414N1	39.66	27.65	12.01	6.616	3	4	1.815	25
														13C2	5.24	4.123	1.117	6.616	3	4	0.1688	25
														13C4	8.474	8.514	-0.04029	6.616	3	4	0.00609	25
														15N1	22.74	3.635	19.11	6.616	3	4	2.888	25
														13C415N1	23.88	56.07	-32.19	6.616	3	4	4.866	25
% Ile
	14N1						15N1							2way ANOVA (multiple comparisons)
T cell	53.1091	53.2292	55.1982				46.8909	46.7708	44.8018					Sidak's multiple comparisons test	Predicted (LS) mean diff.	95.00% CI of diff.	Significant?	Summary	Adjusted P Value
B cell	52.3007	47.1915	48.2256	50.2165			47.6993	52.8085	51.7744	49.7835
														T cell - B cell
														14N1	4.362	0.5495 to 8.174	Yes	*	0.0263
														15N1	-4.362	-8.174 to -0.5495	Yes	*	0.0263
														Test details	Predicted (LS) mean 1	Predicted (LS) mean 2	Predicted (LS) mean diff.	SE of diff.	N1	N2	t	DF
														T cell - B cell
														14N1	53.85	49.48	4.362	1.452	3	4	3.005	10
														15N1	46.15	50.52	-4.362	1.452	3	4	3.005	10
% Pro
	12C514N1						13C515N1							2way ANOVA (multiple comparisons)
T cell	59.2756	59.7375	59.7851				40.7244	40.2625	40.2149					Sidak's multiple comparisons test	Predicted (LS) mean diff.	95.00% CI of diff.	Significant?	Summary	Adjusted P Value
B cell	65.245	65.1155	65.6595	65.5092			34.755	34.8845	34.3405	34.4908
														T cell - B cell
														14C514N1	-5.783	-6.307 to -5.259	Yes	****	<0.0001
														13C515N1	5.783	5.259 to 6.307	Yes	****	<0.0001
														Test details	Predicted (LS) mean 1	Predicted (LS) mean 2	Predicted (LS) mean diff.	SE of diff.	N1	N2	t	DF
														T cell - B cell
														14C514N1	59.6	65.38	-5.783	0.1996	3	4	28.98	10
														13C515N1	40.4	34.62	5.783	0.1996	3	4	28.98	10
% αKG
	12C5						13C1						13C2						13C3						13C4						13C5
T cell	31.4042	32.7488	36.5194				15.21	14.17	13.35				7.67	7.39	6.85				16.69	16.02	14.79				2.96	3.79	3.16				26.07	25.88	25.34
B cell	16.834	17.4888	17.6527	16.6614			10.53	10.54	10.39	9.6			7.22	7.29	7.04	6.84			20.72	21.44	20.32	20.75			3.76	3.39	3.6	3.96			40.93	39.85	41	42.19
														2way ANOVA (multiple comparisons)
														Sidak's multiple comparisons test	Predicted (LS) mean diff.	95.00% CI of diff.	Significant?	Summary	Adjusted P Value
														T cell - B cell
														12C5	16.4	14.49 to 18.31	Yes	****	<0.0001
														13C1	3.978	2.068 to 5.889	Yes	****	<0.0001
														13C2	0.2058	-1.704 to 2.116	No	ns	0.9998
														13C3	-4.974	-6.884 to -3.064	Yes	****	<0.0001
														13C4	-0.3742	-2.284 to 1.536	No	ns	0.9949
														13C5	-15.23	-17.14 to -13.32	Yes	****	<0.0001
														Test details	Predicted (LS) mean 1	Predicted (LS) mean 2	Predicted (LS) mean diff.	SE of diff.	N1	N2	t	DF
														T cell - B cell
														12C5	33.56	17.16	16.4	0.6784	3	4	24.17	30
														13C1	14.24	10.27	3.978	0.6784	3	4	5.865	30
														13C2	7.303	7.098	0.2058	0.6784	3	4	0.3034	30
														13C3	15.83	20.81	-4.974	0.6784	3	4	7.333	30
														13C4	3.303	3.678	-0.3742	0.6784	3	4	0.5516	30
														13C5	25.76	40.99	-15.23	0.6784	3	4	22.45	30
% Fumarate
	12C4						13C1						13C2						13C3						13C4
T cell	30.1	30.22	29.1				19.24	19.02	19.05				19.54	19.61	20.12				3.61	3.51	3.62				27.52	27.64	28.1
B cell	22.06	22.59	19.28	36.77			11.94	11.55	12.17	8.98			18.31	18.01	18.81	13.96			5.44	5.62	5.51	5.22			42.25	42.23	44.23	35.07
														2way ANOVA (multiple comparisons)
														Sidak's multiple comparisons test	Predicted (LS) mean diff.	95.00% CI of diff.	Significant?	Summary	Adjusted P Value
														T cell - B cell
														12C4	4.632	-2.173 to 11.44	No	ns	0.3051
														13C1	7.943	1.139 to 14.75	Yes	*	0.0166
														13C2	2.484	-4.320 to 9.289	No	ns	0.8547
														13C3	-1.868	-8.672 to 4.937	No	ns	0.951
														13C4	-13.19	-20.00 to -6.387	Yes	****	<0.0001
														Test details	Predicted (LS) mean 1	Predicted (LS) mean 2	Predicted (LS) mean diff.	SE of diff.	N1	N2	t	DF
														T cell - B cell
														12C4	29.81	25.18	4.632	2.449	3	4	1.891	25
														13C1	19.1	11.16	7.943	2.449	3	4	3.244	25
														13C2	19.76	17.27	2.484	2.449	3	4	1.014	25
														13C3	3.58	5.448	-1.868	2.449	3	4	0.7626	25
														13C4	27.75	40.95	-13.19	2.449	3	4	5.387	25
% Malate
	12C4						13C1						13C2						13C3						13C4
T cell	26.9566	27.0265	27.6014				20.05	19.94	19.83				20.58	20.54	20.27				3.97	3.95	3.89				28.44	28.55	28.41
B cell	17.0033	17.3434	15.8973	17.5768			12.62	12.77	12.96	11.67			19.53	19.56	19.66	18.14			6.09	6.01	6.06	6.92			44.76	44.32	45.41	45.7
														2way ANOVA (multiple comparisons)
														Sidak's multiple comparisons test	Predicted (LS) mean diff.	95.00% CI of diff.	Significant?	Summary	Adjusted P Value
														T cell - B cell
														12C4	10.24	9.174 to 11.30	Yes	****	<0.0001
														13C1	7.435	6.370 to 8.500	Yes	****	<0.0001
														13C2	1.241	0.1755 to 2.306	Yes	*	0.0169
														13C3	-2.333	-3.399 to -1.268	Yes	****	<0.0001
														13C4	-16.58	-17.65 to -15.52	Yes	****	<0.0001
														Test details	Predicted (LS) mean 1	Predicted (LS) mean 2	Predicted (LS) mean diff.	SE of diff.	N1	N2	t	DF
														T cell - B cell
														12C4	27.19	16.96	10.24	0.3834	3	4	26.71	25
														13C1	19.94	12.51	7.435	0.3834	3	4	19.39	25
														13C2	20.46	19.22	1.241	0.3834	3	4	3.237	25
														13C3	3.937	6.27	-2.333	0.3834	3	4	6.086	25
														13C4	28.47	45.05	-16.58	0.3834	3	4	43.25	25
% Citrate
	12C6						13C1						13C2						13C3						13C4						13C5						13C6
T cell	32.99	33.08	32.96				19.74	19.82	19.77				18.49	18.46	18.47				4.52	4.5	4.46				22.95	22.84	23.03				0.93	0.92	0.92				0.38	0.38	0.39
B cell	16.29	15.96	16.26	15.38			14.45	14.46	14.37	13.59			19.63	19.78	19.39	19.18			6.34	6.14	6.4	6.77			41.27	41.6	41.56	42.84			1.35	1.36	1.36	1.46			0.67	0.69	0.66	0.79
														2way ANOVA (multiple comparisons)
														Sidak's multiple comparisons test	Predicted (LS) mean diff.	95.00% CI of diff.	Significant?	Summary	Adjusted P Value
														T cell - B cell
														12C6	17.04	16.40 to 17.67	Yes	****	<0.0001
														13C1	5.559	4.923 to 6.195	Yes	****	<0.0001
														13C2	-1.022	-1.658 to -0.3856	Yes	***	0.0004
														13C3	-1.919	-2.555 to -1.283	Yes	****	<0.0001
														13C4	-18.88	-19.51 to -18.24	Yes	****	<0.0001
														13C5	-0.4592	-1.095 to 0.1769	No	ns	0.2874
														13C6	-0.3192	-0.9552 to 0.3169	No	ns	0.7091
														Test details	Predicted (LS) mean 1	Predicted (LS) mean 2	Predicted (LS) mean diff.	SE of diff.	N1	N2	t	DF
														T cell - B cell
														12C6	33.01	15.97	17.04	0.2233	3	4	76.31	35
														13C1	19.78	14.22	5.559	0.2233	3	4	24.9	35
														13C2	18.47	19.5	-1.022	0.2233	3	4	4.576	35
														13C3	4.493	6.412	-1.919	0.2233	3	4	8.596	35
														13C4	22.94	41.82	-18.88	0.2233	3	4	84.55	35
														13C5	0.9233	1.383	-0.4592	0.2233	3	4	2.057	35
														13C6	0.3833	0.7025	-0.3192	0.2233	3	4	1.429	35
% Aconitate
	12C6						13C1						13C2						13C3						13C4						13C5						13C6
T cell	30.69	29.1	31.47				21.03	22.49	20.92				19.74	19.8	18.73				4.72	4.16	3.98				23.61	24.21	24.7				0.21	0.24	0.2				0	0	0
B cell	14.87	14.1	14.81	13.72			14.29	14.42	14.43	13.5			20.07	20.35	19.62	19.21			6.67	6.42	6.55	7.18			42.32	42.91	43.01	44.49			1.44	1.34	1.2	1.38			0.34	0.46	0.37	0.52
														2way ANOVA (multiple comparisons)
														Sidak's multiple comparisons test	Predicted (LS) mean diff.	95.00% CI of diff.	Significant?	Summary	Adjusted P Value
														T cell - B cell
														12C6	16.05	14.81 to 17.28	Yes	****	<0.0001
														13C1	7.32	6.084 to 8.556	Yes	****	<0.0001
														13C2	-0.3892	-1.626 to 0.8472	No	ns	0.9632
														13C3	-2.418	-3.655 to -1.182	Yes	****	<0.0001
														13C4	-19.01	-20.25 to -17.77	Yes	****	<0.0001
														13C5	-1.123	-2.360 to 0.1130	No	ns	0.0936
														13C6	-0.4225	-1.659 to 0.8138	No	ns	0.9437
														Test details	Predicted (LS) mean 1	Predicted (LS) mean 2	Predicted (LS) mean diff.	SE of diff.	N1	N2	t	DF
														T cell - B cell
														12C6	30.42	14.38	16.05	0.434	3	4	36.97	35
														13C1	21.48	14.16	7.32	0.434	3	4	16.87	35
														13C2	19.42	19.81	-0.3892	0.434	3	4	0.8967	35
														13C3	4.287	6.705	-2.418	0.434	3	4	5.573	35
														13C4	24.17	43.18	-19.01	0.434	3	4	43.8	35
														13C5	0.2167	1.34	-1.123	0.434	3	4	2.588	35
														13C6	0	0.4225	-0.4225	0.434	3	4	0.9736	35
% Iso-citrate
	12C6						13C1						13C2						13C3						13C4						13C5						13C6
T cell	30.9	32.67	33.98				20.96	20.98	19.35				20.09	19.65	19.59				5.02	5.18	5.44				22.38	21.12	21.04				0.66	0.4	0.6				0	0	0
B cell	15.22	14.83	15.31	13.99			14.39	14.55	14.5	13.75			19.87	20.26	19.84	19.72			6.54	6.49	6.62	7.03			41.97	41.8	41.73	43.28			1.4	1.46	1.41	1.5			0.6	0.62	0.59	0.73
														2way ANOVA (multiple comparisons)
														Sidak's multiple comparisons test	Predicted (LS) mean diff.	95.00% CI of diff.	Significant?	Summary	Adjusted P Value
														T cell - B cell
														12C6	17.68	16.44 to 18.92	Yes	****	<0.0001
														13C1	6.133	4.891 to 7.374	Yes	****	<0.0001
														13C2	-0.1458	-1.388 to 1.096	No	ns	>0.9999
														13C3	-1.457	-2.698 to -0.2149	Yes	*	0.0138
														13C4	-20.68	-21.92 to -19.44	Yes	****	<0.0001
														13C5	-0.8892	-2.131 to 0.3526	No	ns	0.2963
														13C6	-0.635	-1.877 to 0.6068	No	ns	0.6901
														Test details	Predicted (LS) mean 1	Predicted (LS) mean 2	Predicted (LS) mean diff.	SE of diff.	N1	N2	t	DF
														T cell - B cell
														12C6	32.52	14.84	17.68	0.4359	3	4	40.56	35
														13C1	20.43	14.3	6.133	0.4359	3	4	14.07	35
														13C2	19.78	19.92	-0.1458	0.4359	3	4	0.3346	35
														13C3	5.213	6.67	-1.457	0.4359	3	4	3.342	35
														13C4	21.51	42.2	-20.68	0.4359	3	4	47.45	35
														13C5	0.5533	1.443	-0.8892	0.4359	3	4	2.04	35
														13C6	0	0.635	-0.635	0.4359	3	4	1.457	35

## Sheet: c
13C15N-labeled GABA level in cells (relative to no stimulation)
no stimulation	IL21/CD40L/IL2	BCR/CpG/IFNα/IL2
no stimulation	st #1	st #2		Unpaired t test	st #1 vs. no stim	st #2 vs. no stim
1.22622	2.25953	2.40572		P value	0.0161	0.0047
0.687489	1.74254	2.16156		P value summary	*	**
1.08629	1.78091	2.99327		Significantly different (P < 0.05)?	Yes	Yes
		2.02129		One- or two-tailed P value?	Two-tailed	Two-tailed
				t, df	t=4.003, df=4	t=4.854, df=5
13C15N-labeled GABA level in media(relative to no stimulation)
no stimulation	IL21/CD40L/IL2	BCR/CpG/IFNα/IL2
no stimulation	st #1	st #2		Unpaired t test	st #1 vs. no stim	st #2 vs. no stim
1.00891	4.35989	5.76505		P value	0.0002	<0.0001
1.19142	3.71121	6.02784		P value summary	***	****
0.799672	3.83662	7.14598		Significantly different (P < 0.05)?	Yes	Yes
		6.75423		One- or two-tailed P value?	Two-tailed	Two-tailed
				t, df	t=12.99, df=4	t=13.93, df=5
