# Supplementary material for: B cell-derived GABA elicits IL-10+ macrophages to limit anti-tumour immunity
Source: Nature. 2021 Nov 3;599(7885):471–6. doi: 10.1038/s41586-021-04082-1 (PMC8599023; doi:10.1038/s41586-021-04082-1)
Supplement: Supplementary file 12 — Source Data Extended Data Fig. 4 [file 41586_2021_4082_MOESM12_ESM.xlsx]

## Sheet: b
MFI Granzyme B in CD8+ (relative to WT+placebo)
Experiment ID	WT+placebo	muMt-/-+placebo	muMt-/-+GABA		Ordinary one-way ANOVA (multiple comparisons)
1	1.05	3.44	2.19		Tukey's multiple comparisons test	Mean Diff.	95.00% CI of diff.	Significant?	Summary	Adjusted P Value
1	1.21	3.3	1.08		WT+placebo vs. muMt-/-+placebo	-1.249	-1.949 to -0.5486	Yes	***	0.0005
1	1.07	2.13	2.34		WT+placebo vs. muMt-/-+GABA	-0.4989	-1.137 to 0.1396	No	ns	0.1458
1	0.67		2.09		muMt-/-+placebo vs. muMt-/-+GABA	0.75	0.06516 to 1.435	Yes	*	0.03
1			1.35
					Test details	Mean 1	Mean 2	Mean Diff.	SE of diff.	n1	n2	q	DF
2	0.76	1.77	1.09		WT+placebo vs. muMt-/-+placebo	1.001	2.25	-1.249	0.2796	9	7	6.316	23
2	0.65	1.68	0.79		WT+placebo vs. muMt-/-+GABA	1.001	1.5	-0.4989	0.255	9	10	2.767	23
2	0.9	1.55	1.16		muMt-/-+placebo vs. muMt-/-+GABA	2.25	1.5	0.75	0.2735	7	10	3.879	23
2	1.7	1.88	1.4
2	1		1.51
MFI Perforin in CD8+ (relative to WT+placebo)
Experiment ID	WT+placebo	muMt-/-+placebo	muMt-/-+GABA		Ordinary one-way ANOVA (multiple comparisons)
1	1.2	2.33	1.53		Tukey's multiple comparisons test	Mean Diff.	95.00% CI of diff.	Significant?	Summary	Adjusted P Value
1	0.95	2.26	1.15		WT+placebo vs. muMt-/-+placebo	-0.6817	-1.157 to -0.2062	Yes	**	0.0042
1	0.98	1.76	1.62		WT+placebo vs. muMt-/-+GABA	-0.1989	-0.6325 to 0.2347	No	ns	0.4948
1	0.87		1.71		muMt-/-+placebo vs. muMt-/-+GABA	0.4829	0.01782 to 0.9479	Yes	*	0.0408
1			1.22
					Test details	Mean 1	Mean 2	Mean Diff.	SE of diff.	n1	n2	q	DF
2	0.66	1.78	1		WT+placebo vs. muMt-/-+placebo	1.001	1.683	-0.6817	0.1899	9	7	5.077	23
2	0.83	1.33	0.84		WT+placebo vs. muMt-/-+GABA	1.001	1.2	-0.1989	0.1731	9	10	1.625	23
2	0.87	0.91	0.82		muMt-/-+placebo vs. muMt-/-+GABA	1.683	1.2	0.4829	0.1857	7	10	3.677	23
2	1.75	1.41	1.01
2	0.9		1.1

## Sheet: c
% TNF-α+ IL-2+ in CD8+ (relative to WT+placebo)
Experiment ID	WT+placebo	muMt-/-+placebo	muMt-/-+GABA		Ordinary one-way ANOVA (multiple comparisons)
1	0.82	2.57	0.88		Tukey's multiple comparisons test	Mean Diff.	95.00% CI of diff.	Significant?	Summary	Adjusted P Value
1	1.04	1.43	0.98		WT+placebo vs. muMt-/-+placebo	-0.42	-0.8189 to -0.02113	Yes	*	0.0376
1	0.72	1.01	0.72		WT+placebo vs. muMt-/-+GABA	0.2101	-0.1787 to 0.5989	No	ns	0.3838
1	1.43	0.85	0.55		muMt-/-+placebo vs. muMt-/-+GABA	0.6301	0.2413 to 1.019	Yes	**	0.0013
1			0.79
					Test details	Mean 1	Mean 2	Mean Diff.	SE of diff.	n1	n2	q	DF
2	1.27	1.5	1.14		WT+placebo vs. muMt-/-+placebo	1.001	1.421	-0.42	0.1601	9	9	3.709	25
2	1.02	1.55	0.81		WT+placebo vs. muMt-/-+GABA	1.001	0.791	0.2101	0.1561	9	10	1.904	25
2	1.19	1.46	0.55		muMt-/-+placebo vs. muMt-/-+GABA	1.421	0.791	0.6301	0.1561	9	10	5.709	25
2	0.83	1.45	0.65
2	0.69	0.97	0.84
MFI IL-2 in CD8+ (relative to WT+placebo)
Experiment ID	WT+placebo	muMt-/-+placebo	muMt-/-+GABA		Ordinary one-way ANOVA (multiple comparisons)
1	0.84	3.61	0.87		Tukey's multiple comparisons test	Mean Diff.	95.00% CI of diff.	Significant?	Summary	Adjusted P Value
1	1.03	1.55	1.13		WT+placebo vs. muMt-/-+placebo	-0.6544	-1.225 to -0.08401	Yes	*	0.0223
1	0.85	1.3	1.03		WT+placebo vs. muMt-/-+GABA	0.122	-0.4340 to 0.6780	No	ns	0.8492
1	1.28	1.11	0.7		muMt-/-+placebo vs. muMt-/-+GABA	0.7764	0.2205 to 1.332	Yes	**	0.0051
1			0.92
					Test details	Mean 1	Mean 2	Mean Diff.	SE of diff.	n1	n2	q	DF
2	1.48	1.34	1.08		WT+placebo vs. muMt-/-+placebo	1	1.654	-0.6544	0.229	9	9	4.041	25
2	0.9	2.1	0.87		WT+placebo vs. muMt-/-+GABA	1	0.878	0.122	0.2232	9	10	0.7729	25
2	1.05	1.32	0.59		muMt-/-+placebo vs. muMt-/-+GABA	1.654	0.878	0.7764	0.2232	9	10	4.919	25
2	0.83	1.61	0.72
2	0.74	0.95	0.87

## Sheet: d
Target genes activated by TNF (Z-score)
	WT +placebo						muMt-/-+placebo						muMt-/-+GABA
Grn	-1.0245	-0.64642	-1.0245	-0.537787	-0.485195	-0.670176	2.79183	0.0268836	0.893099	-0.495549	0.904399	-0.50081	0.374533	-0.161806	1.80151	-0.927088	-0.533457	0.215031
Prkcd	-0.0131603	-1.26667	-1.26667	-0.561152	-0.0940358	-1.00987	2.88236	-0.504648	0.0363075	0.6502	0.410971	-0.697332	1.55803	-0.328774	0.852204	0.0041494	-0.732825	0.0809161
Sgk1	-0.378939	-0.918618	-0.267685	-0.918618	-0.0771846	-0.365797	3.54713	-0.59054	0.988705	0.071716	0.0444251	-0.428376	-0.17023	0.427373	0.449754	-0.736241	-0.918618	0.241747
Il4ra	-0.466011	-0.708144	-1.16952	-0.57558	0.146714	-1.02539	3.29353	0.398603	-0.291996	-0.0937168	1.0274	-0.370692	1.2694	-0.292226	-0.337097	-0.575167	-0.270686	0.0405677
Cyba	-1.04849	-1.82137	-0.446913	-0.553046	0.0186128	-0.956855	1.96381	-0.36734	-0.529652	-0.121702	-0.3461	0.508161	2.30589	1.2516	0.0801991	-0.310606	-0.282411	0.656208
Itgam	-0.737071	-0.737071	-0.532076	-0.737071	-0.101101	-0.528155	3.10701	-0.599311	-0.525073	-0.529151	0.930999	-0.428293	1.73763	0.110699	0.584457	-0.564766	-0.664689	0.213039
Serpine2	-0.332001	-1.04592	-1.04592	0.159536	-1.04592	-0.753398	-1.04592	0.111413	0.141427	2.01091	0.546538	1.54816	-0.550914	0.734631	-0.804564	-0.80466	1.99453	0.182077
Klf4	-0.931726	-0.931726	-0.584933	-0.769899	-0.393786	-0.224873	2.55773	1.86487	0.981024	-0.404114	1.12056	-0.931726	0.264413	0.645878	-0.445715	-0.445907	-0.809276	-0.560807
Adam17	-0.90618	-1.60808	-0.761486	-0.817971	-0.294854	-1.32048	1.10235	0.098691	0.142954	0.538606	1.21008	0.304721	2.52862	0.142494	1.00212	0.0522988	-0.7113	-0.702588
Fn1	-0.650848	-0.741388	-0.741388	-0.715909	-0.0637997	-0.518801	3.02959	-0.264371	0.783245	-0.575243	0.450163	-0.679704	1.92664	0.319929	-0.0220788	-0.695493	-0.722109	-0.118443
Soat1	-1.40868	-0.71074	-0.125067	-0.809695	-1.07682	-0.754595	2.70091	0.100884	-0.0812113	0.544217	0.965171	-0.683627	1.72737	-0.0815605	0.210343	0.0298824	0.404259	-0.951041
Cebpb	-0.920789	-0.920789	-0.638629	-0.789122	-0.629	-0.153968	2.69264	-0.162325	0.343679	-0.491508	0.331563	-0.389526	2.16105	0.712863	-0.0508378	-0.762678	-0.920789	0.588162
Tnfaip2	-0.861337	-0.861337	-0.861337	-0.861337	-0.319891	-0.505607	2.73069	0.194222	0.402086	-0.861337	0.494256	-0.269847	1.998	0.654371	-0.274323	-0.567946	-0.861337	0.632008
Fth1	-1.18019	-0.711009	-0.876576	-0.802243	0.549666	-0.71128	2.61264	-0.145558	0.705974	-0.567562	0.207045	-0.484635	2.0379	0.491543	0.602318	-0.746429	-0.755277	-0.226317
Mmp14	-1.0253	-1.0253	-0.578304	-0.816712	0.130318	-0.417906	1.83686	0.176245	2.21055	-0.571925	1.78529	-0.68865	0.644923	0.0838437	0.478147	-0.649584	-1.0253	-0.547207
Ccl6	-0.567489	-0.567489	-0.567489	-0.567489	-0.567489	-0.269621	2.44027	-0.420178	-0.567489	-0.122817	2.99996	-0.567489	0.0625774	0.15775	0.0469264	-0.567489	-0.412688	0.0577325
Il1Rn	-1.01715	-1.01715	-1.01715	-1.01715	0.384684	-1.01715	1.71084	-0.470572	1.22587	-0.1922	1.59006	-0.404592	1.63235	-0.120179	0.198699	-0.561389	-1.01715	1.10935
Aa467197	-0.717346	-0.987898	-0.552798	-0.683346	-0.0317572	-0.28581	1.89762	-0.293461	-0.237955	-0.601752	0.0581516	-0.332517	3.29543	0.136721	0.048711	-0.591704	-0.373374	0.253091
Ctss	-0.885373	-0.937092	-0.800471	-0.910884	0.928838	-0.875344	3.17104	-0.379202	0.358116	-0.373512	0.662612	-0.206029	0.297171	0.380507	0.536036	-0.670916	-0.946425	0.650928
Cd14	-0.676721	-0.676721	-0.530384	-0.676721	0.231261	-0.378449	3.40599	0.110002	-0.222712	-0.305658	0.189287	-0.401192	1.8049	-0.313609	-0.143506	-0.63572	-0.62505	-0.154997
Serpine1	-0.375839	-0.375839	-0.375839	-0.375839	-0.375839	-0.0650672	4.01744	-0.222146	-0.218161	-0.375839	0.300887	-0.203594	-0.244367	-0.375839	0.393399	-0.375839	-0.375839	-0.375839
Cxcl3	-0.609952	-0.609952	-0.609952	-0.609952	-0.609952	-0.609952	2.20787	1.46018	1.51386	-0.609952	-0.609952	-0.609952	1.16089	-0.609952	-0.609952	-0.609952	-0.609952	1.58657
Cybb	-0.67528	-0.85956	-0.85956	-0.85956	0.289709	-0.784053	2.69849	-0.262088	-0.169972	-0.634119	1.52455	-0.608461	1.56813	0.335411	0.261831	-0.672735	-0.85956	0.566832
Tgm2	-1.09064	-0.900663	-0.391863	-1.09064	0.173947	-0.9126	2.50482	0.142028	-0.247548	-0.470484	0.653936	-0.235444	2.0225	0.571014	0.0845151	-0.748019	-0.967269	0.902395
Cfb	-1.10206	-1.10206	-0.334199	-1.10206	-0.705026	-0.580359	2.76108	-0.328038	0.750827	-0.712649	0.601992	0.0545488	1.5464	-0.149396	1.05017	0.188767	-0.830932	-0.0070179
Csf1r	-0.832901	-0.832901	-0.832901	-0.832901	0.40805	-0.730988	3.42063	-0.228087	-0.0055686	-0.376479	0.387671	-0.155078	0.632988	0.283704	0.848835	-0.664794	-0.832901	0.343627
Tnf	-0.150519	-0.857718	-0.857718	-0.0616439	-0.857718	-0.857718	-0.467589	-0.571108	3.25889	-0.425138	-0.542224	0.748322	0.858494	0.200559	0.098614	1.29318	-0.255351	-0.553608
Cdkn1a	-0.93952	-0.737379	-1.19698	-1.22308	0.839013	-0.525061	3.06359	-0.0108888	-0.239681	-0.0011129	0.148067	0.0322037	0.997877	0.838468	-0.0531535	-1.14976	-0.206934	0.364346
Adam8	-0.810061	-0.664409	-1.27744	-0.225212	-0.694475	-0.511425	3.36351	0.0484755	-0.305795	0.151989	0.807616	-0.428313	0.0188111	0.587626	0.93465	-0.645664	-0.680296	0.330414
Csf2rb	-0.580933	-0.278737	-0.303042	-0.580933	0.137505	-0.297725	3.99463	-0.48756	-0.293547	-0.158147	-0.169798	-0.266997	0.377557	-0.0063121	-0.113593	-0.503074	-0.482812	0.0135169
Rhoa	-1.34781	-1.86629	-0.207826	0.410136	-1.20474	-0.994515	1.96528	-0.901087	0.147727	0.380586	1.59504	0.208505	0.272736	-0.0252873	1.18071	-0.619755	0.863954	0.142637
Zc3h12a	-1.30042	0.222195	-1.30042	0.00631619	-0.576452	-0.824775	1.26113	0.110971	-0.335091	0.119719	2.32472	1.86311	-0.0930828	-1.30042	0.661826	0.268755	-0.806036	-0.302043

## Sheet: e
Cell numbers (x10^5/ml)
Ctr	GABA 10µM	GABA 1mM	Picrotoxin 100µM	Picrotoxin 300µM		Unpaired t test	GABA 10µM vs. Ctr	GABA 1mM vs. Ctr	Picrotoxin 100µM vs. Ctr	Picrotoxin 300µM vs. Ctr
1.87	1.71	3.03	2.19	1.94		P value	0.8564	0.826	0.7327	0.2708
1.76	1.53	1.78	1.8	1.37		P value summary	ns	ns	ns	ns
2.01	2.67	1.89	1.8	1.87		Significantly different (P < 0.05)?	No	No	No	No
2.14	2.07	1.41	2.19	1.85		One- or two-tailed P value?	Two-tailed	Two-tailed	Two-tailed	Two-tailed
						t, df	t=0.1889, df=6	t=0.2297, df=6	t=0.3579, df=6	t=1.213, df=6
% Viability
Ctr	GABA 10µM	GABA 1mM	Picrotoxin 100µM	Picrotoxin 300µM		Unpaired t test	GABA 10µM vs. Ctr	GABA 1mM vs. Ctr	Picrotoxin 100µM vs. Ctr	Picrotoxin 300µM vs. Ctr
93.2	93.8	80.6	95	88.5		P value	>0.9999	0.5336	0.8705	0.4875
93.9	95.7	94	94	92.3		P value summary	ns	ns	ns	ns
94.6	85.4	92.2	94	90.1		Significantly different (P < 0.05)?	No	No	No	No
87	93.8	92.5	83.5	92		One- or two-tailed P value?	Two-tailed	Two-tailed	Two-tailed	Two-tailed
						t, df	t=0.000, df=6	t=0.6603, df=6	t=0.1702, df=6	t=0.7395, df=6

## Sheet: f
Mouse CD8+ T cells
	Cell ID/Time (sec)	1	2	3	4	5	6	7	8	9	10	11	12	13	14	15	16	17	18	19	20	21	22	23	24	25	26	27	28	29	30	31	32	33	34	35	36	37	38	39	40	41	42	43	44	45	46	47	48
PIC+	1	1	1.06281	0.930078	0.942166	0.871059	0.870348	0.86229	1.0474	0.86063	0.986016	1.13961	0.936004	1.13202	1.0666	1.02157	0.981038	1.04598	0.923442	0.976061	0.97132	0.842143	1.03982	0.896184	1.04764	0.807537	0.939559	0.872482	1.04812	0.965869	0.927234	1.00806	0.989334	1.06044	0.939322	1.0301	0.885755	1.00972	0.916094	0.884333	1.08343	0.8694	0.991467	0.998578	0.967528	0.876511	0.810619	1.08936	1.06234
	2	1	1.18452	0.972428	1.17815	1.23436	1.09597	1.07847	1.15642	1.05143	1.43054	1.31336	1.20255	1.2333	1.30117	1.20255	1.30011	1.18929	1.3351	1.32609	1.16702	1.26193	1.13521	1.4491	1.20467	1.24496	1.25027	1.03287	1.48462	1.29958	1.29905	1.09385	1.16066	1.37275	1.32609	1.12248	1.07264	1.22747	1.27943	1.23595	1.14899	1.13786	0.970838	0.947508	1.03075	0.966596	1.15536	1.66225	1.09968
	3	1	1.0371	1.00714	1.06897	0.990932	0.917835	1.1756	0.893927	0.799121	0.925804	1.08134	1.12256	1.108	1.05661	1.05139	1.04864	1.18274	1.08794	1.04314	0.790052	1.01676	1.03188	1.12723	0.982688	1.04314	1.05826	1.0338	0.991481	1.08189	1.10525	0.950261	0.956581	0.912888	0.881836	0.949986	1.03435	0.879362	0.945589	1.10195	0.984336	1.06788	0.91756	0.915911	0.994504	1.06485	0.907667	1.13713	0.974718
	4	1	0.941205	0.983295	0.968228	0.880445	0.92188	0.840485	0.923354	0.660007	0.907959	1.17393	1.03521	1.13282	1.10891	1.13135	1.16541	1.15034	1.13741	1.00377	1.10301	1.10072	1.05617	0.990992	1.18981	1.33541	1.20128	1.21192	1.06567	1.10809	1.11595	1.02686	1.02195	1.09826	1.05388	1.07419	1.25254	1.02162	0.978709	1.10367	0.901736	0.961022	0.907468	0.918605	0.971176	1.05486	1.03112	0.952997	1.02473
	5	1	1.1419	1.31277	1.1368	1.08611	1.20252	1.04104	0.944206	0.895923	1.15665	1.22559	0.98927	1.15531	1.25349	1.17382	1.15048	1.12366	1.21835	1.13439	1.02307	1.12178	1.20172	1.21996	1.00885	1.19796	1.18777	1.20038	1.12071	1.21754	1.25241	1.04399	1.21835	1.29506	1.35005	1.3345	1.32618	1.33235	1.29855	1.32913	1.34952	1.31223	1.47693	1.37473	1.37688	1.62527	1.75429	1.65236	1.75402
	6	1	0.851436	1.05285	1.04952	1.05368	0.982522	0.961298	0.894715	0.980857	1.29422	1.15814	1.55472	1.50936	1.37495	1.40449	1.29172	1.31086	1.21099	1.2293	1.29879	1.46567	1.33833	1.30379	1.3454	1.45277	1.17769	1.35997	1.33458	1.43862	1.11402	1.37245	1.27715	1.19892	1.19434	1.22347	1.41407	1.2551	1.35414	1.21515	1.32376	1.27757	1.31419	1.25676	1.2397	1.34582	1.35664	1.22846	1.33666
	7	1	0.979548	0.851505	0.996543	0.972202	0.940228	0.940372	0.999856	0.655912	0.986029	1.11508	1.18349	1.15771	1.10529	1.08915	1.15483	1.09967	1.09103	1.12055	1.09261	1.08613	1.13107	1.14072	1.08829	1.26113	1.16117	1.14821	1.27927	1.31053	1.11494	1.19819	1.19862	1.246	1.27467	1.16477	1.16664	1.2666	1.21504	1.21705	1.17356	1.34985	1.19228	1.27092	1.16679	1.2002	1.1858	1.21115	1.16088
	8	1	1.1175	0.992991	1.1173	1.15811	1.10287	1.13853	1.10039	0.892393	1.31189	1.14018	1.15378	1.09668	1.23603	1.19109	1.15131	1.21624	1.18841	1.10183	1.16904	1.15997	1.01464	0.930324	1.21892	1.3055	1.13729	0.977118	1.25026	1.31519	1.73655	3.81097	3.45351	2.81756	2.75304	2.45496	3.12307	3.46794	3.60977	2.89817	2.85488	3.094	3.73985	3.86786	3.63492	3.8827	4.20676	4.34137	4.8456
	9	1	0.942658	0.896674	0.895169	0.8355	0.807719	0.906117	0.899959	0.714247	0.93212	0.98043	0.925414	1.02819	0.785138	0.969344	0.993294	0.899412	0.978377	0.880389	0.910223	0.90817	0.87902	0.867114	0.951827	0.857808	0.864924	0.950322	0.85206	0.801834	0.95429	0.925551	0.875325	0.839332	0.905844	0.926509	0.945669	0.912002	0.904886	0.865335	0.826605	0.911181	0.851102	0.869988	0.874641	1.83673	3.30792	2.8782	3.09977
	10	1	1.11614	1.1099	1.21075	0.970813	1.08998	1.02939	1.08213	0.709742	0.921498	1.15197	1.19565	1.09279	1.07126	1.20451	1.157	1.22685	1.01731	1.02436	1.11695	1.05696	0.984903	1.05012	1.05113	0.898349	1.0149	1.05596	0.945652	1.06502	1.05535	0.947262	1.08635	1.16083	1.15419	0.995572	1.22182	1.66284	4.9851	4.19767	3.94364	3.78885	4.14915	4.11735	3.95974	3.94424	4.48611	5.0467	5.593
	11	1	1.17167	1.15626	1.04245	1.06005	1.10659	1.16161	1.18739	0.789499	1.12624	1.3567	1.53042	1.50762	1.85458	1.75067	1.73809	1.99418	2.11523	2.16192	2.01195	2.18928	2.47257	2.32589	2.83823	2.93256	3.10517	3.51706	3.67977	4.17026	4.19148	4.53608	4.52146	4.71388	4.85851	5.21962	5.40968	5.45323	4.98255	4.61673	4.49961	4.02405	3.89168	3.30797	3.38154	3.1844	2.86857	3.02767	2.74391
	12	1	0.884207	0.811761	0.777205	0.935435	0.838436	0.897848	0.825402	0.708093	0.785996	0.844498	0.881782	0.862383	0.936041	0.845711	1.00242	0.856926	0.891179	0.90391	0.96211	0.943316	0.892089	0.963322	0.812974	0.85238	0.816914	0.76114	0.859654	0.841467	0.928463	0.931798	0.965747	0.929979	0.803577	0.869961	0.681722	0.791149	0.809639	0.941801	0.90482	0.892089	0.805699	0.737799	0.864201	0.93786	0.779933	0.744771	0.810549
	13	1	0.991538	0.948953	1.05937	1.01567	0.974338	0.942849	0.938272	0.916216	1.10806	1.06062	1.16965	1.1659	1.16146	1.09849	1.21931	1.05854	1.02525	1.08337	1.11999	1.15106	1.14426	1.10029	1.14468	1.10515	1.1118	1.08919	1.18949	1.03842	1.12956	1.08226	1.08781	1.01207	1.02219	1.08281	1.05022	1.0344	1.01803	1.12346	1.08684	1.04439	1.1236	1.09821	1.08476	1.04161	1.01706	1.00277	1.02871
	14	1	1.02645	1.02367	1.08585	1.08399	1.01531	1.23248	0.967053	0.939675	1.05522	0.845476	0.960093	0.884919	1.00835	1.0594	0.909977	0.838515	1.0942	0.863109	0.967517	1	0.914617	1.01949	0.988863	0.984687	1.00835	1.02645	0.962877	0.912297	1.06543	0.985615	0.9058	0.993039	0.948028	0.957773	0.921578	0.915545	1.15406	1.18469	1.01624	1.06682	1.02042	1.06125	0.940139	1.00789	1.05754	1.18515	1.09884
	15	1	0.964702	0.889315	0.991455	1.06868	0.994809	1.046	1.11452	0.637837	0.857531	1.2153	1.43523	1.38133	1.32415	1.29859	1.16195	1.16739	1.12195	1.2371	1.23479	1.17026	1.2399	1.17345	1.21346	1.16802	1.16132	1.17857	1.1955	1.2145	1.07651	1.22377	1.09839	1.08896	1.13512	1.14622	1.07339	1.14111	1.07419	1.11596	1.15652	1.13017	1.18799	1.2474	1.2145	1.25563	1.24852	1.22321	1.22816
	16	1	1.09512	1.02314	0.914111	1.22643	1.03294	1.15574	1.0186	0.761073	1.04174	1.30764	1.45372	1.49432	1.44747	1.5257	1.3136	1.33376	1.39253	1.48765	1.43228	1.43257	1.31545	1.47459	1.37024	1.38231	1.32311	1.3958	1.38785	1.4222	1.28677	1.41085	1.29656	1.43044	1.31857	1.38714	1.26221	1.34171	1.40786	1.3356	1.33688	1.24901	1.20358	1.22402	1.13898	1.27967	1.17433	1.28833	1.23211
	17	1	1.03018	0.979956	0.911233	0.927313	1.20947	0.926872	0.960793	0.814097	0.981718	1.20749	1.33899	1.41762	1.2652	1.44383	1.44119	1.42291	1.44185	1.58767	1.51256	1.71916	1.77423	1.66982	1.8152	1.69405	1.60859	1.62489	1.65595	1.60991	1.62687	1.80396	1.92225	2.09427	3.42797	3.08172	2.87225	2.87137	2.60176	3.41322	3.44934	3.35617	4.51366	3.98084	4.15242	4.66982	5.07357	4.94361	5.34714
	18	1	1.02537	0.889055	0.935821	0.970647	0.89005	1.04851	0.925622	0.798756	1.14851	1.21294	1.22313	1.36244	1.24254	1.36045	1.22537	1.33333	1.25199	1.19129	1.26493	1.32388	1.41244	1.23507	1.36343	1.31567	1.42189	1.34478	1.33408	1.30398	1.26119	1.20348	1.37612	1.37985	1.41144	1.30249	1.21891	1.29204	1.30124	1.32413	1.1607	1.2592	1.27512	1.42313	1.23706	1.3704	1.39801	1.20647	1.20547
	19	1	1.02222	1.15724	1.10942	0.989873	1.06442	0.868917	0.892827	0.840506	1.01463	1.11111	1.25626	1.06188	1.191	1.05654	1.00197	1.23544	1.14065	1.17778	1.28748	1.06188	1.33474	1.00366	1.44276	1.13305	1.25738	1.05598	1.17018	1.13052	1.37356	1.31055	1.06329	1.1744	1.24444	1.15415	1.20225	1.14262	1.11421	1.1429	1.11589	1.31139	1.16399	1.16596	1.20366	1.09226	1.2647	1.16399	1.14402
	20	1	0.910204	0.723705	0.674725	0.661538	0.606279	0.577708	0.573626	0.680377	0.717739	0.664364	0.671586	0.608791	0.638619	0.610361	0.762637	0.62606	0.668446	0.652433	0.682261	0.697331	0.665306	0.628257	0.616954	0.710518	0.760126	0.718995	0.611303	0.682575	0.690424	0.724647	0.604396	0.66248	0.691366	0.683516	0.674725	0.719937	0.681319	0.669388	0.696703	0.682575	0.696075	0.650235	0.696075	0.635165	0.62135	0.656201	0.714286
	21	1	0.913563	0.960111	0.938638	0.873675	0.873063	0.937755	0.911865	0.624626	0.765833	1.06442	0.974178	1.02725	1.02283	1.02902	1.03024	1.0513	1.01203	0.943259	1.05348	1.0475	1.02141	0.99402	0.954335	1.04682	0.9472	0.991302	1.02446	1.00421	0.940405	1.00177	1.03867	1.00754	1.05627	0.998981	1.05042	1.00795	1.08175	1.06931	0.93592	1.02052	0.968674	1.03547	0.996534	1.00353	1.00646	1.03357	0.939318
	22	1	1.17609	1.04596	1.10081	1.11462	1.05069	1.01948	1.12219	0.875922	1.0087	1.0923	1.31209	1.24967	1.38056	1.3083	1.20219	1.14034	1.19671	1.22432	1.16626	1.24172	1.34897	1.15964	1.25591	1.27029	1.27237	1.40741	1.47475	1.24002	1.38585	1.3189	1.40344	1.41706	1.36353	1.39852	1.48477	1.42765	1.43503	1.35427	1.4059	1.51031	1.3571	1.32514	1.42803	1.38131	1.42709	1.26707	1.37223
	23	1	0.887487	0.974437	1.0481	0.92146	0.95476	0.973091	1.04625	0.743525	1.0481	1.02994	1.09452	1.20434	1.04793	1.11436	1.14901	1.07013	1.08308	1.10461	1.13337	1.22334	1.08274	1.22553	1.34359	1.12075	1.08998	1.13959	1.18634	0.986546	1.10679	1.09738	1.1485	0.998655	1.07164	1.03784	0.979482	1.04978	1.04524	0.980323	1.06424	1.27094	2.26034	3.89001	3.98083	3.19896	3.2114	3.29162	2.9477
	24	1	0.911035	0.955945	0.889008	1.0077	0.874251	1.04213	0.851155	0.674936	0.960436	0.913174	0.982464	1.05453	1.02951	1.06223	1.01326	0.994867	0.961933	1.09175	0.987596	0.97947	1.02224	1.1435	1.02203	0.974979	0.988452	1.04127	1.01967	1.10222	0.932849	0.937126	1.00855	0.956373	1.04833	1.02609	0.977117	0.957442	0.992729	0.965997	0.919803	1.0293	0.946749	0.979683	1.01283	1.11206	0.791061	0.993157	0.872541
	25	1	0.864255	0.943602	0.968495	0.871645	0.908985	0.737456	0.861532	0.734734	0.982497	0.92571	1.16764	1.12835	1.01517	0.950603	0.973162	0.864644	0.930377	0.980941	1.11708	1.13769	1.07273	1.04745	1.01906	1.07001	0.958382	1.02645	1.22754	1.0774	1.0424	0.826527	1.03734	0.952548	0.990276	0.889148	0.793077	1.03773	0.912874	0.848308	0.976663	0.933878	0.97044	0.91443	0.968884	0.792299	0.99611	1.028	0.847141
	26	1	1.00339	0.937429	0.947104	0.998367	1.02551	0.972358	1.05139	0.9074	1.02664	0.896092	0.790426	0.901118	0.862671	0.945345	0.746199	0.94836	0.891695	1.04284	1.00515	0.950622	0.967584	0.987687	1.10428	1.00905	0.940068	1.06785	0.977887	0.972484	0.979017	0.979143	1.07137	1.02161	0.985048	0.97374	0.97952	0.975876	1.03619	0.879382	1.02852	1.073	1.01772	1.03405	0.934665	0.964945	0.926624	0.960422	0.910542
	27	1	1.33696	1.67049	1.6596	1.62235	1.92206	2.17249	2.81146	2.83725	4.4086	7.04355	7.06934	8.94384	9.62923	10.0235	11.1725	11.3198	12.3003	11.404	10.5232	11.7628	11.3054	11.2458	11.3989	10.8968	10.9135	11.1123	10.8189	10.4957	11.4063	10.8625	11.29	11.5175	10.7564	10.2344	11.1673	10.0579	10.7507	9.88367	9.71461	10.2734	9.74613	10.239	10.5702	10.1536	10.9553	9.79656	10.4097
	28	1	1.0366	0.975463	1.10056	1.06818	1.07261	1.06134	1.04244	0.752816	1.09191	1.322	1.21983	1.34755	1.34815	1.29767	1.44328	1.27977	1.26468	1.16754	1.10298	1.25704	1.37128	1.27414	1.26891	1.16874	1.17458	1.464	1.3387	1.25161	1.26207	1.34393	1.27333	1.18343	1.21098	1.24256	1.14863	1.24055	1.25402	1.25885	1.33789	1.28419	1.41412	1.45173	1.39019	1.26106	1.18142	1.23713	1.35398
	29	1	0.946003	1.00106	1.08047	1.04923	0.995236	1.04076	1.054	0.770778	1.01588	0.932239	0.885654	0.879831	0.903123	0.952356	1.10005	0.779778	0.860773	0.995765	0.729487	0.95712	0.827422	0.804129	0.863949	0.874537	0.809423	0.920593	0.783483	0.714664	0.757544	0.72684	0.869243	0.713076	0.859185	0.659608	0.754367	0.849127	0.790365	0.66649	0.559026	0.655373	0.6919	0.792483	0.664902	0.713605	0.610376	0.68343	0.642139
	30	1	0.984118	0.90861	0.908888	0.962664	1.05043	0.963778	0.844246	0.785177	0.917247	1.10281	1.20479	1.14517	1.3299	1.16216	1.07913	1.26553	1.27919	1.23544	1.34216	1.38841	1.17191	1.18027	1.19448	1.14043	1.14907	1.18334	1.07384	1.21845	1.15325	1.11675	1.17749	1.10059	1.18334	1.20981	1.26024	1.16801	1.24074	1.04124	1.10142	1.03232	1.14322	1.14349	1.219	1.1343	1.07718	1.14238	1.15464
	mean	1	1.01853	1.00286	1.02356	1.01609	1.01307	1.02509	1.03143	0.860452	1.13053	1.2876	1.33068	1.40917	1.43326	1.44448	1.46931	1.46755	1.50375	1.47922	1.44262	1.52182	1.50567	1.48772	1.53738	1.50851	1.49369	1.53033	1.54482	1.53312	1.57573	1.62671	1.64658	1.64499	1.67398	1.62775	1.68015	1.68367	1.80573	1.7288	1.70193	1.72896	1.79697	1.84135	1.8432	1.86627	1.96296	1.96918	1.99849
	se	0	0.0204919	0.0305634	0.0304451	0.029973	0.0385425	0.0464794	0.0653787	0.0709049	0.116473	0.20063	0.201627	0.262548	0.285742	0.298506	0.336549	0.342694	0.375115	0.345655	0.316425	0.356827	0.343134	0.341006	0.3471	0.331528	0.333331	0.341921	0.333337	0.327633	0.356261	0.351571	0.361289	0.367691	0.349941	0.336873	0.368604	0.337125	0.368108	0.333547	0.326295	0.33591	0.336148	0.348805	0.357977	0.344749	0.380209	0.350443	0.380784
PIC-	1	1	0.991585	0.935404	0.926514	0.926159	0.917862	0.922247	0.943937	0.945834	0.990281	0.989333	0.93813	1.00225	0.951167	0.951286	0.96788	0.910158	0.899727	0.883134	0.913121	0.94536	0.835842	0.902691	0.754178	0.931255	0.791751	0.862747	0.882067	0.88906	0.835131	0.807633	0.838568	0.746474	0.840228	0.834894	0.886927	0.885149	0.905772	0.882067	0.841294	0.847813	0.909565	0.886808	0.914069	0.858362	0.818063	0.798507	0.866303
	2	1	1.08025	0.87037	1.00494	1.02716	0.979012	0.841975	1.04691	0.908642	0.750617	0.846914	0.88642	0.906173	1.14815	0.851852	0.859259	0.935802	0.895062	0.78642	0.850617	0.859259	0.946914	0.869136	1.21728	1.00741	0.912346	0.919753	0.95679	0.883951	0.917284	1.09753	0.702469	0.818519	0.838272	0.848148	0.92716	0.844444	0.938272	0.875309	0.95679	0.938272	1.24074	1.11358	1.08148	0.844444	0.939506	0.97037	1.01111
	3	1	1.17845	1.13581	1.04948	0.988244	1.08054	1.09493	1.26215	0.989472	1.16038	1.07177	0.985612	0.948938	0.978417	1.08107	1.14669	1.22758	0.933497	1.02158	1.06931	0.926127	0.950518	0.955782	0.953852	0.955431	0.935778	1.00246	1.11265	0.926654	1.07282	1.03702	0.997719	1.00316	1.00123	1.04527	1.00719	1.09177	1.17371	1.07984	1.04738	1.06931	1.09493	1.07001	0.938586	1.11072	1.02948	0.987893	1.08405
	4	1	0.94431	0.784988	0.750121	0.812591	1.07361	0.841162	0.937046	0.886199	0.948668	0.902179	0.901695	0.946731	0.867797	1.03971	1.04262	0.930751	0.902179	0.839225	1.00436	0.979661	1.00872	0.788862	0.972397	0.931719	0.988862	0.821308	0.935593	0.802421	0.880872	0.869734	0.960775	1.18741	0.861017	0.946731	0.936562	0.937046	0.844552	0.867797	0.97724	0.913801	0.994189	1.01889	1.02034	1.16998	1.30073	0.916223	0.932203
	5	1	1.19413	1.04257	1.00183	1.02202	0.976514	0.985321	0.987156	1.05945	1.00183	0.931009	0.954128	0.965505	1.01174	0.954862	1.08367	1.04294	0.941284	0.942385	0.909725	0.959266	0.98055	0.937982	1.17615	0.94789	0.986055	1.22789	1.05358	0.968807	1.03119	1.14422	0.982018	1.22165	1.10606	0.96367	0.966606	0.96	1.0044	1.14275	0.950459	0.942752	1.0044	0.95156	0.922936	1.00954	0.990092	0.967706	0.936881
	6	1	0.958808	1.00613	1.0482	0.886065	0.978089	1.00964	0.925504	0.851008	0.886941	1.00613	0.966696	1.02191	0.956179	1.05784	0.998247	0.928133	0.947415	0.94128	1.14461	0.990359	0.967572	1.14198	0.933392	1.12621	0.991236	1.00175	0.908852	1.11131	0.909728	0.98773	0.915863	0.974584	0.994741	0.976337	0.914987	1.10517	0.947415	1.15776	0.92901	1.08589	0.995618	1.13497	0.945662	1.18668	0.845749	0.871166	0.833479
	7	1	1.17965	0.827889	0.949749	0.987437	0.937186	0.885678	1.18216	0.782663	0.997487	0.861809	0.90201	0.976131	1.15075	0.923367	0.920854	0.870603	1.00377	0.91206	0.925879	0.917085	0.869347	0.924623	1.02513	1.08166	0.998744	0.938442	1.02513	1.0201	0.919598	1.02136	0.954774	0.879397	0.842965	0.988693	0.977387	1.01131	1.07915	0.859296	1.1294	0.884422	0.991206	0.831658	1.16332	0.840452	0.93593	0.798995	0.968593
	8	1	0.818966	0.953762	0.881661	0.970219	0.812696	1.14577	0.823668	1.01332	0.956897	0.905172	0.859718	0.907524	0.98511	0.80721	0.775862	0.815831	0.8221	0.992163	1.10737	0.855016	0.891066	0.789185	1.03448	0.945925	0.750784	0.876176	1.02273	0.942006	0.914577	0.960031	0.942006	0.923197	0.804075	0.970219	0.806426	0.794671	0.880094	1.05408	0.890282	0.896552	0.85815	0.930251	0.856583	0.945141	0.820533	0.827586	0.946708
	9	1	1.05952	0.958995	1.04894	0.981481	0.789683	0.998677	0.993386	0.928571	0.933862	0.834656	0.992063	0.997354	0.789683	0.828042	1.02513	0.833333	1.13228	1.01058	1.26587	0.895503	1.03836	0.943122	0.955026	1.1045	1.11508	0.921958	0.850529	1.01323	1.1045	0.776455	0.911376	0.989418	0.914021	0.833333	0.912698	0.915344	0.969577	0.779101	0.928571	0.862434	0.84127	0.753968	1.19709	0.925926	0.82672	0.765873	0.962963
	10	1	1.04594	1.13323	1.2879	1.32772	1.11639	1.2389	0.964778	1.03216	1.05819	1	1.03216	1.31087	1.01225	1.47167	1.10873	1.03982	1.03828	1.19908	1.33844	0.998469	1.32466	1.13017	1.06891	1.14701	1.30628	1.14242	1.1807	1.2879	1.1562	0.950995	1.04747	1.01072	1.40735	0.920368	1.01685	0.854518	1.01225	1.15773	1.24962	1.21593	1.23277	1.0827	1.21899	1.10567	1.07504	1.32312	1.17611
	11	1	0.996942	1.24465	1.38226	1.23547	1.30581	1.15902	2.07645	1.26911	1.11927	1.28135	1.23853	1.47401	1.43119	1.46483	1.27217	1.50765	1.06422	1.27523	1.04587	1.32416	1.59633	1.57492	1.39144	1.46789	1.43731	1.20489	1.17737	1.26606	1.64832	1.41896	1.0367	1.16514	1.30275	1.2844	1.45872	1.37309	1.21101	1.14373	1.06422	1.1896	1.21101	1.11927	1.19878	1.25688	1.03058	1.1682	1.72783
	12	1	1.21989	1.29838	1.08808	1.40383	1.16297	1.12942	1.22469	1.1432	1.16896	1.24386	1.40743	1.1396	1.23487	1.19892	1.2846	1.17196	1.09646	1.11144	1.13481	1.23367	1.08448	1.03715	0.968844	1.07969	1.31096	1.10066	1.13661	1.2888	1.01917	0.554823	0.530258	0.711204	0.626723	0.59976	0.802277	0.587777	0.659077	0.579389	0.654284	0.53565	0.688436	0.741162	0.795087	0.95686	0.662073	0.743559	0.822648
	13	1	0.821151	0.780715	0.984448	0.73717	0.984448	0.77916	0.754277	0.755832	0.807154	0.782271	0.931571	0.702955	0.978227	0.88958	0.883359	0.877138	0.821151	0.855365	0.796267	1.00778	0.875583	1.014	0.819596	0.861586	0.81182	0.830482	0.888025	0.771384	0.783826	0.878694	0.754277	0.884914	0.973561	0.813375	0.681182	0.933126	0.766719	0.819596	0.898911	0.805599	0.984448	0.721617	0.687403	0.763608	0.765163	0.734059	0.875583
	14	1	0.887387	0.823037	0.981982	0.918919	0.879022	0.898327	0.816602	1.03218	0.87323	0.841055	0.889961	0.953024	0.905405	0.936293	0.889318	0.852638	0.949807	0.8713	0.825611	0.822394	0.894466	1.00772	0.918919	0.801158	0.920206	0.844916	0.955598	0.83269	0.822394	1.11454	0.944659	0.861004	0.904762	0.841699	0.93758	0.879665	0.993565	0.869369	0.92471	0.801158	0.902831	1.01609	0.850064	1.10682	0.850064	0.944015	1.10039
	15	1	0.833891	0.948718	0.911929	0.938685	1.04348	0.882943	0.928651	1.02564	0.904125	0.950948	0.832776	0.904125	0.890747	0.826087	0.897436	0.860647	0.943144	0.926421	1.02118	1.30435	0.871795	0.936455	0.957637	1.02341	1.13043	0.837235	1.09588	0.831661	1.00334	0.956522	0.890747	1.00334	0.90301	0.992196	1.05686	0.938685	0.926421	0.972129	0.985507	1.04905	0.83835	0.948718	0.878484	0.974359	0.949833	1.03567	0.862876
	16	1	1.02479	0.947107	0.899174	0.798347	1.02479	0.816529	0.793388	0.867769	0.892562	0.842975	0.814876	0.97686	0.983471	1.04298	0.922314	0.932231	1.03636	0.88595	0.920661	0.879339	0.910744	1.12066	0.836364	0.876033	0.821488	0.943802	0.803306	0.889256	0.793388	0.985124	0.968595	0.783471	1.29752	1.00496	0.930579	0.854545	1.03636	0.970248	1.02645	0.866116	1.02975	0.861157	1.08099	0.770248	0.902479	1	0.996694
	17	1	1.29319	0.986911	1.17801	1.07068	1.04974	0.992147	0.947644	1.15183	1.14136	1.41361	1.25654	0.924084	0.890052	0.968586	1.13874	1.17539	1.22251	1.28534	1.1178	0.97644	1.16492	1.00262	0.921466	1.47382	1.03665	0.950262	1.01571	1.2801	1.18063	1.10209	1.21728	1.03403	1.37435	0.91623	1.15183	1.21728	0.992147	1.17801	1.18325	1.15445	1.14136	1.14921	1.26963	1.26963	1.31675	1.27749	1.11518
	18	1	1.12071	1.20592	0.957396	1.04497	1.06982	1.14793	0.893491	1.02249	1.09231	1.07219	0.944379	1.20118	1.10888	1.14438	1.16213	1.08757	1.25917	1.25207	0.964497	1.22249	1.10769	1.01538	1.17396	1.23195	0.998817	0.969231	1.0071	1.06036	1.01657	1.01302	1.06154	1.26391	0.998817	0.911243	1.03787	1.07929	1.10651	1.07692	1.2	0.87574	1.14556	1.04142	1.12544	0.900592	1.04734	1.08994	1.01775
	19	1	1.09191	0.933824	1	0.869485	0.891544	0.876838	1.01471	0.841912	0.875	0.992647	1.14338	0.902574	0.801471	1.26287	0.852941	1.22978	1.00368	1.10662	0.939338	1.20588	1.23162	0.976103	0.84375	0.845588	1.11949	1.03676	0.957721	1.04412	1.0239	1.36581	0.788603	1.19669	0.972426	0.9375	0.979779	0.854779	0.922794	0.985294	0.935662	0.810662	0.920956	0.836397	1.03125	0.976103	1.21691	0.873162	0.992647
	20	1	1.05456	1.03208	1.21436	1.14218	1.0751	1.08628	1.07923	1.06428	1.09345	0.932556	0.986511	1.06514	1.0051	1.0339	1.01154	1.09078	0.97205	1.12505	1.00887	1.02844	1.11666	1.07984	1.14728	1.10961	1.05529	1.04837	1.11848	1.07243	1.12602	1.08725	0.993924	1.09612	1.06647	1.0288	1.10767	1.03852	1.0508	1.02406	1.08616	1.07862	0.950176	1.06708	1.01871	1.0898	0.94726	0.967432	0.999514
	21	1	1.06504	0.756098	0.825203	0.857724	0.878049	1.10976	0.947154	0.747967	0.99187	0.922764	1.02439	0.841463	0.764228	0.971545	0.829268	1.37398	0.882114	0.971545	0.813008	1.01626	1.15041	0.857724	1.10569	0.813008	1.10976	1.0813	1.02439	1.27236	0.873984	1.14228	0.902439	1.27236	1.43496	0.96748	1.05285	1.09756	0.98374	1.09756	1.10569	1.09756	0.995935	1.14634	1.0935	1.18699	1.10569	0.800813	0.882114
	22	1	0.758577	0.876747	0.850064	0.857687	0.937738	0.810673	0.794155	0.695044	0.813215	0.759848	0.733164	0.659466	0.874206	0.815756	0.787802	0.777637	0.913596	0.817027	0.815756	0.932656	0.749682	1.01271	0.791614	0.796696	1.02287	0.82338	0.822109	0.82338	0.850064	0.710292	0.833545	0.86277	1.09149	1.02414	0.836086	0.814485	0.895807	0.799238	1.02668	0.919949	0.890724	0.989835	0.897078	0.724269	0.897078	0.820839	0.791614
	23	1	0.773779	0.992288	1.04627	0.789203	1.20308	0.688946	0.62982	0.737789	0.688946	0.907455	1.10797	0.699229	0.902314	0.843188	0.766067	0.688946	0.861183	0.840617	0.611825	0.886889	0.781491	1.21594	1.09512	0.825193	1.00514	0.794344	0.748072	0.732648	1.15424	0.838046	0.807198	0.92545	1.29306	0.935733	1.02314	0.681234	0.722365	0.758355	0.694087	0.992288	0.802057	0.77892	0.658098	0.742931	0.681234	1.12853	0.735219
	24	1	1.16317	0.846154	0.988345	0.997669	1.00932	0.97669	0.979021	0.86014	0.925408	1.01399	0.850816	0.944056	0.967366	0.841492	0.869464	0.918415	0.951049	0.892774	0.818182	0.941725	1.00699	0.932401	0.895105	1.40793	0.944056	0.965035	0.974359	1.05828	0.801865	1.18648	0.916084	0.839161	0.916084	0.759907	1	0.801865	0.951049	0.892774	1.21911	0.81352	0.832168	0.895105	0.990676	0.958042	0.939394	0.95338	0.897436
	25	1	0.818807	0.805046	0.970183	0.815367	0.856651	1.01491	0.819954	0.886468	0.708716	0.847477	0.856651	0.924312	0.808486	0.788991	1.26491	0.752294	0.849771	0.766055	0.68922	0.822248	0.669725	0.881881	0.989679	0.805046	0.816514	0.919725	0.754587	0.798165	0.759174	0.865826	0.752294	0.771789	0.864679	0.880734	0.799312	0.849771	0.704128	0.873853	0.766055	0.803899	0.870413	0.754587	0.81422	0.821101	0.837156	0.791284	0.809633
	26	1	1.23894	0.917404	0.887906	0.852507	0.79351	0.737463	0.79351	0.908555	1.11799	0.820059	0.781711	0.884956	0.675516	0.675516	1.12389	0.976401	0.719764	0.654867	0.887906	0.707965	0.973451	1.0059	0.737463	0.870206	1.17994	0.716814	0.814159	0.828909	0.843658	0.849558	0.80236	0.737463	0.967552	0.923304	0.731563	0.943953	0.823009	0.80236	1.20649	0.766962	1.0236	0.761062	1.0708	0.843658	0.684366	0.80236	0.879056
	27	1	0.961259	0.964487	0.865214	0.673931	0.815981	0.997579	0.763519	0.835351	0.80791	0.895884	1.01856	0.896691	0.99435	0.815981	0.845843	0.819209	0.93866	0.715093	0.790153	0.801453	0.958031	1.07748	0.832123	0.976594	0.788539	0.87732	1.20581	0.836158	0.711864	1.01049	0.7159	0.809524	0.89427	1.03793	0.72155	0.849879	0.820823	0.971751	0.803067	0.884584	0.970137	0.925747	0.91929	0.880549	1.17111	0.878128	1.03309
	28	1	1.15312	0.95125	1.2225	0.8175	1.05937	1.02313	1.0825	0.9625	1.04313	1.01375	0.931875	0.87875	0.953125	0.929375	0.955	0.844375	0.96875	0.879375	0.94875	0.924375	0.943125	0.98875	0.84875	0.965625	1.01937	1.03062	0.943125	0.95625	0.960625	1.075	1.11813	1.02	1.13563	1.04	1.03375	1.00125	0.963125	1.13312	0.878125	0.914375	1.015	1.02188	0.9825	1.10375	1.06187	1.1125	1.14062
	29	1	0.997437	0.925679	0.955407	0.853409	1.06715	0.961046	1.04049	0.961046	0.913378	0.992312	0.906202	0.952845	0.90979	0.990261	0.919016	0.919528	0.906715	0.919016	1.04818	0.936443	0.920554	0.949257	1.02101	0.951307	0.948232	0.991287	0.909277	0.851871	0.990261	1.12096	0.948744	1.01794	1.09944	1.02768	1.04767	1.01128	0.898001	0.943619	0.82163	0.928242	1.02153	0.969759	0.969759	0.976422	0.988211	1.23783	0.959508
	30	1	1.01959	0.930688	1.16223	0.901055	0.955801	1.04219	0.893521	0.89553	0.882471	0.901055	0.832747	1.03817	1.04571	0.976896	0.925163	0.900552	0.991462	0.994475	0.83777	1.01858	0.882973	0.93772	0.864892	0.996484	1.00552	0.889001	0.930186	0.97338	0.859367	0.98895	1.0442	0.954797	0.969362	1.11652	0.868408	0.835761	1.01607	1.00251	0.792567	0.871924	1	0.894023	0.976896	0.952788	0.976394	0.852838	0.960321
	mean	1	1.02486	0.960545	1.01068	0.950163	0.990832	0.969842	0.977983	0.935398	0.95152	0.959234	0.963623	0.964896	0.965858	0.979478	0.984331	0.976402	0.962241	0.955785	0.952165	0.977321	0.990142	1.00027	0.97505	1.01193	1.00864	0.952345	0.973683	0.977122	0.965485	0.997248	0.90935	0.96552	1.02323	0.945709	0.953715	0.934774	0.939957	0.958321	0.972423	0.927238	0.97991	0.947125	0.98559	0.975077	0.95376	0.947982	0.977271
	se	0	0.0267335	0.0247026	0.0259886	0.0300144	0.0225842	0.0249347	0.0459856	0.0242084	0.0241711	0.0266264	0.0268613	0.0297837	0.0271066	0.0337354	0.0272697	0.0341495	0.0208093	0.0292557	0.0294058	0.0269722	0.0331194	0.0267721	0.0274128	0.0341431	0.0293481	0.0220898	0.0229347	0.0307135	0.0331366	0.0325539	0.0255452	0.0295654	0.0361465	0.0221121	0.0273865	0.0282565	0.023461	0.0268348	0.0286797	0.0261939	0.0237109	0.0244766	0.0273718	0.0281568	0.030399	0.0296474	0.0324158
Human Jurkat cells
	Cell ID/Time (sec)	1	2	3	4	5	6	7	8	9	10	11	12	13	14	15	16	17	18	19	20	21	22	23	24	25	26	27	28	29	30	31	32	33	34	35	36	37	38	39	40	41	42	43	44	45	46	47	48
PIC+	1	1	1.02402	1.03567	0.93563	0.876434	0.833161	0.847015	0.871216	0.832576	0.820251	0.803158	0.788269	0.765103	0.7342	0.716657	0.67199	0.785255	1.06203	3.28024	3.58747	3.48095	3.59165	3.75008	3.90117	4.18524	4.52121	4.54761	4.7638	4.91665	4.74801	4.4827	4.29909	4.2062	4.20867	4.19554	4.10004	4.14912	4.19302	4.57879	4.6992	4.75476	4.67838	4.75714	4.78076	4.80172	4.93055	4.97013	4.93019
	2	1	0.976862	0.950378	0.930818	0.914546	0.888581	0.923028	0.911084	0.969246	0.850499	0.895909	0.876291	0.930414	0.906007	0.949859	0.926952	0.996538	0.92799	1.23692	1.28388	1.33887	1.29185	1.29346	1.46535	1.48543	1.48324	1.51284	1.57406	1.598	1.5789	1.67053	1.79805	1.93053	1.99175	2.09244	3.0929	2.95707	2.65738	2.31222	2.22388	2.10975	2.26888	2.32041	2.29087	2.33466	2.28567	2.38924	2.41931
	3	1	1.0191	0.956326	0.995896	0.945584	0.941531	0.919441	0.966662	1.01515	0.946496	1.00801	1.03374	1.01971	0.993109	0.968638	0.941835	0.953843	0.907433	0.907027	0.939352	0.947358	0.903025	0.953438	1.05051	1.1025	1.02123	1.01378	1.04119	0.952424	0.994427	1.03207	1.04484	1.02655	1.05269	1.07899	1.05862	1.05274	1.16016	1.1026	1.01596	1.01444	1.0229	1.03096	1.03081	1.05918	1.02893	0.997517	0.990981
	4	1	0.921238	0.869998	1.00507	0.949665	1.01575	0.958175	0.94532	0.909651	0.977186	1.00163	1.06156	1.00453	0.941698	1.0554	0.94532	0.963245	0.93337	1.02915	1.07061	1.06174	0.994749	0.883216	1.04762	0.929929	1.01883	0.917436	0.917074	0.973203	0.956545	1.01847	0.91128	1.03006	0.808619	0.803187	0.914901	0.884845	0.81912	0.806627	0.98968	0.90621	0.980626	1.06681	1.31885	7.75502	7.84103	6.95003	6.29459
	5	1	0.985146	0.975007	0.832162	0.998755	1.02206	1.07035	1.02055	1.04598	1.06022	1.03264	1.01112	0.981677	1.01085	1.07525	0.989149	1.04038	1.11171	1.36663	6.31122	8.14649	7.98577	7.69581	7.9783	8.07889	8.03736	8.05941	8.37027	8.13404	8.38717	8.61487	8.69119	8.61407	8.6919	8.57156	8.38139	8.29254	8.12932	8.02766	8.01459	7.99244	7.83261	7.59868	7.39473	7.22859	7.17691	7.13262	6.7884
	6	1	1.02638	0.999001	0.901279	0.841926	0.92496	0.85052	0.795464	0.845524	0.851319	0.992706	2.42436	4.94375	4.18775	3.54486	2.90098	2.93815	3.47112	3.71073	4.2521	4.10152	4.08433	4.07504	4.13279	4.23571	4.44504	4.77058	4.9986	5.01649	4.70743	4.36571	4.26329	3.99281	3.46173	2.75819	2.18255	2.08923	1.96093	2.19384	1.92976	1.96533	2.17396	2.05725	1.99021	1.52498	1.70913	1.73131	1.76139
	7	1	1.02367	1.00289	1.03438	1.10334	1.12691	0.992173	1.03084	1.01966	0.981644	1.05684	0.972605	0.994316	1.07939	0.986862	0.977264	1.03429	1.06131	0.96776	0.964685	0.988073	0.993477	0.979221	1.03755	1.02879	0.985464	0.995341	0.930209	0.977171	1.0519	0.979221	1.01034	1.0601	1.03019	0.990123	1.0342	0.95984	0.983228	0.9194	0.973817	0.940552	1.02749	1.00121	0.956299	0.895546	0.994223	0.88306	0.976146
	8	1	1.00516	0.991578	0.967307	0.88589	0.87131	0.880909	0.946839	0.801032	0.767705	0.741351	0.696794	0.769607	0.663648	0.679044	0.685745	0.650335	0.709835	0.627332	0.654592	0.639286	0.697337	0.697609	0.687194	0.72025	0.772596	0.704583	0.744068	0.742529	0.73148	0.695798	0.685383	0.678319	0.709201	0.868774	4.0403	4.33617	4.34305	4.49321	4.8608	5.39187	5.51195	5.58422	5.4626	5.55044	5.66156	6.0173	6.27812
	9	1	1.17163	0.944301	0.899126	1.04987	0.974255	1.0251	1.11075	1.04097	1.06606	1.13067	1.05894	1.12176	1.1216	1.14492	0.925356	1.01652	1.09666	1.02186	1.09877	1.02817	1.06703	1.19009	0.987209	1.06671	0.953692	1.0068	0.946729	0.982837	1.08776	1.14653	1.06865	0.964702	1.09909	1.08063	1.0876	1.08598	0.921632	1.06995	1.0774	1.06056	1.96713	9.86075	9.64071	9.72539	9.58339	9.48996	9.62791
	10	1	0.994568	1.05938	1.04718	1.08185	1.01161	1.07114	1.12084	1.04822	1.0727	1.00923	0.976412	0.938686	0.907359	0.906913	1.01853	0.995907	1.00618	1.21594	1.09547	1.07017	1.08847	1.10536	1.0439	1.05797	1.01302	1.05052	0.969566	1.07009	1.03222	1.05558	1.02031	1.00774	1.0128	0.97098	0.97723	0.997247	1.04546	1.09197	1.05298	1.11571	1.20932	1.16869	1.11511	1.23945	1.29972	1.42459	2.95803
	11	1	1.03564	1.05835	1.1849	1.26124	1.58	6.95807	7.64211	7.29202	6.69745	6.87414	6.94329	7.22696	7.71257	7.94589	8.28025	8.38046	8.48786	8.60975	8.60319	8.36788	8.1509	8.10213	8.02298	7.92305	7.67351	7.66701	6.90211	6.63835	6.05253	5.70942	5.25898	5.03434	5.07483	5.57152	5.83686	5.77105	6.2572	6.46351	6.57446	6.64163	7.04344	6.85211	6.75662	6.90711	6.98618	7.17607	7.33155
	12	1	1.01213	0.994927	0.963199	0.944997	0.960712	0.970758	1.00448	0.920927	1.00318	1.00935	0.99443	0.979511	1.15069	0.995823	0.974637	1.10404	0.984384	0.905411	0.973742	1.06535	1.04197	1.01442	0.916849	0.862741	1.05848	1.0193	0.950467	0.958325	0.918938	0.919733	0.926994	0.903422	0.956535	0.995922	0.963994	0.928884	0.990352	0.995126	1.05948	0.844838	0.947683	0.990949	1.07221	1.25184	3.19793	8.00438	7.72518
	13	1	0.960192	0.897842	0.991487	0.951319	0.944245	1.04448	0.860552	0.955036	0.921343	0.945564	0.948681	0.945683	0.916547	0.876139	0.919904	0.88801	0.863309	0.952758	0.946643	0.990048	0.882494	0.971703	0.895324	0.997122	0.932974	0.941727	0.918585	0.895683	0.861871	0.816427	0.868106	0.879976	0.853357	0.84952	0.957674	0.896643	0.886811	0.798441	0.854197	0.828297	0.839089	0.878537	0.806115	0.833094	0.772662	0.781055	0.854317
	14	1	1	0.994964	1.07905	1.0455	1.05054	1.02428	0.978777	0.926169	0.988489	1.08327	0.930576	0.968345	1.07203	1.06421	0.985701	0.990827	1.14083	1.02572	1.08813	1.03282	1.02248	0.969155	1.14658	1.50863	2.83759	5.39766	5.0821	5.02293	5.10567	5.84038	6.36879	6.78516	7.32941	7.52383	7.53372	7.76394	7.91358	8.16304	8.10153	7.87878	8.15054	7.91709	8.2161	7.47581	7.01061	6.88858	6.59937
	15	1	1.07124	1.12064	1.08438	1.13675	1.07082	1.12371	1.03223	1.07103	1.09658	0.954733	1.0776	1.12371	1.09223	1.03361	1.02915	1.11068	1.10506	1.04463	0.95749	0.927913	0.886462	0.946465	0.904166	0.950705	0.900138	0.893141	0.961942	0.988869	1.01325	0.905756	0.94445	0.892823	0.871409	0.86314	0.867911	0.851479	0.868971	1.04187	0.9224	0.969151	0.935333	0.931729	0.892505	0.944344	0.919432	0.88254	0.993109
	16	1	0.916461	0.915129	0.961095	0.859103	0.798748	0.772367	0.766371	0.73646	0.784292	0.685431	0.785091	0.759443	0.771234	0.750849	0.842182	0.727333	0.773166	0.715542	0.74039	0.615748	0.612751	0.593365	0.552661	0.576777	0.539404	0.538805	0.480714	0.516022	0.525948	0.499833	0.519153	0.522284	0.541869	0.607421	0.595896	0.643861	0.569449	0.601292	0.591833	0.648458	0.660782	0.59543	0.597695	0.609753	0.62221	0.581773	0.631937
	17	1	0.920135	0.90366	0.823652	0.91727	0.864623	0.859967	0.897787	0.861328	0.798582	0.835255	0.90058	0.820142	0.920636	0.920994	0.868921	0.790416	0.801662	0.874508	0.828952	0.875797	0.834682	0.888547	0.902944	0.900007	0.885825	0.819282	0.775374	0.788697	0.790488	0.747368	0.77036	0.8051	0.818423	0.844567	0.754817	0.804097	0.734689	0.708259	0.714705	0.847432	0.798295	0.786835	0.759473	0.723372	0.751236	0.780603	0.713989
	18	1	0.972203	1.13068	1.08004	1.04722	0.996192	0.947072	0.988348	0.915467	0.962531	0.981951	0.967862	0.867794	0.862387	0.909146	0.888127	0.979666	0.892392	0.8863	0.931079	0.91562	0.941436	0.880131	0.866042	0.869165	0.844795	0.892773	0.854771	0.823243	0.900541	0.834666	0.798111	0.820806	0.786003	0.816084	0.875409	0.755845	0.753408	0.771152	0.811058	0.742518	0.736273	0.664458	0.650674	0.603838	0.544285	0.503084	0.482522
	19	1	1.03256	1.10095	0.954152	1.00715	0.978632	0.960882	0.924539	1.00841	0.892067	0.944057	0.982418	0.866325	0.943804	0.851014	0.899975	0.870447	0.943047	0.898461	0.932952	0.876672	0.873055	0.966855	0.892488	0.908808	0.880626	0.95146	0.867166	0.881047	0.851182	0.951207	0.827711	0.892319	0.864474	0.949104	1.11887	1.57037	6.69723	6.81627	6.07302	5.92353	5.64566	5.34004	5.8341	5.61832	5.34096	4.9412	4.6179
	20	1	1.13941	1.11513	1.20597	1.24286	1.27171	1.23491	1.21108	1.34493	1.23418	1.24559	1.1333	1.11705	0.989957	0.837944	0.788642	0.829453	0.802337	0.847987	0.83064	0.887246	0.773761	0.815667	0.850361	0.785995	0.837487	0.784077	0.804985	0.757418	0.894915	0.816306	0.717155	0.805076	0.800603	0.758422	0.801424	0.771296	0.912992	0.920844	0.887885	1.08436	1.49283	2.75304	2.26157	1.73943	1.50187	1.56039	1.74938
	21	1	1.00275	0.890906	0.999215	1.0157	1.00402	0.996861	1.0879	0.9223	1.03708	0.873443	0.903659	0.850682	0.759933	0.764839	0.690278	0.676543	0.627195	0.643088	0.613166	0.640734	0.648779	0.67046	0.716374	0.677328	0.739723	0.672618	0.813892	0.778181	0.772295	0.70568	0.682527	0.727754	0.811439	0.804866	0.886589	0.921122	0.911606	1.09938	1.6996	6.21319	6.25714	5.52624	4.92181	4.8705	5.32444	5.98401	6.26342
	22	1	0.983685	0.987356	0.912848	0.937933	0.860163	0.793746	0.902039	0.827804	0.844663	0.769816	0.799864	0.727804	0.719986	0.767165	0.742964	0.697077	0.77206	0.748063	0.790755	0.84174	0.794222	0.853569	0.799252	0.848674	0.846771	0.863086	0.874099	0.912237	0.849694	0.89293	0.857512	0.824813	0.821686	0.848538	0.846091	0.810673	0.769205	0.853705	0.799592	0.83569	0.837458	0.883753	0.803603	0.811625	0.87709	0.895921	0.852549
	23	1	0.979475	0.951992	0.894416	0.880733	0.727083	0.73004	0.71079	0.696353	0.697455	0.679249	0.629153	0.640749	0.619586	0.631588	0.622543	0.693338	0.663594	0.704354	0.749754	0.75503	0.788021	0.718908	0.759378	0.780252	0.76048	0.864092	0.78663	0.790862	0.7559	0.846408	0.848263	1.05439	1.07381	1.01183	0.940685	0.900968	0.83974	0.78518	0.806575	0.791558	0.784194	0.735432	0.70679	0.659477	0.650142	0.710384	0.650606
	24	1	0.981287	1.09229	1.00245	1.01303	0.986774	1.07377	1.10689	1.02714	1.03987	1.04252	1.0529	1.11267	1.08396	1.05398	1.00892	0.995787	0.877045	1.09983	0.921524	1.0194	1.11424	1.03439	1.04125	1.07132	1.14235	1.08582	0.995885	1.06515	1.10689	1.1013	1.14725	0.950132	1.0822	1.09621	1.07377	0.994905	0.922798	0.935143	1.00509	0.926031	0.840894	0.854316	0.93573	0.912609	0.8744	0.967669	0.943176
	25	1	0.956195	0.928337	0.96323	0.826001	0.942782	0.810524	0.885846	0.883219	0.89879	0.786699	0.800863	0.852078	0.767095	0.807335	0.77141	0.813901	0.746459	0.682769	0.771973	0.784823	0.679767	0.658475	0.731263	0.774693	0.790357	0.79833	0.843448	0.837539	0.827784	0.71907	0.710065	0.769628	0.659225	0.643467	0.61589	0.719257	0.665041	0.796173	0.769534	0.728731	0.778539	0.769815	0.694306	0.734922	0.678829	0.687271	0.694869
	26	1	1.10077	1.05656	1.106	0.99311	0.913007	0.909752	0.893095	0.807389	0.880148	0.87394	0.793913	0.866293	0.74523	0.825333	0.758631	0.749849	0.774001	0.744094	0.710933	0.739855	0.717898	0.662553	0.598425	0.590021	0.61599	0.668156	0.595927	0.658692	0.600621	0.549137	0.588431	0.627423	0.624394	0.661039	0.616445	0.656723	0.55209	0.563749	0.651045	0.536569	0.522865	0.537553	0.550424	0.513174	0.698592	0.837901	2.10168
	27	1	1.02074	1.01461	0.976618	0.940353	0.852455	0.873301	0.780331	0.848752	0.849361	0.896936	0.835616	0.771962	0.813907	0.774194	0.79367	0.783374	0.736204	0.73661	0.741479	0.783171	0.797271	0.718097	0.779671	0.735393	0.687969	0.750406	0.688223	0.674579	0.694969	0.726111	0.672094	0.667985	0.720024	0.620765	0.661848	0.70988	0.678079	0.724741	0.685433	0.713634	0.674173	0.629641	0.633597	0.674934	0.662609	0.68594	0.621931
	28	1	0.932984	0.997301	1.05045	0.944903	0.907946	0.952174	0.843628	0.830585	0.817991	0.727286	0.75967	0.742579	0.730285	0.809445	0.768216	0.83066	0.76072	0.865292	0.74003	0.782834	0.841979	0.882309	0.798201	0.887481	0.81087	0.892954	0.944453	0.824813	0.925937	0.955772	0.945277	1.02294	0.922414	0.943103	0.932309	0.976687	1.01064	1.06552	1.12016	1.11852	1.25712	1.62054	7.01664	7.11439	6.88943	6.44228	6.01972
	29	1	1.04103	0.954899	0.950824	0.974986	0.904775	1.02738	0.932727	0.997821	0.928558	0.97546	1.01156	0.959352	1.01014	0.959068	0.960678	0.879382	0.946655	1.04216	1.00379	0.938033	0.941539	0.95054	0.907523	0.944476	0.796096	0.864127	0.764734	0.86299	0.821489	1.01743	1.06614	1.11834	1.06547	0.957931	1.01611	1.04141	1.20845	1.20248	1.27696	1.23887	1.1607	1.14838	1.17946	1.25829	1.19727	1.34887	1.27535
	30	1	0.997048	1.0263	0.949678	0.972759	1.15902	1.02831	0.989533	0.964171	0.937466	1.0412	1.0671	0.957729	0.965513	1.07555	0.961889	1.01194	1.0267	1.03006	0.99839	0.940284	0.975174	1.04871	0.983092	1.04254	1.00349	0.976785	0.918143	0.987386	0.996377	0.987252	1.00537	0.951959	1.08065	0.944713	0.970612	1.06575	0.904589	0.959206	0.989265	1.02563	0.886339	0.974101	0.997719	1.06401	1.00899	1.0997	1.08535
	31	1	1.02886	1.02769	1.10369	0.982349	1.05898	1.01607	1.09766	0.973787	1.08963	1.00962	0.973259	1.0482	1.02685	0.993764	0.91502	0.916499	0.837332	0.801395	0.881831	0.92337	0.877603	0.787126	0.854244	0.833104	0.828137	0.990064	0.911214	0.952859	0.922524	0.855301	1.04693	0.967762	0.9499	0.962583	0.847796	0.832364	0.843146	0.796216	0.919247	0.811754	0.859212	1.02357	0.928549	0.978543	0.900645	0.900011	0.880562
	32	1	1.02212	1.12064	1.00501	1.05318	1.02114	0.961639	1.08468	1.03378	1.06561	1.14353	1.14778	1.09165	1.08806	1.02648	1.03117	1.01962	0.936029	0.901264	0.858762	0.942895	0.913143	0.965998	1.00174	0.92731	0.976133	1.00403	0.989102	1.03585	1.01733	0.990955	1.04348	0.966652	0.936792	0.920118	0.892655	0.955754	0.904861	1.18581	1.58991	6.64473	6.07498	5.33152	5.27735	6.16216	5.43701	5.1505	5.36432
	33	1	0.98678	0.996977	0.895008	0.961406	0.950379	0.927259	0.94119	0.815153	0.928622	0.895483	0.838689	0.838155	0.905324	0.845625	0.853391	0.849004	0.906035	0.862402	0.89406	0.916765	0.911252	0.983934	0.905798	0.986424	0.995554	0.893704	0.931764	0.972611	0.916706	0.867738	0.89981	0.894949	0.853865	0.849597	0.809343	0.856474	0.887716	0.917833	0.904434	0.989447	0.851375	1.0086	0.900166	0.904257	0.918129	0.908525	0.919611
	34	1	0.930718	1.06001	1.00119	1.01217	0.896672	0.864159	0.799387	0.840838	0.892672	0.780747	0.726019	0.810026	0.760065	0.771981	0.81675	0.852753	0.926206	0.853264	0.771129	0.761682	0.736318	0.776151	0.772576	0.759809	0.839476	0.980254	0.942038	1.00536	1.04477	1.12673	1.18597	1.21159	1.32062	1.4042	1.42055	1.30539	1.27713	1.37944	1.51613	1.3053	1.36352	1.58941	1.66593	1.77751	1.91148	2.24172	2.95004
	35	1	1.10773	1.10958	1.09561	1.12465	1.01572	1.06276	1.07105	1.03329	1.05239	0.99236	1.02958	1.01572	0.996835	0.996289	0.964637	0.899804	0.912574	0.922069	0.86193	0.842392	0.841301	0.799389	0.802554	0.704977	0.637415	0.619406	0.559267	0.449247	0.432657	0.473259	0.450011	0.438441	0.457542	0.433639	0.42327	0.394783	0.414102	0.560358	0.645383	0.745034	0.687841	0.725824	0.778869	0.681292	0.657717	0.51921	0.320345
	36	1	0.924954	0.881059	0.977562	0.767346	0.823331	0.784664	0.862978	0.832153	0.824638	0.731402	0.652652	0.612243	0.622699	0.641869	0.557347	0.517917	0.525651	0.595033	0.60037	0.502886	0.477181	0.545039	0.567912	0.644592	0.565951	0.67912	0.680209	0.582398	0.67008	0.668119	0.643721	0.673674	0.677813	0.744146	0.745017	0.774752	0.660386	0.656573	0.701993	0.696547	0.644483	0.694913	0.720074	0.732273	0.744146	0.796536	0.824747
	37	1	0.880755	0.921169	0.919596	0.892552	0.811301	0.882933	0.842943	0.863997	0.861879	0.889043	0.914998	0.957469	1.03334	1.18289	3.96902	6.89897	6.48944	5.99002	5.32222	4.93545	5.19747	5.73501	5.99952	6.29566	6.32918	6.49912	7.05354	7.27455	7.18132	7.16147	7.43499	7.39537	7.3895	7.53899	7.70476	7.84639	7.95953	8.21018	8.44939	8.43874	8.68074	8.8182	8.74651	8.75092	8.69218	8.64547	8.56035
	38	1	0.953655	0.998146	0.917159	0.898853	0.949716	0.992817	0.907543	1.02317	0.911018	0.927007	0.966053	1.09072	0.909744	1.02097	0.990499	0.979608	1.00892	0.916927	0.948905	0.943923	0.937319	0.843819	0.889932	0.907427	0.808365	0.89109	0.780211	0.684741	0.673271	0.63214	0.650678	0.712316	0.60862	0.578612	0.518132	0.45997	0.484417	0.473873	0.385008	0.426602	0.429846	0.390337	0.362183	0.336462	0.370757	0.332291	0.306222
	39	1	0.973808	1.07502	1.0837	1.15162	1.13666	1.1498	1.07833	1.19276	1.26299	1.27563	1.21714	1.22044	1.12881	1.15517	1.16351	1.20739	1.048	1.13575	1.04181	1.04263	1.04594	0.993721	1.04338	0.999174	0.949186	1.08155	1.05982	1.02099	0.996034	1.00752	0.895398	0.92192	0.981905	0.91151	0.920268	0.83723	0.815831	0.946046	0.930844	1.05883	4.49872	5.86557	5.76989	5.46583	5.51491	5.58316	5.77584
	40	1	0.891587	0.914573	0.936885	0.855674	0.926938	0.920362	0.862643	0.917439	0.881245	0.90648	0.856236	0.893273	0.959085	0.924408	0.895577	0.889901	0.83471	0.904906	0.930647	0.896027	0.954533	0.915248	0.830832	0.853144	0.901759	0.890294	0.917271	0.77182	0.799415	0.838307	0.833923	0.837183	0.777216	0.767942	0.842073	0.973866	0.876131	0.916934	0.900523	0.858427	0.818412	0.815939	0.744506	0.78958	0.756983	0.720115	0.749733
	41	1	1.00039	0.946118	0.881391	0.83088	0.913024	0.868918	0.927239	0.875773	0.823744	0.84605	0.768176	0.783684	0.787223	0.697494	0.733959	0.654287	0.619564	0.62979	0.555062	0.482582	0.485055	0.492022	0.478368	0.494719	0.486684	0.556018	0.56776	0.52107	0.500337	0.595516	0.639117	0.591078	0.649848	0.609226	0.602259	0.63996	0.652658	0.581807	0.659231	0.678503	0.624845	0.595573	0.626419	0.63833	0.601865	0.592763	0.592426
	42	1	0.995009	0.98868	1.079	1.02209	0.982046	1.01661	0.993671	1.09074	1.01887	0.995009	1.03293	1.0017	0.962206	0.923681	1.03098	0.955572	0.894285	0.967561	0.925507	0.929219	0.966405	0.90737	1.38598	3.45731	3.45591	3.04303	3.17972	3.23535	3.33206	3.36602	3.39419	3.32207	3.57696	3.81924	3.96476	4.05051	4.05605	4.01144	3.95837	3.9874	3.85406	3.77007	3.76654	3.8927	3.62534	3.3693	2.99221
	43	1	0.978149	1.05332	0.950106	0.890444	0.884654	0.928406	0.98555	0.94633	0.883446	0.885812	0.894321	0.875038	0.848152	0.854295	0.912647	0.910281	1.0429	1.24826	4.60905	4.8697	4.73029	4.4858	4.56324	4.47437	4.11781	4.17184	3.86869	3.89266	3.69686	3.47488	3.31452	3.16947	3.23553	3.1383	3.38682	3.61102	3.63055	3.638	3.2543	3.15804	3.15885	2.98354	2.72737	2.62154	2.52437	2.19933	1.84755
	44	1	0.964825	0.974815	0.9335	0.978354	1.04485	0.971069	0.974503	1.02217	1.18472	5.40285	6.95421	6.24383	5.91612	6.1484	6.47653	6.78145	6.89708	6.87637	6.6777	6.7212	6.84067	6.74909	7.08502	7.57144	7.74607	7.75877	7.53762	7.08721	6.77937	6.54355	6.67562	7.1612	7.1228	7.18098	7.25674	7.66115	7.85763	8.52211	8.58008	8.40878	8.32688	8.53096	8.41576	8.00385	7.81798	7.72859	7.37787
	45	1	1.06259	1.08494	1.05253	1.0907	1.05715	1.07192	1.04029	1.10615	1.05253	1.06295	1.07462	1.08442	1.04465	1.07369	1.12565	1.1144	1.06918	1.08748	1.10672	1.11523	1.07348	1.07846	1.049	1.07395	1.02619	1.02168	1.05689	1.08541	1.01156	1.0643	1.06949	1.02826	1.07753	0.984858	1.00233	0.943839	1.02453	1.0209	0.982058	0.986102	0.979206	0.943217	0.905673	0.929786	0.769291	0.714115	0.740095
	46	1	1.0869	1.07078	0.991374	1.02305	0.979071	1.08541	1.03182	1.06682	1.03542	1.02178	1.0094	1.0222	1.00502	1.077	0.960758	1.09531	0.963374	0.93997	0.880011	0.94492	0.983808	0.904051	0.927243	0.898961	0.840486	0.77975	0.81185	0.813972	0.788588	0.761154	0.793255	0.835537	0.855335	0.827759	0.801669	0.893375	0.828891	0.87386	0.924981	0.95998	1.0082	1.49544	5.6855	5.25171	4.62957	4.00488	3.46907
	47	1	1.00653	0.984371	1.04477	1.04996	0.895593	0.853126	0.861517	0.756854	0.754484	0.788176	0.841404	0.807968	0.795926	0.752946	0.757622	0.808032	0.871701	0.861837	0.785421	0.823021	0.833141	0.770689	0.775685	0.726813	0.759288	0.723994	0.669805	0.739816	0.759864	0.827889	0.765373	0.802972	1.43178	5.29766	5.52972	5.41808	5.53203	5.64137	5.56841	5.8473	5.87913	5.86056	5.87324	5.90821	5.90219	6.11267	5.96368
	48	1	0.983459	0.90435	0.901182	0.847583	0.86203	0.858324	0.819656	0.790064	0.715736	0.742481	0.634049	0.521697	0.463588	0.459882	0.484909	0.488614	0.424597	0.431203	0.414554	0.35	0.32884	0.268206	0.225081	0.212513	0.175564	0.140548	0.116219	0.121697	0.135016	0.127551	0.123469	0.118314	0.109774	0.101504	0.110419	0.111278	0.108163	0.105371	0.117562	0.107519	0.108324	0.115682	0.107465	0.10956	0.104887	0.0982277	0.105209
	49	1	1.02662	0.949002	0.951053	1.02835	0.925394	0.962538	0.909215	0.912952	0.912679	0.933415	0.942394	0.99248	0.962902	0.970513	0.949367	0.885699	0.94882	0.934327	0.908623	1.02078	1.16448	5.43301	5.53386	5.38023	5.26242	5.14825	5.28666	5.32199	5.37253	5.50283	5.48273	5.53218	5.52552	5.60013	5.55378	5.75868	5.75649	5.69346	5.81278	5.88337	5.78849	5.66206	5.71894	5.62433	5.67049	5.6329	5.55268
	50	1	0.97892	0.933834	0.932238	0.941016	0.988097	1.0018	0.988695	0.982311	0.885291	0.897992	0.907434	0.855233	0.92765	0.91189	0.887685	0.871193	0.86062	0.818925	0.874983	0.899122	0.905041	0.86175	0.895265	0.746841	0.783016	0.843131	0.804628	0.788935	0.845791	0.71592	0.70528	0.646629	0.642772	0.682538	0.717848	0.817196	0.698697	0.700758	0.708272	0.677883	0.76034	0.667642	0.71705	0.724564	0.702554	0.575608	0.650751
	51	1	0.945655	0.9688	0.990356	0.938393	0.909519	0.945087	1.02973	0.949739	1.03165	1.04221	1.02082	1.02269	0.978443	0.980202	1.07346	0.979067	1.0143	0.991321	1.121	1.6914	6.33095	5.98599	5.37962	5.2222	4.96897	5.3693	5.35098	5.38359	5.27836	5.08498	5.00147	4.98446	5.11987	5.3588	5.26356	5.44611	5.36941	5.34604	5.04828	5.22436	5.33997	5.17807	5.21114	5.07573	4.86709	4.77507	4.31677
	52	1	0.97667	1.03517	1.02271	0.915138	1.05209	0.878094	0.89626	0.920837	0.90098	0.975334	0.896438	0.864915	0.794034	0.78976	0.768833	0.773464	0.761354	0.785663	0.722885	0.86073	0.908549	0.908727	0.873998	0.84114	0.789581	0.828139	0.727337	0.847551	0.834639	0.797774	0.789047	0.812734	0.816118	0.810597	0.865093	0.87569	0.849065	0.825646	0.840071	0.810597	0.7935	0.75138	0.812378	0.774265	0.749243	0.746126	0.775334
	53	1	0.962841	1.03768	0.98523	0.978446	0.980586	1.01639	0.96472	1.01529	0.961223	0.943061	0.951255	0.925682	0.98523	1.05955	1.14399	2.34012	6.36783	6.55295	6.40259	5.96096	6.25025	6.55112	6.64391	7.03705	7.11054	7.41355	7.34988	7.36731	7.82861	7.81243	7.75377	7.68655	7.62387	7.8117	7.73347	7.7271	7.76035	7.89197	7.96034	8.05276	8.30792	8.04467	7.92981	8.03371	8.10052	7.6377	7.42628
	54	1	1.1617	1.00867	1.0334	1.05942	1.07527	1.00817	1.11375	1.1612	1.21404	1.09471	1.07168	1.04695	1.14296	1.05932	1.10069	1.12282	1.01894	1.12302	1.11056	1.00229	1.12382	1.06001	1.12242	1.13927	0.981258	1.08364	1.1301	1.02094	1.11175	1.09511	1.0325	1.06101	1.07706	1.15313	1.14684	1.15671	1.07158	1.24793	1.1622	1.24195	1.25441	1.58399	4.38431	8.68248	7.5468	6.30216	5.43665
	55	1	0.954269	1.02698	1.01045	1.00348	1.05663	1.06419	1.09583	1.13334	1.13993	1.10154	1.05151	1.08687	1.07197	1.14231	1.10295	1.13223	1.14853	1.13297	1.04721	1.01319	1.03602	1.03602	0.980285	0.985547	0.870961	0.89201	0.835236	0.790765	0.808405	0.775274	0.767121	0.692336	0.759117	0.717166	0.77861	0.710125	0.84413	0.810851	0.724652	0.771124	0.766899	0.916024	1.0567	2.19048	4.1621	4.41447	4.2168
	56	1	0.867526	0.860003	0.816302	0.848096	0.853134	0.796153	0.825069	0.835797	0.701361	0.655763	0.696258	0.74493	0.697305	0.660343	0.665315	0.616446	0.573728	0.613633	0.595381	0.66767	0.700379	0.766911	0.751079	0.805639	0.812574	0.814013	0.818723	0.93988	0.994832	1.04782	0.96958	1.02532	1.00007	0.913123	0.817218	0.813555	1.58805	4.25016	4.08092	4.13431	4.5015	4.70947	4.96912	5.05593	4.92006	5.2847	5.53134
	57	1	1.07846	0.996516	1.04877	0.941836	1.01348	1.12557	0.973796	1.01181	1.05226	1.07922	0.971069	0.936989	0.996365	1.08316	1.04423	0.847319	1.09694	1.01606	1.0412	1.00772	0.931081	0.95153	1.10436	1.04696	1.08603	1.03075	0.9897	0.955165	1.00015	1.04256	1.13935	1.01197	1.03272	0.990457	1.03817	1.04029	1.0827	1.0359	1.00151	0.98561	1.06543	0.981369	1.0103	0.995304	1.08603	0.988337	0.983793
	58	1	0.980044	1.00475	0.947734	0.989072	1.07631	0.948969	1.06966	0.979664	1.08648	0.96902	0.974532	1.08923	0.95353	0.986221	0.979854	0.987171	0.965029	0.922456	0.913808	0.959422	0.897273	0.973107	0.847572	0.928728	0.945358	0.893471	0.984985	0.991067	1.55098	4.35541	4.42554	3.97292	3.55593	3.39114	3.56799	3.84044	4.01739	4.09931	3.99392	3.98403	3.92293	4.01264	3.97121	3.97814	4.38991	4.18236	3.80595
	59	1	1.01919	1.03466	1.02123	0.975491	0.961707	1.08301	1.08221	1.02495	1.03896	1.03111	1.04866	1.0999	1.0039	1.04077	1.00638	1.05806	1.14014	1.10947	2.80317	6.70558	6.62678	6.6188	6.73753	6.67784	6.81731	6.75278	6.55573	6.56814	6.3847	6.49253	6.36347	6.32168	6.30723	6.22843	5.72774	5.65084	5.54523	5.58281	5.35124	5.2458	5.01143	4.8794	4.70013	4.69228	4.66653	4.45761	4.53925
	60	1	0.956303	0.979689	0.997012	1.02884	0.996839	0.995583	0.952536	0.958079	0.959941	0.934303	0.899485	0.906977	0.868607	0.936902	0.85254	0.863367	0.800139	0.786194	0.812091	0.782123	0.772639	0.742454	0.728769	0.712789	0.671344	0.725218	0.686111	0.73167	0.703131	0.623187	0.635616	0.65021	0.638344	0.669871	0.703607	0.731237	0.690875	0.685808	0.665411	0.665411	0.702958	0.681911	0.678663	0.659131	0.733792	0.627344	0.659348
	mean	1	0.998179	0.997756	0.986804	0.977353	0.974711	1.0612	1.07071	1.05721	1.04714	1.1142	1.15302	1.1853	1.16383	1.16417	1.19592	1.2749	1.3486	1.40222	1.55921	1.65164	1.72996	1.79767	1.81922	1.88121	1.88959	1.95732	1.9372	1.93302	1.93191	1.9722	1.97068	1.96691	1.98228	2.05201	2.12382	2.15823	2.2558	2.35784	2.35949	2.52625	2.61645	2.77439	2.95716	3.13095	3.14158	3.16645	3.1478
	se	0	0.00801524	0.00880114	0.0102088	0.0125515	0.0161119	0.100815	0.112196	0.106771	0.0972096	0.123905	0.143309	0.151487	0.149836	0.151594	0.163772	0.188416	0.206306	0.208086	0.227402	0.248544	0.260277	0.266305	0.269965	0.276172	0.277107	0.285598	0.28482	0.281495	0.277915	0.280733	0.28213	0.282183	0.283456	0.292786	0.293389	0.298113	0.310822	0.319171	0.315906	0.329921	0.330674	0.345214	0.351671	0.366606	0.355878	0.355827	0.344294
PIC-	1	1	1.03484	1.00213	1.00274	0.945493	1.01176	0.862753	0.916811	0.867514	0.880959	0.859448	0.87743	0.832502	0.90684	0.878438	0.859168	0.934121	2.25842	5.07535	4.6282	3.92863	3.80516	3.81547	3.90645	4.13747	4.15036	4.26273	4.33808	4.44821	4.05815	3.8376	3.87631	4.00185	3.86001	3.81385	3.72881	4.00627	4.49874	4.87564	5.10806	5.62837	5.78298	5.92331	5.98224	6.07226	6.222	6.16167	6.37802
	2	1	0.976524	0.959186	0.937951	0.976232	0.980031	1.10335	1.01305	1.06332	1.20281	1.13209	0.94662	1.02659	0.876778	0.84249	0.827976	0.956945	1.64173	5.13579	4.55679	4.06819	3.38837	2.94117	2.91555	3.07715	3.10832	3.50468	3.54257	3.20037	2.75083	2.67563	2.58669	2.43961	2.76378	2.92616	2.88983	2.6728	2.48763	2.58406	3.05689	3.3458	3.02835	2.43727	1.89305	1.7856	1.51792	1.3344	0.983343
	3	1	0.965564	0.829696	0.83243	0.828987	0.737175	0.806502	0.746341	0.777333	0.803717	0.76994	0.828227	0.843166	0.798096	0.856586	0.816478	0.868891	0.862308	0.826809	0.901504	1.0003	1.02309	1.1109	1.13663	1.3363	1.6247	5.07601	5.5853	4.8695	4.10305	3.53102	2.87102	2.43814	2.15334	1.92333	1.68603	1.46893	1.46939	1.3322	1.21629	1.19026	1.11506	1.10184	1.05044	1.09946	1.07166	1.03454	1.04831
	4	1	1.10934	1.0253	1.01241	1.09466	0.94476	0.94476	0.9314	0.869339	0.953288	0.866686	0.900606	0.747205	0.640231	0.418799	0.473375	0.432253	0.452909	0.481808	0.512507	0.468543	0.418135	0.419557	0.446276	0.399469	0.351241	0.333997	0.318931	0.371518	0.325564	0.353705	0.35162	0.351241	0.348872	0.362327	0.326322	0.313436	0.330491	0.304529	0.33447	0.315331	0.279325	0.261702	0.258196	0.293917	0.244362	0.310593	0.250237
	5	1	0.978486	1.02805	0.98414	1.09098	0.919377	1.04905	0.956238	0.935605	0.921213	0.980028	1.0235	1.02746	1.00323	1.00558	0.981276	0.980468	1.01586	0.962846	0.957339	0.943094	0.940451	0.917248	0.964021	0.977678	0.967692	0.994566	0.932374	1.01667	0.938248	1.00455	0.982451	0.916293	0.881856	0.90315	0.88707	0.891916	0.953594	0.944269	0.91365	0.925545	0.872972	0.893605	0.900727	0.943094	0.927748	0.830678	0.847346
	6	1	0.947673	0.815433	0.789743	0.720732	0.792492	0.957626	0.886909	0.842165	0.761968	0.85373	0.793061	0.751161	0.844725	0.831453	0.790786	1.06892	0.930041	0.974026	1.02635	0.929662	0.982084	1.00398	0.978766	0.980851	0.972794	0.91421	0.867665	0.901886	0.798654	0.767845	0.687459	0.918855	1.50687	3.72215	3.48156	2.91648	2.47284	2.28221	2.00825	1.77609	1.94113	2.35473	2.90682	2.65494	1.9726	1.09081	0.526211
	7	1	0.947673	0.815433	0.789743	0.720732	0.792492	0.957626	0.886909	0.842165	0.761968	0.85373	0.793061	0.751161	0.844725	0.831453	0.790786	1.06892	0.930041	0.974026	1.02635	0.929662	0.982084	1.00398	0.978766	7.69562	7.63708	8.33343	8.17634	8.28399	8.37263	8.5335	8.52644	8.55932	8.45528	8.51415	8.56154	8.42666	8.36443	8.06958	8.53169	8.56244	8.4743	8.54317	8.88196	8.54194	8.52792	8.29547	8.4192
	8	1	0.947673	0.815433	0.789743	0.720732	0.792492	0.957626	0.886909	0.842165	0.761968	0.85373	0.793061	0.751161	0.844725	0.831453	0.790786	1.06892	0.930041	0.974026	1.02635	0.929662	0.982084	1.00398	0.978766	2.23191	3.6361	9.1148	9.84674	8.80464	7.80716	7.66746	8.12688	9.14693	9.58439	9.60997	9.7824	9.83382	10.1746	10.3598	10.5813	10.948	11.0396	10.9521	11.0655	11.1245	11.2043	11.0159	11.1114
	9	1	0.947673	0.815433	0.789743	0.720732	0.792492	0.957626	0.886909	0.842165	0.761968	0.85373	0.793061	0.751161	0.844725	0.831453	0.790786	1.06892	0.930041	0.974026	1.02635	0.929662	0.982084	1.00398	0.978766	0.66781	0.741466	0.581793	0.619796	0.571985	0.588229	0.56177	0.659331	0.641249	0.586594	0.582712	0.562893	0.490463	0.626334	0.761592	1.33858	1.22723	1.02771	0.968973	0.95937	0.864363	0.935976	1.01341	0.941901
	10	1	0.947673	0.815433	0.789743	0.720732	0.792492	0.957626	0.886909	0.842165	0.761968	0.85373	0.793061	0.751161	0.844725	0.831453	0.790786	1.06892	0.930041	0.974026	1.02635	0.929662	0.982084	1.00398	0.978766	0.222479	0.205048	0.22687	0.203538	0.226459	0.226733	0.218087	0.230164	0.219871	0.213832	0.227008	0.209028	0.251163	0.208754	0.220008	0.215891	0.214518	0.191598	0.201754	0.223714	0.197774	0.184873	0.201068	0.21191
	11	1	0.947673	0.815433	0.789743	0.720732	0.792492	0.957626	0.886909	0.842165	0.761968	0.85373	0.793061	0.751161	0.844725	0.831453	0.790786	1.06892	0.930041	0.974026	1.02635	0.929662	0.982084	1.00398	0.978766	0.572092	0.544727	0.531018	0.509904	0.528865	0.473295	0.483117	0.443566	0.435897	0.447032	0.408795	0.449344	0.396189	0.397502	0.452863	0.438786	0.444564	0.428754	0.402334	0.485953	0.426916	0.441412	0.386892	0.40265
	12	1	0.947673	0.815433	0.789743	0.720732	0.792492	0.957626	0.886909	0.842165	0.761968	0.85373	0.793061	0.751161	0.844725	0.831453	0.790786	1.06892	0.930041	0.974026	1.02635	0.929662	0.982084	1.00398	0.978766	0.578522	0.711967	0.696828	0.676868	0.596352	0.649506	0.615416	0.587157	0.582559	0.608015	0.52335	0.663972	0.500474	0.525032	0.490381	0.563271	0.528957	0.576279	0.548133	0.470309	0.490606	0.513818	0.53434	0.518528
	13	1	0.947673	0.815433	0.789743	0.720732	0.792492	0.957626	0.886909	0.842165	0.761968	0.85373	0.793061	0.751161	0.844725	0.831453	0.790786	1.06892	0.930041	0.974026	1.02635	0.929662	0.982084	1.00398	0.978766	1.46076	1.49492	1.45628	1.55371	1.51605	1.4441	1.41666	1.40938	1.36333	1.4903	1.48582	1.4896	1.42674	1.45488	1.35059	1.41036	1.36487	1.38895	1.31391	1.29096	1.35283	1.42198	1.39791	1.33687
	14	1	0.947673	0.815433	0.789743	0.720732	0.792492	0.957626	0.886909	0.842165	0.761968	0.85373	0.793061	0.751161	0.844725	0.831453	0.790786	1.06892	0.930041	0.974026	1.02635	0.929662	0.982084	1.00398	0.978766	0.625183	0.67119	0.688764	0.691003	0.750331	0.59675	0.554325	0.603019	0.617907	0.682832	0.59272	0.617347	0.657198	0.525333	0.551527	0.631004	0.60425	0.530482	0.659772	0.572011	0.579064	0.594959	0.606265	0.530258
	15	1	0.947673	0.815433	0.789743	0.720732	0.792492	0.957626	0.886909	0.842165	0.761968	0.85373	0.793061	0.751161	0.844725	0.831453	0.790786	1.06892	0.930041	0.974026	1.02635	0.929662	0.982084	1.00398	0.978766	0.620522	0.664325	0.653064	0.655369	0.705646	0.704582	0.708395	0.802741	0.847165	0.929718	0.908526	1.01121	1.05519	1.03515	1.07283	1.46911	5.91269	5.72072	5.50516	5.28818	5.41914	5.16501	4.71758	4.59574
	16	1	0.947673	0.815433	0.789743	0.720732	0.792492	0.957626	0.886909	0.842165	0.761968	0.85373	0.793061	0.751161	0.844725	0.831453	0.790786	1.06892	0.930041	0.974026	1.02635	0.929662	0.982084	1.00398	0.978766	1.11034	1.10702	1.07443	1.03123	1.03724	1.12414	1.19456	1.16798	1.12389	1.27418	5.7218	5.52026	5.34773	5.13238	5.14107	4.43599	4.39509	4.62731	4.39305	4.72265	4.54526	4.69415	4.75779	4.76636
	17	1	0.947673	0.815433	0.789743	0.720732	0.792492	0.957626	0.886909	0.842165	0.761968	0.85373	0.793061	0.751161	0.844725	0.831453	0.790786	1.06892	0.930041	0.974026	1.02635	0.929662	0.982084	1.00398	0.978766	1.59347	1.42821	1.21703	1.11615	1.23396	1.12947	0.933827	0.9391	1.06384	0.798679	0.579861	0.560019	0.628981	0.585272	0.658813	0.619684	0.701411	0.686287	0.94132	1.05441	0.949784	0.969626	1.07688	1.14834
	18	1	0.947673	0.815433	0.789743	0.720732	0.792492	0.957626	0.886909	0.842165	0.761968	0.85373	0.793061	0.751161	0.844725	0.831453	0.790786	1.06892	0.930041	0.974026	1.02635	0.929662	0.982084	1.00398	0.978766	0.204627	0.21498	0.219852	0.235484	0.239544	0.201988	0.219852	0.224115	0.208078	0.224521	0.231017	0.20686	0.243807	0.219243	0.222288	0.226754	0.234063	0.219243	0.224318	0.214777	0.211326	0.268573	0.201582	0.207469
	19	1	0.947673	0.815433	0.789743	0.720732	0.792492	0.957626	0.886909	0.842165	0.761968	0.85373	0.793061	0.751161	0.844725	0.831453	0.790786	1.06892	0.930041	0.974026	1.02635	0.929662	0.982084	1.00398	0.978766	0.191925	0.192751	0.218766	0.222024	0.199267	0.203442	0.191971	0.198487	0.201331	0.204359	0.205185	0.196009	0.205094	0.201744	0.207571	0.191283	0.198945	0.206745	0.219455	0.196835	0.214729	0.201607	0.200322	0.209728
	20	1	0.947673	0.815433	0.789743	0.720732	0.792492	0.957626	0.886909	0.842165	0.761968	0.85373	0.793061	0.751161	0.844725	0.831453	0.790786	1.06892	0.930041	0.974026	1.02635	0.929662	0.982084	1.00398	0.978766	0.308637	0.25682	0.267006	0.24138	0.243805	0.271613	0.246635	0.242916	0.210258	0.185198	0.19118	0.19312	0.206216	0.183097	0.188189	0.237258	0.194818	0.209854	0.197081	0.19595	0.192554	0.187623	0.246877	0.197647
	21	1	0.947673	0.815433	0.789743	0.720732	0.792492	0.957626	0.886909	0.842165	0.761968	0.85373	0.793061	0.751161	0.844725	0.831453	0.790786	1.06892	0.930041	0.974026	1.02635	0.929662	0.982084	1.00398	0.978766	0.533976	0.53835	0.588173	0.507734	0.509445	0.496514	0.44422	0.467039	0.47978	0.464947	0.460003	0.450305	0.459623	0.368535	0.436233	0.4214	0.344384	0.348188	0.376902	0.361879	0.36264	0.349709	0.28049	0.367584
	22	1	0.947673	0.815433	0.789743	0.720732	0.792492	0.957626	0.886909	0.842165	0.761968	0.85373	0.793061	0.751161	0.844725	0.831453	0.790786	1.06892	0.930041	0.974026	1.02635	0.929662	0.982084	1.00398	0.978766	0.496413	0.479096	0.399548	0.457811	0.42877	0.497676	0.439773	0.502727	0.440314	0.503268	0.462682	0.511565	0.492084	0.397203	0.354091	0.460697	0.428409	0.496594	0.51842	0.534654	0.470438	0.498939	0.568927	0.511565
	23	1	0.947673	0.815433	0.789743	0.720732	0.792492	0.957626	0.886909	0.842165	0.761968	0.85373	0.793061	0.751161	0.844725	0.831453	0.790786	1.06892	0.930041	0.974026	1.02635	0.929662	0.982084	1.00398	0.978766	0.194762	0.200718	0.227282	0.214536	0.246342	0.222041	0.200123	0.202386	0.256467	0.21811	0.216204	0.224304	0.209414	0.20453	0.220373	0.239909	0.224542	0.206317	0.216204	0.214536	0.194881	0.198455	0.211916	0.203101
	24	1	0.947673	0.815433	0.789743	0.720732	0.792492	0.957626	0.886909	0.842165	0.761968	0.85373	0.793061	0.751161	0.844725	0.831453	0.790786	1.06892	0.930041	0.974026	1.02635	0.929662	0.982084	1.00398	0.978766	1.9006	1.68825	1.63922	1.73482	1.69417	1.76079	1.80962	1.81244	1.65437	1.55746	1.48586	1.38979	1.42762	1.47871	1.55229	1.41416	1.48925	1.53535	1.57101	1.63283	1.75467	1.95668	2.05087	2.17064
	25	1	0.947673	0.815433	0.789743	0.720732	0.792492	0.957626	0.886909	0.842165	0.761968	0.85373	0.793061	0.751161	0.844725	0.831453	0.790786	1.06892	0.930041	0.974026	1.02635	0.929662	0.982084	1.00398	0.978766	1.21126	1.28831	1.32649	1.35449	1.28763	1.19089	1.26353	1.23943	1.16798	1.27201	1.20192	1.27744	1.22263	1.25572	1.3825	1.10603	1.30239	1.28237	1.24723	1.31682	1.28254	1.21584	1.28169	1.26607
	26	1	0.947673	0.815433	0.789743	0.720732	0.792492	0.957626	0.886909	0.842165	0.761968	0.85373	0.793061	0.751161	0.844725	0.831453	0.790786	1.06892	0.930041	0.974026	1.02635	0.929662	0.982084	1.00398	0.978766	0.655125	0.689628	0.582888	0.566884	0.559837	0.542952	0.609756	0.525627	0.531793	0.480993	0.496849	0.518873	0.477322	0.491711	0.532381	0.516964	0.417859	0.44693	0.519167	0.377189	0.367205	0.536051	0.465283	0.393339
	27	1	0.947673	0.815433	0.789743	0.720732	0.792492	0.957626	0.886909	0.842165	0.761968	0.85373	0.793061	0.751161	0.844725	0.831453	0.790786	1.06892	0.930041	0.974026	1.02635	0.929662	0.982084	1.00398	0.978766	1.23151	1.21656	1.15693	1.12719	1.10302	1.25505	1.23135	1.21831	1.35046	1.31738	1.23374	1.2587	1.2859	1.25409	1.15518	1.2323	1.3907	1.28637	1.17649	1.24948	1.21577	1.18682	1.12321	1.0957
	28	1	0.947673	0.815433	0.789743	0.720732	0.792492	0.957626	0.886909	0.842165	0.761968	0.85373	0.793061	0.751161	0.844725	0.831453	0.790786	1.06892	0.930041	0.974026	1.02635	0.929662	0.982084	1.00398	0.978766	0.773975	0.747753	0.694473	0.641528	0.705664	0.565199	0.570377	0.569375	0.444276	0.514759	0.573383	0.494382	0.583905	0.443274	0.441938	0.455466	0.46031	0.428576	0.545825	0.446614	0.463817	0.477847	0.449788	0.449955
	29	1	0.947673	0.815433	0.789743	0.720732	0.792492	0.957626	0.886909	0.842165	0.761968	0.85373	0.793061	0.751161	0.844725	0.831453	0.790786	1.06892	0.930041	0.974026	1.02635	0.929662	0.982084	1.00398	0.978766	0.389693	0.416337	0.344862	0.320072	0.269449	0.27443	0.248829	0.216625	0.232032	0.257865	0.258096	0.223923	0.227861	0.22763	0.23736	0.230989	0.254273	0.188475	0.184884	0.211412	0.210138	0.214192	0.22902	0.165886
	30	1	0.947673	0.815433	0.789743	0.720732	0.792492	0.957626	0.886909	0.842165	0.761968	0.85373	0.793061	0.751161	0.844725	0.831453	0.790786	1.06892	0.930041	0.974026	1.02635	0.929662	0.982084	1.00398	0.978766	0.389273	0.362673	0.469071	0.414804	0.392798	0.385641	0.399635	0.371326	0.422175	0.408394	0.447279	0.413415	0.438092	0.406151	0.358614	0.401451	0.38062	0.390768	0.453047	0.382649	0.367801	0.376774	0.382008	0.372287
	31	1	0.947673	0.815433	0.789743	0.720732	0.792492	0.957626	0.886909	0.842165	0.761968	0.85373	0.793061	0.751161	0.844725	0.831453	0.790786	1.06892	0.930041	0.974026	1.02635	0.929662	0.982084	1.00398	0.978766	0.182459	0.210393	0.189644	0.19909	0.202642	0.201916	0.192308	0.197152	0.187464	0.205952	0.183347	0.203207	0.186818	0.219758	0.205306	0.210716	0.206033	0.192631	0.195941	0.206033	0.196103	0.188675	0.214752	0.185527
	32	1	0.947673	0.815433	0.789743	0.720732	0.792492	0.957626	0.886909	0.842165	0.761968	0.85373	0.793061	0.751161	0.844725	0.831453	0.790786	1.06892	0.930041	0.974026	1.02635	0.929662	0.982084	1.00398	0.978766	0.617776	0.519235	0.568085	0.58657	0.557523	0.523676	0.529317	0.482267	0.516714	0.488628	0.49595	0.506272	0.507232	0.529197	0.472664	0.528477	0.461622	0.329953	0.292385	0.263818	0.246654	0.31807	0.242454	0.22565
	33	1	0.947673	0.815433	0.789743	0.720732	0.792492	0.957626	0.886909	0.842165	0.761968	0.85373	0.793061	0.751161	0.844725	0.831453	0.790786	1.06892	0.930041	0.974026	1.02635	0.929662	0.982084	1.00398	0.978766	0.197318	0.180694	0.185839	0.193756	0.23888	0.210381	0.18485	0.185048	0.203849	0.188016	0.207214	0.22463	0.227995	0.213745	0.257681	0.215328	0.239474	0.259661	0.22087	0.266192	0.237692	0.221662	0.242046	0.216912
	34	1	0.947673	0.815433	0.789743	0.720732	0.792492	0.957626	0.886909	0.842165	0.761968	0.85373	0.793061	0.751161	0.844725	0.831453	0.790786	1.06892	0.930041	0.974026	1.02635	0.929662	0.982084	1.00398	0.978766	0.220742	0.256169	0.224527	0.210901	0.182589	0.203179	0.182286	0.224678	0.223164	0.200454	0.216654	0.241332	0.260106	0.35034	0.312339	0.415897	0.383194	0.393035	0.360938	0.403936	0.49947	0.438455	0.410901	0.456018
	35	1	0.947673	0.815433	0.789743	0.720732	0.792492	0.957626	0.886909	0.842165	0.761968	0.85373	0.793061	0.751161	0.844725	0.831453	0.790786	1.06892	0.930041	0.974026	1.02635	0.929662	0.982084	1.00398	0.978766	1.60114	1.63449	1.77106	1.80698	1.92177	1.9421	2.00518	2.00027	1.88361	1.76492	1.6029	1.51847	1.38334	1.24176	1.22607	1.16181	1.16005	1.02952	1.02098	0.982552	0.990984	0.981752	0.884889	0.909705
	36	1	0.947673	0.815433	0.789743	0.720732	0.792492	0.957626	0.886909	0.842165	0.761968	0.85373	0.793061	0.751161	0.844725	0.831453	0.790786	1.06892	0.930041	0.974026	1.02635	0.929662	0.982084	1.00398	0.978766	0.181479	0.210656	0.181353	0.200721	0.185126	0.203991	0.19984	0.215435	0.185	0.184371	0.214681	0.19242	0.175819	0.197702	0.182611	0.223736	0.216064	0.193301	0.194181	0.190282	0.188899	0.222101	0.178586	0.196067
	37	1	0.947673	0.815433	0.789743	0.720732	0.792492	0.957626	0.886909	0.842165	0.761968	0.85373	0.793061	0.751161	0.844725	0.831453	0.790786	1.06892	0.930041	0.974026	1.02635	0.929662	0.982084	1.00398	0.978766	0.193209	0.189243	0.18734	0.223983	0.185278	0.189402	0.174174	0.190988	0.17116	0.195747	0.167353	0.174015	0.201458	0.218748	0.198285	0.214465	0.188133	0.181788	0.204947	0.192892	0.195747	0.186388	0.18845	0.176236
	38	1	0.947673	0.815433	0.789743	0.720732	0.792492	0.957626	0.886909	0.842165	0.761968	0.85373	0.793061	0.751161	0.844725	0.831453	0.790786	1.06892	0.930041	0.974026	1.02635	0.929662	0.982084	1.00398	0.978766	1.06529	1.12555	1.08309	1.12632	1.12723	1.11707	1.24033	1.07902	1.14335	1.15281	1.09941	1.18035	1.07244	1.11525	1.14335	1.05415	1.21377	1.07587	1.14132	1.14776	1.06129	1.05212	1.09037	0.992766
	39	1	0.947673	0.815433	0.789743	0.720732	0.792492	0.957626	0.886909	0.842165	0.761968	0.85373	0.793061	0.751161	0.844725	0.831453	0.790786	1.06892	0.930041	0.974026	1.02635	0.929662	0.982084	1.00398	0.978766	0.21628	0.200218	0.203667	0.197774	0.20435	0.201871	0.195115	0.202949	0.192923	0.190085	0.193606	0.203703	0.195834	0.214555	0.194792	0.189546	0.197954	0.197559	0.209955	0.190156	0.209416	0.207512	0.192205	0.198169
	40	1	0.947673	0.815433	0.789743	0.720732	0.792492	0.957626	0.886909	0.842165	0.761968	0.85373	0.793061	0.751161	0.844725	0.831453	0.790786	1.06892	0.930041	0.974026	1.02635	0.929662	0.982084	1.00398	0.978766	0.22508	0.213541	0.223489	0.199084	0.205318	0.208236	0.206777	0.207573	0.197227	0.208766	0.19789	0.207307	0.233039	0.226672	0.240201	0.204787	0.205451	0.213409	0.237415	0.200013	0.220704	0.198288	0.201604	0.207573
	41	1	0.947673	0.815433	0.789743	0.720732	0.792492	0.957626	0.886909	0.842165	0.761968	0.85373	0.793061	0.751161	0.844725	0.831453	0.790786	1.06892	0.930041	0.974026	1.02635	0.929662	0.982084	1.00398	0.978766	0.658933	0.677009	0.699189	0.662775	0.672643	0.662775	0.651249	0.711414	0.645398	0.616233	0.635793	0.606453	0.672381	0.647145	0.619114	0.661378	0.681113	0.631776	0.594926	0.607937	0.563839	0.599205	0.632387	0.649939
	42	1	0.947673	0.815433	0.789743	0.720732	0.792492	0.957626	0.886909	0.842165	0.761968	0.85373	0.793061	0.751161	0.844725	0.831453	0.790786	1.06892	0.930041	0.974026	1.02635	0.929662	0.982084	1.00398	0.978766	0.641231	0.56592	0.539569	0.463467	0.492727	0.467042	0.516917	0.530674	0.521905	0.52153	0.562678	0.597881	0.58454	0.610142	0.663509	0.696427	0.733044	0.777308	0.89809	0.893185	0.855155	0.923526	0.938697	1.01043
	43	1	0.947673	0.815433	0.789743	0.720732	0.792492	0.957626	0.886909	0.842165	0.761968	0.85373	0.793061	0.751161	0.844725	0.831453	0.790786	1.06892	0.930041	0.974026	1.02635	0.929662	0.982084	1.00398	0.978766	2.39526	1.72499	1.23268	0.947647	1.0367	0.909453	0.882353	0.830756	0.841753	0.884808	0.816323	0.89281	0.781368	0.853683	0.763499	0.752354	0.739688	0.767279	0.68436	0.651075	0.695553	0.72118	0.749409	0.637182
	44	1	0.947673	0.815433	0.789743	0.720732	0.792492	0.957626	0.886909	0.842165	0.761968	0.85373	0.793061	0.751161	0.844725	0.831453	0.790786	1.06892	0.930041	0.974026	1.02635	0.929662	0.982084	1.00398	0.978766	0.273157	0.319579	0.457379	0.402259	0.348214	0.400011	0.425128	0.537811	0.614237	0.527354	0.405289	0.373331	0.418971	0.313226	0.276773	0.256934	0.279607	0.229667	0.278043	0.26485	0.25537	0.243447	0.234162	0.254002
	45	1	0.947673	0.815433	0.789743	0.720732	0.792492	0.957626	0.886909	0.842165	0.761968	0.85373	0.793061	0.751161	0.844725	0.831453	0.790786	1.06892	0.930041	0.974026	1.02635	0.929662	0.982084	1.00398	0.978766	0.183438	0.188785	0.213257	0.191664	0.201844	0.20246	0.207705	0.225699	0.200507	0.18971	0.20791	0.205751	0.212023	0.21408	0.22611	0.236084	0.235981	0.209247	0.228681	0.22066	0.21593	0.237215	0.21881	0.246058
	46	1	0.947673	0.815433	0.789743	0.720732	0.792492	0.957626	0.886909	0.842165	0.761968	0.85373	0.793061	0.751161	0.844725	0.831453	0.790786	1.06892	0.930041	0.974026	1.02635	0.929662	0.982084	1.00398	0.978766	0.306598	0.303265	0.278271	0.293915	0.279382	0.306968	0.301414	0.295304	0.270217	0.252721	0.264755	0.274846	0.243093	0.25522	0.266144	0.249481	0.280307	0.257535	0.264292	0.251795	0.251888	0.243001	0.243371	0.27429
	47	1	0.947673	0.815433	0.789743	0.720732	0.792492	0.957626	0.886909	0.842165	0.761968	0.85373	0.793061	0.751161	0.844725	0.831453	0.790786	1.06892	0.930041	0.974026	1.02635	0.929662	0.982084	1.00398	0.978766	0.192504	0.200385	0.172969	0.188228	0.183114	0.192504	0.197283	0.183617	0.194181	0.203404	0.185964	0.193342	0.188815	0.198289	0.166345	0.183365	0.191666	0.190827	0.199715	0.191414	0.191917	0.170956	0.195522	0.202817
	48	1	0.947673	0.815433	0.789743	0.720732	0.792492	0.957626	0.886909	0.842165	0.761968	0.85373	0.793061	0.751161	0.844725	0.831453	0.790786	1.06892	0.930041	0.974026	1.02635	0.929662	0.982084	1.00398	0.978766	0.192028	0.21703	0.238039	0.201062	0.204634	0.215874	0.269238	0.201587	0.202848	0.236358	0.209991	0.231001	0.207785	0.205264	0.213563	0.210306	0.231316	0.232997	0.22911	0.199171	0.231631	0.225959	0.242766	0.213563
	49	1	0.947673	0.815433	0.789743	0.720732	0.792492	0.957626	0.886909	0.842165	0.761968	0.85373	0.793061	0.751161	0.844725	0.831453	0.790786	1.06892	0.930041	0.974026	1.02635	0.929662	0.982084	1.00398	0.978766	0.405014	0.414665	0.398727	0.379866	0.403774	0.382965	0.355693	0.415374	0.36499	0.367647	0.403951	0.385268	0.34976	0.372694	0.35711	0.405456	0.458939	0.397487	0.426708	0.441052	0.391466	0.444063	0.397753	0.373225
	50	1	0.947673	0.815433	0.789743	0.720732	0.792492	0.957626	0.886909	0.842165	0.761968	0.85373	0.793061	0.751161	0.844725	0.831453	0.790786	1.06892	0.930041	0.974026	1.02635	0.929662	0.982084	1.00398	0.978766	1.80768	1.80635	1.92656	1.80738	1.8277	1.91599	1.95797	1.93703	1.83858	1.9282	1.9937	1.85306	1.89792	2.0094	1.86548	1.87595	1.85973	1.84988	1.84218	1.88262	1.9395	1.9049	1.91455	1.92235
	51	1	0.947673	0.815433	0.789743	0.720732	0.792492	0.957626	0.886909	0.842165	0.761968	0.85373	0.793061	0.751161	0.844725	0.831453	0.790786	1.06892	0.930041	0.974026	1.02635	0.929662	0.982084	1.00398	0.978766	0.218521	0.200482	0.203317	0.203317	0.222257	0.200096	0.217232	0.259493	0.219552	0.235915	0.221484	0.231534	0.204863	0.235915	0.213496	0.194684	0.183217	0.190819	0.193525	0.216202	0.179352	0.203059	0.184248	0.235142
	52	1	0.947673	0.815433	0.789743	0.720732	0.792492	0.957626	0.886909	0.842165	0.761968	0.85373	0.793061	0.751161	0.844725	0.831453	0.790786	1.06892	0.930041	0.974026	1.02635	0.929662	0.982084	1.00398	0.978766	0.354835	0.375174	0.398235	0.412979	0.386213	0.398689	0.393623	0.459857	0.412223	0.416911	0.44776	0.422204	0.458118	0.446021	0.456303	0.455774	0.461369	0.501896	0.471879	0.476038	0.528662	0.444735	0.518757	0.476945
	53	1	0.947673	0.815433	0.789743	0.720732	0.792492	0.957626	0.886909	0.842165	0.761968	0.85373	0.793061	0.751161	0.844725	0.831453	0.790786	1.06892	0.930041	0.974026	1.02635	0.929662	0.982084	1.00398	0.978766	0.441195	0.4656	0.405437	0.442999	0.442362	0.396842	0.447774	0.464432	0.424112	0.40671	0.436208	0.441195	0.455838	0.385488	0.357264	0.281928	0.244684	0.238105	0.255401	0.221765	0.296358	0.321187	0.216884	0.270998
	54	1	0.947673	0.815433	0.789743	0.720732	0.792492	0.957626	0.886909	0.842165	0.761968	0.85373	0.793061	0.751161	0.844725	0.831453	0.790786	1.06892	0.930041	0.974026	1.02635	0.929662	0.982084	1.00398	0.978766	0.202679	0.203981	0.228324	0.203461	0.205934	0.224549	0.213614	0.211661	0.239258	0.230276	0.215436	0.242252	0.202679	0.223117	0.220253	0.220123	0.224288	0.199946	0.212833	0.202029	0.224549	0.215957	0.22598	0.213484
	55	1	0.947673	0.815433	0.789743	0.720732	0.792492	0.957626	0.886909	0.842165	0.761968	0.85373	0.793061	0.751161	0.844725	0.831453	0.790786	1.06892	0.930041	0.974026	1.02635	0.929662	0.982084	1.00398	0.978766	0.201976	0.187361	0.204543	0.206782	0.196709	0.206255	0.196841	0.182621	0.19401	0.204873	0.201976	0.211193	0.193154	0.195129	0.213299	0.187427	0.206321	0.207177	0.18453	0.190653	0.192957	0.214484	0.206848	0.20902
	56	1	0.947673	0.815433	0.789743	0.720732	0.792492	0.957626	0.886909	0.842165	0.761968	0.85373	0.793061	0.751161	0.844725	0.831453	0.790786	1.06892	0.930041	0.974026	1.02635	0.929662	0.982084	1.00398	0.978766	0.346119	0.29065	0.261798	0.314924	0.305981	0.336643	0.279578	0.304278	0.274148	0.309282	0.313221	0.262224	0.328126	0.290118	0.295548	0.333556	0.293631	0.348035	0.38945	0.309069	0.322164	0.293418	0.313647	0.313008
	57	1	0.947673	0.815433	0.789743	0.720732	0.792492	0.957626	0.886909	0.842165	0.761968	0.85373	0.793061	0.751161	0.844725	0.831453	0.790786	1.06892	0.930041	0.974026	1.02635	0.929662	0.982084	1.00398	0.978766	0.70903	0.621865	0.631339	0.63289	0.620056	0.62488	0.546414	0.382507	0.226266	0.269676	0.220409	0.255378	0.247885	0.286385	0.315756	0.315153	0.341337	0.306454	0.363903	0.36063	0.295084	0.253225	0.254947	0.214121
	58	1	0.947673	0.815433	0.789743	0.720732	0.792492	0.957626	0.886909	0.842165	0.761968	0.85373	0.793061	0.751161	0.844725	0.831453	0.790786	1.06892	0.930041	0.974026	1.02635	0.929662	0.982084	1.00398	0.978766	0.719727	0.721466	0.691449	0.682527	0.612361	0.633986	0.609791	0.575766	0.550513	0.532367	0.486018	0.521328	0.509154	0.514069	0.515203	0.53282	0.501064	0.490706	0.479364	0.444433	0.418499	0.35786	0.288677	0.336614
	59	1	0.947673	0.815433	0.789743	0.720732	0.792492	0.957626	0.886909	0.842165	0.761968	0.85373	0.793061	0.751161	0.844725	0.831453	0.790786	1.06892	0.930041	0.974026	1.02635	0.929662	0.982084	1.00398	0.978766	0.243022	0.250921	0.277616	0.252363	0.225437	0.26989	0.25144	0.314055	0.298257	0.297508	0.339078	0.360123	0.427178	0.495731	0.4537	0.50167	0.551889	0.547334	0.610295	0.602511	0.574375	0.61606	0.657516	0.639123
	60	1	0.947673	0.815433	0.789743	0.720732	0.792492	0.957626	0.886909	0.842165	0.761968	0.85373	0.793061	0.751161	0.844725	0.831453	0.790786	1.06892	0.930041	0.974026	1.02635	0.929662	0.982084	1.00398	0.978766	0.845503	0.829698	0.647408	0.521404	0.590421	0.582606	0.574791	0.692278	0.664004	0.736358	0.717128	0.647672	0.50393	0.509199	0.427098	0.522194	0.603153	0.388287	0.453177	0.514204	0.488564	0.490583	0.457304	0.3493
	mean	1	0.953113	0.828219	0.803426	0.742943	0.803003	0.957264	0.889064	0.847203	0.777837	0.859389	0.803246	0.76318	0.84475	0.828864	0.790858	1.04938	0.956391	1.1009	1.13343	1.02567	1.05983	1.07372	1.05335	0.880144	0.893579	1.04532	1.05102	1.02354	0.97486	0.958989	0.955729	0.956145	0.972374	1.06889	1.06077	1.03826	1.03603	1.03433	1.05833	1.153	1.13312	1.13653	1.14212	1.13016	1.12364	1.08994	1.0739
	se	0	0.00310195	0.00617914	0.00640657	0.0102898	0.00579713	0.00417116	0.0034882	0.00417484	0.00852203	0.00528117	0.00505278	0.00669417	0.00457214	0.00757566	0.0063725	0.0114116	0.0264096	0.0971913	0.0840933	0.0723084	0.0622524	0.0575533	0.0589392	0.151927	0.155171	0.22107	0.230866	0.216746	0.201484	0.198911	0.200844	0.211072	0.214699	0.233816	0.233323	0.230598	0.233585	0.234527	0.23915	0.259426	0.260278	0.257547	0.262845	0.260782	0.260714	0.254662	0.25801
[truncated: 452 more columns]

## Sheet: g
Mouse CD8+ T cells
	Cell ID/Time (sec)	0	1	2	3	4	5	6	7	8	9	10	11	12	13	14	15	16	17	18	19	20	21	22	23	24	25	26	27	28	29	30	31	32	33	34	35	36	37	38	39	40	41	42	43	44	45	46	47
PIC+	1	1	1.08778	1.01432	0.905338	1.01668	0.915902	0.841952	0.71643	1.01043	0.905199	0.933834	1.01105	1.0408	0.953155	1.07256	1.05699	1.06776	1.07805	1.21719	1.16159	1.2933	1.18126	1.2646	1.139	1.30373	1.24138	1.26293	1.19544	1.17626	1.19287	1.26717	1.31262	1.1666	1.35099	1.16757	1.20086	1.2017	1.25334	1.16159	1.10488	1.11523	1.06408	1.17702	1.14804	1.08563	1.06026	1.09383	1.11197
	2	1	1.02995	1.16182	1.027	1.00634	1.0385	1.1006	0.335153	1.31347	1.17687	1.14855	1.23086	1.24458	1.20313	1.42543	1.2701	1.2757	1.2223	1.18631	1.20268	1.23897	1.25299	1.17982	1.18602	1.00089	1.18764	1.19442	0.980823	1.19118	1.10046	1.0829	1.21935	1.33383	1.2996	1.30565	1.32483	1.27379	1.27098	1.30816	1.39873	1.31848	1.28633	1.24251	1.35905	1.26317	1.22909	1.23779	1.21463
	3	1	1.08469	1.03731	0.969111	0.989761	1.02221	0.900477	1.04503	1.33232	1.24685	1.29232	1.3456	1.50577	1.49536	1.68859	1.77449	1.71896	1.8085	1.79974	1.70343	1.81154	1.85414	1.75445	1.75514	1.81666	1.8072	1.66907	1.7443	1.54941	1.6459	1.60902	1.68139	1.67323	1.6741	1.64842	1.57544	1.64677	1.67072	1.61015	1.50976	1.47731	1.58421	1.64017	1.51089	1.51471	1.54829	1.54742	1.53623
	4	1	0.941267	1.04637	0.928903	0.867852	1.09389	0.906878	0.871329	1.30448	1.24111	1.4347	1.14838	1.39219	1.33385	1.35162	1.41074	1.29714	1.59467	1.55216	1.6221	1.53864	1.71638	1.57457	1.68006	1.70788	1.43393	1.78671	1.51391	1.45363	1.58385	1.44706	1.50811	1.51121	1.47952	1.42968	1.43045	1.40572	1.46097	1.45788	1.56298	1.37442	1.23648	1.37094	1.52087	1.19938	1.26662	1.23725	1.58462
	5	1	1	1.02889	1.0674	0.988996	1.33287	0.858322	0.902338	1.11417	1.74966	1.54608	1.77166	1.84182	1.94085	1.77992	1.53232	1.59147	1.50344	1.14718	1.86245	1.73315	1.47593	1.5282	1.37276	1.49106	1.30949	1.23384	1.09766	2.03439	1.55433	1.55296	1.41541	1.37689	1.60385	1.40165	1.46492	1.48831	1.29161	1.1967	1.12655	1.48281	1.5227	1.0729	1.29298	1.17744	1.3425	1.39752	1.5392
	6	1	0.812547	1.05439	1.00531	0.962307	0.988869	1.05818	0.96939	1.31065	1.62838	1.56489	1.43688	1.69188	1.55553	1.49608	1.41791	1.4981	1.47559	1.47913	1.34758	1.3104	1.4508	1.53048	1.54996	1.39008	1.71313	1.51126	1.52669	1.45029	1.7832	1.70276	1.58361	1.83203	1.77081	1.54718	1.66684	1.72755	1.50974	1.69719	1.60713	1.53757	1.50443	1.52289	1.71186	1.45914	1.57779	1.46471	1.638
	7	1	0.908845	1.00542	0.895307	1.07401	1.04061	1.05054	0.67148	2.3213	1.43592	1.82852	1.55596	1.15162	1.65704	1.787	2.1083	2.19043	2.19224	1.81588	1.84116	1.97924	2.04964	1.87996	1.81769	1.69314	2.00812	1.9991	1.81408	1.83935	1.54061	1.92238	1.59206	1.79693	1.73556	1.80325	1.31769	2.25181	1.80776	1.91245	1.54332	1.69765	1.47022	1.51354	1.38628	1.31137	1.22202	1.53249	1.67419
	8	1	0.898721	0.966894	0.977517	0.986696	0.996081	1.03703	1.15182	1.70957	1.7795	1.60076	1.39387	1.41017	1.35118	1.36469	1.24866	1.30672	1.29311	1.26042	1.1743	1.33426	1.31374	1.25433	1.28991	1.22896	1.33148	1.29899	1.26351	1.39882	1.41574	1.51495	1.52104	1.38985	1.4902	1.38707	1.38634	1.47587	1.44637	1.50196	1.41471	1.38408	1.40109	1.41636	1.48866	1.36634	1.37252	1.38769	1.36118
	9	1	1.08256	0.893081	0.943157	0.97733	0.973947	0.819827	0.644899	1.40044	1.21993	1.30283	1.17205	1.3282	1.25782	1.22027	1.27102	1.37811	1.32685	1.28235	1.35442	1.38335	1.32397	1.31974	1.34123	1.42362	1.35189	1.11876	1.2497	1.18051	1.28912	1.19675	1.30621	1.23651	1.22568	1.18017	1.15649	1.12739	1.11216	1.191	1.10387	1.16156	1.24547	1.11132	1.10049	1.19658	1.11589	1.10303	1.05346
	10	1	0.830054	0.966369	0.970662	0.903757	0.987478	0.75814	0.992129	1.19893	1.56315	1.55456	1.59463	1.56315	1.44472	1.61252	1.45868	1.53775	1.38927	1.25331	1.28873	1.49767	1.31807	1.38676	1.35456	1.21073	1.30447	1.13166	1.41181	1.40787	1.5381	1.46869	1.24293	1.37889	1.1127	1.35098	1.29803	1.20787	1.34955	1.15098	1.10662	1.30125	1.28658	1.20465	1.20894	1.24043	1.11556	1.31914	1.24043
	11	1	0.979879	1.23541	1.12274	1.21932	0.942991	0.942991	1.02616	1.61301	1.82562	1.53119	2.01811	1.87726	1.63581	1.7277	1.90007	1.37223	1.80416	1.84239	1.55466	1.58082	1.86318	1.8283	1.5218	1.59691	1.91147	1.70087	1.78001	1.68679	1.46412	1.85312	1.49966	1.73441	1.69282	1.72099	1.64856	2.13078	1.70154	1.6499	1.43058	1.52649	1.50168	1.79209	1.77666	1.556	1.52515	1.52649	1.86854
	12	1	0.974265	0.778799	0.621324	0.900123	0.767157	0.764706	1.03125	1.02941	1.57353	1.43382	1.43689	1.47549	1.37194	1.49142	1.5435	1.42279	1.68811	1.5386	1.77022	1.50123	1.57782	1.55392	1.69669	1.82475	1.75123	1.51532	1.58578	1.39522	1.67096	1.3701	1.69179	1.44056	1.46752	1.45527	1.76532	1.59559	1.52819	1.59007	1.2451	1.59559	1.78615	1.46998	1.29718	1.47059	1.36336	1.34865	1.39093
	13	1	0.842105	1.15351	1.06579	0.671053	0.916667	0.815789	0.671053	0.850877	0.934211	0.807018	0.798246	0.842105	0.758772	1.18421	0.97807	0.723684	1.20614	0.811404	0.596491	1.44737	0.79386	0.986842	1.0307	1.07456	0.811404	0.785088	1.01754	1.0307	1.15351	0.684211	0.833333	0.758772	1.47807	0.986842	0.828947	0.833333	0.842105	0.530702	1.25	0.785088	0.785088	0.921053	0.986842	1.10526	0.736842	1.09649	0.697368
	14	1	1.13018	0.985444	0.915683	0.89838	1.01126	0.981049	1.02527	1.20571	1.62153	1.41005	1.41197	1.48311	1.44164	1.50124	1.41225	1.46828	1.47734	1.44823	1.26559	1.43697	1.27547	1.5287	1.37737	1.49794	1.18484	1.27822	1.22302	1.43669	1.38176	1.39247	1.33727	1.33809	1.32821	1.45619	1.53831	1.28454	1.32354	1.19418	1.29003	1.3153	1.24197	1.27602	1.38314	1.37297	1.30047	1.45125	1.24004
	15	1	0.956673	0.952126	0.914683	0.943835	0.811714	0.787376	0.905857	0.993314	1.31479	1.1578	1.22198	1.12436	1.15913	1.23643	1.05777	1.12436	1.12009	1.05162	1.06312	1.15084	1.12757	1.14469	1.15031	1.19631	1.19604	1.25515	1.23242	1.26745	1.09521	1.1594	1.21717	1.25916	1.06098	0.953998	1.115	1.06018	1.15218	1.00776	1.0329	1.13961	0.958278	0.963092	0.835785	0.90559	0.980476	0.954266	0.954266
	16	1	0.966392	1.11557	0.903892	1.16392	0.948703	1.04245	0.931604	1.67925	1.55483	1.3408	1.09788	1.35908	1.49646	1.11792	1.16333	1.14446	1.38797	1.13384	0.882665	1.23585	0.876769	1.02358	0.958726	0.989387	1.0395	1.02123	0.961085	0.84375	0.910377	0.932783	1.06781	0.745283	0.925708	0.743514	0.81191	0.82842	0.809552	0.84375	0.695755	0.743514	0.915094	0.727005	0.873231	0.827241	0.65566	0.588443	0.726415
	17	1	1.15572	1.04862	1.02628	1.27398	1.16623	1.01708	1.10775	1.89225	2.08016	1.55913	1.8594	1.63272	1.57293	1.68791	1.47635	1.56373	1.45861	1.46452	1.21485	1.43364	1.51971	1.71551	1.77989	1.71748	1.53745	1.7339	1.62812	1.44678	1.73587	1.48555	1.43101	1.42576	1.9113	1.37911	1.33771	1.62418	1.36399	1.2339	1.33574	1.45664	1.32983	1.27858	1.0138	1.27201	1.40999	1.37911	1.13601
	18	1	0.887563	1.00459	0.871501	0.910968	0.897201	0.78614	0.435521	1.35337	1.55576	1.45158	1.31574	1.36485	1.39422	1.29601	1.30886	1.32446	1.21386	1.16567	1.53052	1.19321	1.40982	1.21019	1.12207	1.5117	1.05782	1.22855	1.18816	1.34603	1.05186	1.32721	0.990821	0.916934	1.15374	0.993575	1	1.09087	0.941257	0.869206	0.906379	0.862781	0.729234	0.776503	0.632859	0.709959	0.689766	0.679211	0.859569
	19	1	1.01577	0.982625	0.780807	0.814221	0.9444	0.926758	1.14221	1.77011	1.83026	1.76156	1.62122	1.75221	1.34082	1.28682	1.33066	1.39722	1.4456	1.39107	1.3189	1.34109	1.14675	1.05052	1.09543	1.16733	1.09383	1.13553	1.24913	1.13873	1.10559	1.11067	1.1962	1.17616	1.08099	1.00989	1.11334	1.10024	1.01684	0.936648	1.0711	1.01443	1.05159	0.92649	0.937984	1.14729	1.07057	1.11601	1.0278
	20	1	1.1084	1.1254	1.36982	1.20298	1.51328	1.25824	1.70882	1.73007	2.0542	1.90223	1.51753	1.51435	1.93199	1.67588	1.67694	1.78959	1.36238	1.38682	1.52816	1.35282	1.65675	1.5101	1.42402	1.29756	1.64612	1.2508	1.46652	1.13709	1.26142	1.35069	1.39957	1.38151	1.45802	1.18066	1.16684	1.2763	1.3135	1.01063	1.19766	1.09033	1.23273	1.00531	1.28055	1.08714	0.962806	0.782147	1.22742
	21	1	0.976526	0.867264	1.08109	0.85446	0.962441	1.00811	0.591549	1.77294	1.58003	1.63082	1.6513	1.4554	1.58771	1.43449	1.42382	1.47375	1.60819	1.90312	1.69569	1.84977	1.82074	2.01921	1.67819	1.72172	1.6402	1.5732	1.62783	1.54204	1.6927	1.65941	1.66411	1.551	1.69996	1.31925	1.54204	1.32778	1.71362	1.44644	1.3837	1.27059	1.63636	1.41613	1.33803	1.29706	1.21426	1.40717	1.45327
	22	1	0.660915	1.16652	0.795513	0.996549	0.822261	0.814495	0.765315	1.33995	1.99741	2.01381	1.94737	1.63503	1.79724	1.63417	1.88611	2.01122	2.32701	2.76531	2.51079	2.64107	3.06385	2.89301	3.17947	3.54702	3.69974	3.22778	3.73512	3.15358	3.15099	3.53322	3.27265	3.59534	3.34513	3.06212	3.78343	3.5522	3.37619	3.50992	2.88956	3.77135	3.17601	3.28387	3.22174	3.55047	2.92752	3.43486	3.43313
	23	1	1.27066	1.30794	1.06969	1.65316	1.30308	1.70178	1.77472	1.84441	2.78444	3	3.14911	2.90438	2.84603	3.66937	3.73582	3.23015	3.96596	2.63209	3.82658	3.64344	4.24635	4.05348	3.67261	3.03566	3.41815	3.9141	3.40843	3.40843	3.52836	3.05024	4.20746	3.3987	3.35981	3.9611	3.17828	4.09238	3.43112	3.8363	3.6564	3.20259	3.44084	3.08104	3.08104	2.73744	3.13128	2.87196	3.52836
	24	1	1.07619	0.998621	0.940244	0.975983	1.06045	0.926684	0.405309	1.25316	1.23926	1.22259	1.18421	1.24856	1.22374	1.1633	1.27649	1.39899	1.16422	1.35635	1.32728	1.38554	1.26718	1.40772	1.47989	1.49701	1.39106	1.32418	1.39623	1.29717	1.31211	1.29016	1.27545	1.24661	1.22144	1.18157	1.21443	1.28074	1.27247	1.30683	1.27476	1.44932	1.29074	1.27465	1.43944	1.3621	1.30579	1.32418	1.35325
	25	1	1.07942	1.11256	0.994507	1.05484	1.15315	1.05083	1.04888	0.958756	1.01238	1.17568	1.11247	1.16944	1.13341	1.17745	1.32362	1.21302	1.37808	1.31971	1.274	1.29727	1.28238	1.45219	1.43311	1.31999	1.50163	1.44875	1.49102	1.44316	1.34941	1.35993	1.39503	1.41979	1.43813	1.46215	1.36719	1.40946	1.3023	1.34513	1.36784	1.26599	1.38656	1.31962	1.3711	1.3738	1.29858	1.28256	1.29336
	26	1	0.991003	0.914194	0.869284	0.908023	0.856495	0.855008	0.731504	0.932486	1.05658	1.02134	1.09726	1.07599	1.11317	1.11242	1.08372	1.11116	1.17778	1.11614	1.2021	1.31103	1.31712	1.22262	1.27697	1.24686	1.18931	1.19362	1.23251	1.21451	1.22336	1.24552	1.17035	1.38293	1.26403	1.22292	1.19585	1.16529	1.09019	1.07629	1.1038	1.1128	1.11436	1.13495	0.583984	0.422634	0.364414	0.360696	0.318462
	27	1	1.02639	0.989241	0.959909	1.03907	0.997055	1.02118	1.06501	1.10963	1.25345	1.16557	1.31552	1.26863	1.23669	1.21495	1.13839	1.35311	1.24236	1.18007	1.19796	1.17101	1.15028	1.20498	1.25334	1.33545	1.3573	1.21767	1.3051	1.3325	1.34564	1.41302	1.38822	1.48686	1.29468	1.26625	1.38924	1.48313	1.41189	1.40747	1.35787	1.36331	1.39932	1.35368	1.39139	1.30985	1.3752	1.38199	1.30849
	28	1	1.03365	1.04203	1.11114	1.07149	0.990766	1.04883	0.688778	0.914405	0.910837	0.960913	0.944995	0.892709	0.88019	0.846315	0.862063	0.857361	0.877131	0.839631	0.868578	0.814706	0.799524	0.810514	0.867501	0.831417	0.849034	0.816405	0.823203	0.832153	0.791707	0.786325	0.830737	0.82224	0.821673	0.82241	0.842916	0.778565	0.797881	0.7908	0.803036	0.790857	0.839291	0.813743	0.788535	0.803263	0.824676	0.810287	0.863196
	29	1	1.1594	0.940143	0.839623	1.02115	0.893299	0.972999	0.985361	1.52277	1.6594	1.37183	1.34645	1.48634	1.40338	1.62264	1.41509	1.25114	1.10898	1.45381	1.30969	1.50455	1.26773	1.41542	1.18998	1.34385	1.30254	1.39297	1.25927	1.22186	1.21698	1.27033	1.26675	1.20462	1.36825	1.08393	1.26448	1.24854	1.08653	1.19681	1.02635	1.135	1.15517	1.03221	1.16298	0.93201	0.966168	1.10182	1.04327
	30	1	0.903589	1.00974	1.09374	1.09565	0.955136	1.01833	1.09698	1.731	1.85185	1.67831	1.51298	1.55155	1.53456	1.41523	1.36827	1.46774	1.42383	1.34612	1.27052	1.46888	1.48263	1.31138	1.30336	1.36922	1.43337	1.3824	1.40473	1.53188	1.53551	1.62848	1.67889	1.49771	1.63746	1.41657	1.57598	1.63975	1.53226	1.57675	1.42593	1.47194	1.52234	1.45743	1.56109	1.51279	1.58324	1.54276	1.49389
	mean	1	0.995703	1.03017	0.967899	1.01476	1.01014	0.969093	0.91463	1.38375	1.52124	1.4601	1.44072	1.44279	1.43508	1.47648	1.46368	1.45202	1.51073	1.43801	1.45889	1.52939	1.52941	1.53386	1.49926	1.51296	1.52336	1.48675	1.49377	1.47961	1.48739	1.48892	1.50657	1.48261	1.52503	1.43	1.45006	1.5203	1.43934	1.41825	1.3741	1.40713	1.40314	1.35252	1.35618	1.31899	1.28456	1.32537	1.37236
	se	0	0.0224997	0.0200017	0.0243477	0.0316182	0.0288005	0.0332392	0.0580117	0.0653491	0.0759754	0.0748575	0.0793109	0.0687558	0.069966	0.087405	0.0935042	0.0817578	0.101816	0.0789606	0.10454	0.0933565	0.122136	0.112083	0.106349	0.0999781	0.113981	0.11561	0.112665	0.100667	0.102715	0.103347	0.120486	0.111546	0.102135	0.114834	0.111015	0.129848	0.108682	0.125012	0.104046	0.113405	0.105639	0.1023	0.104138	0.104077	0.101849	0.106864	0.120578
PIC-	1	1	1.02821	1.07779	0.979901	0.914669	0.938858	0.884274	0.978561	1	0.923836	0.914457	0.918336	0.80402	0.822638	1.49457	1.92588	1.87976	1.95882	1.83907	1.84859	1.77299	1.82891	1.69513	1.61537	1.47341	1.43731	1.61728	1.60254	1.48103	1.44739	1.52228	1.42186	1.51114	1.46559	1.48829	1.49013	1.64556	1.47454	1.51262	1.42743	1.42708	1.42898	1.49344	1.37087	1.54126	1.51291	1.45931	1.52419
	2	2.59153	0.99987	0.893359	0.954325	0.967865	0.981406	0.924004	0.940071	1	0.967606	1.03045	1.22235	1.14525	1.26427	1.16489	1.18886	1.27418	1.32109	1.30904	1.33683	1.31033	1.31843	1.23026	1.35076	1.17156	1.25313	1.11474	1.02792	1.10094	1.01503	1.12912	1.00168	0.993197	0.988856	0.925948	0.974798	0.933074	0.920376	0.900421	1.02818	0.941691	0.900097	0.873016	0.873793	0.879948	0.848591	0.832847	0.857078
	3	1.32878	1.20054	1.15529	1.10044	1.03322	0.976209	1.04931	0.951293	1	0.838308	0.996799	1.09196	1.1328	1.19474	2.20512	2.7178	2.80682	2.96332	2.8839	2.82741	2.65308	2.68665	2.70032	2.76477	2.75802	2.78631	2.58785	2.70205	2.45436	2.59227	2.46388	2.38386	2.53024	2.53076	2.43377	2.40125	2.49554	2.474	2.24371	2.29466	2.47089	2.36188	2.25859	2.25746	2.22787	2.36811	2.37547	2.30747
	4	1.02387	1.32392	1.06841	1.31084	1.0165	1.33804	0.903445	1.55061	1	1.67924	0.998221	1.48634	0.929161	1.37633	0.950509	1.416	0.865276	1.37009	0.756591	1.40864	0.926411	1.26086	0.829047	1.20205	0.818535	1.15674	0.769368	1.10183	0.699984	1.03452	0.729743	0.977437	0.599871	1.05063	0.736374	0.95249	0.678797	1.00126	0.601326	0.839362	0.616044	0.998053	0.69028	1.09334	0.765809	1.13422	0.685266	1.19624
	5	2.26155	1.06645	1.04538	1.05031	1.09569	1.06392	0.993593	1.01334	1	0.970904	1.14378	1.12366	1.11537	1.2238	1.31776	1.58158	1.77447	1.97953	2.02129	1.97705	1.98715	1.98006	1.99242	2.0242	1.94482	1.88825	1.90574	1.86858	1.86296	1.76818	1.7733	1.81683	1.8353	1.74609	1.81125	1.8284	1.76497	1.80782	1.74145	1.74409	1.7315	1.77292	1.63521	1.68605	1.64863	1.58663	1.61636	1.58802
	6	1.82029	0.968301	0.959615	0.849141	0.860623	0.969549	0.986522	1.02651	1	0.978285	1.03449	1.09904	1.03829	1.01143	1.04997	1.18081	1.21775	1.25879	1.23238	1.26687	1.17792	1.26078	1.22823	1.24091	1.24446	1.27811	1.16014	1.19833	1.16893	1.20113	1.15196	1.12665	1.13269	1.13793	1.12415	1.26088	1.24451	1.21111	1.18391	1.22449	1.2193	1.18181	1.23163	1.30022	1.16064	1.1581	1.13848	1.17427
	7	1.76688	1.06832	1.12328	1.03665	1.08573	1.07239	1.06832	1.0276	1	1.08679	1.4255	1.48507	2.07224	2.22764	2.41932	2.5567	2.53491	2.50075	2.50385	2.40567	2.32635	2.39821	2.30365	2.2431	2.30274	2.3133	2.14462	2.28774	2.22968	2.22485	2.1254	2.32491	2.30395	2.08189	2.20578	2.30719	2.14907	2.13233	2.16928	2.07744	2.0472	2.11914	2.07397	1.88712	1.95823	1.78985	1.77221	1.70163
	8	1.13022	0.849057	0.805322	0.808128	0.915917	0.924045	0.848476	0.86986	1	0.85254	0.886889	1.10044	0.997678	0.868505	1.10547	1.00851	1.07044	1.13962	1.197	1.19507	1.19323	1.17	1.10605	1.25989	1.0746	0.981035	1.01742	0.927431	0.989937	0.94746	0.902274	0.841509	0.856507	0.872569	0.793033	0.814611	0.870537	0.83464	0.799903	0.813933	0.832414	0.822545	0.809579	0.768166	0.771166	0.842187	0.660958	0.762941
	9	0.658225	1.35949	1.24466	1.19809	1.24625	1.1697	1.16683	1.10526	1	1.06411	1.22967	1.3882	1.59872	1.44083	1.49091	1.80989	1.93174	2.03062	2.14545	2.04083	2.04083	2.12344	1.83509	1.9177	1.71069	1.69378	1.726	1.58947	1.70813	1.78852	1.72632	1.51515	1.59777	1.17863	0.798086	0.602871	0.694418	0.542584	0.48134	0.378309	0.360447	0.419139	0.486124	0.362998	0.347368	0.310686	0.318341	0.433812
	10	1.92821	0.795858	0.805262	0.864987	0.848866	0.815673	0.842765	0.974363	1	1.14783	1.09029	1.2642	1.26851	1.46163	1.61858	1.70926	1.70926	1.78662	1.72231	1.5073	1.22026	0.905066	0.800952	0.647019	0.490064	0.440638	0.334677	0.32225	0.341842	0.283571	0.203247	0.221327	0.198041	0.185838	0.14951	0.148279	0.147607	0.132046	0.14548	0.139715	0.110719	0.149342	0.112231	0.120683	0.119339	0.133389	0.101036	0.105961
	11	0.466512	0.814315	0.893224	0.924905	0.861836	0.956586	0.954239	0.897331	1	0.781754	1.16222	1.75271	3.57994	3.82077	3.64506	3.41126	3.43796	3.0751	2.91229	2.82018	3.00029	2.70637	2.55207	2.92168	2.41068	2.36198	2.44089	2.37166	1.96392	1.91082	1.89322	2.21267	2.02024	2.13787	2.01584	2.02963	2.02347	1.92256	1.83456	1.87181	1.87826	1.62218	1.58668	1.40833	1.38281	1.34468	1.32737	1.1496
	12	0.312388	0.999137	1.05437	0.972903	0.929065	1.00932	0.931136	0.989644	1	1.02934	1.05903	0.954953	1.0737	0.94943	1.23714	1.21885	1.13566	1.24991	1.11149	1.27062	1.22627	1.19986	0.984122	1.06559	1.03089	0.943907	0.982396	1.08164	0.876596	0.841042	0.921298	0.821367	0.72437	0.656023	0.683983	0.620469	0.571971	0.576458	0.532102	0.459786	0.43545	0.562996	0.494304	0.492579	0.42475	0.369693	0.363825	0.374698
	13	0.432405	1.0032	0.879826	1.02719	1.08339	0.937629	0.885081	0.998172	1	1.1252	0.953393	1.11949	1.46493	1.64313	2.49989	2.40119	2.6228	2.50948	2.6196	2.01714	2.15901	2.18049	2.08545	2.17295	2.24926	2.48732	2.26502	2.21042	2.47247	2.22595	2.29998	2.44505	2.38085	2.68951	2.29015	2.36235	2.32077	2.48595	2.44026	2.62509	2.38497	2.39982	2.34796	2.20631	2.33128	2.08453	2.13183	2.09915
	14	0.564437	1.09723	1.19502	1.05451	1.18396	0.966092	0.940614	1.00262	1	0.97958	1.05227	1.22518	1.36399	1.12139	1.05658	1.18734	1.23005	1.12608	1.05845	1.25965	1.19558	1.03185	1.00731	1.08224	0.83964	0.868865	0.773136	0.747096	0.780442	0.772949	0.678344	0.69689	0.647808	0.655864	0.565755	0.479955	0.547583	0.647433	0.547396	0.526227	0.644811	0.469839	0.493631	0.573436	0.516486	0.451855	0.50843	0.465343
	15	0.738228	1.26739	1.25961	1.19782	1.23872	1.04557	1.11691	0.86397	1	1.06024	0.960213	0.942876	0.963103	0.952878	1.01222	1.04245	1.0878	1.11558	1.09936	1.05646	0.981996	1.16181	1.12958	1.00111	0.991554	0.995777	0.889309	0.840631	0.845077	0.99222	0.869971	0.862192	0.823516	0.79062	0.789064	0.833074	0.727495	0.671927	0.709269	0.753279	0.691042	0.509002	0.588575	0.576128	0.57435	0.506779	0.535008	0.482107
	16	2.23218	1.37145	1.36501	1.24089	1.13056	1.18756	1.16591	1.11132	1	0.980224	1.14971	1.10488	1.1838	1.14076	1.14389	1.26523	1.14989	1.16224	1.10443	1.06398	1.03177	1.02828	0.904966	0.75302	0.750783	0.645906	0.621477	0.515794	0.479195	0.426846	0.385414	0.367338	0.284027	0.306756	0.349709	0.285996	0.257629	0.251633	0.248412	0.231409	0.249754	0.210291	0.228367	0.17396	0.223803	0.17226	0.190246	0.188904
	17	1.15979	1.22467	1.24979	1.17071	1.05283	1.12097	1.0341	1.0061	1	0.891243	0.999088	0.818622	0.881631	1.119	1.12546	1.17352	1.22348	1.31925	1.20383	1.17127	1.20566	1.05999	1.1792	1.05038	1.08848	1.0033	0.997685	0.94478	0.89412	0.823884	0.736388	0.647207	0.755613	0.644401	0.543783	0.591777	0.562939	0.455796	0.438184	0.406329	0.424151	0.369492	0.353564	0.32206	0.323814	0.321429	0.320657	0.301923
	18	1.54667	0.929316	0.948623	1.02803	0.926152	0.961549	1.00267	1.00087	1	0.913117	1.02591	0.98751	1.14175	1.29561	1.29932	1.40845	1.42154	1.40349	1.38277	1.35517	1.45389	1.32681	1.37475	1.33488	1.18887	1.22138	1.21942	1.1087	1.04701	1.05225	0.95604	0.948241	0.917208	0.929479	0.893973	0.781238	0.628034	0.582602	0.473848	0.477338	0.388765	0.298446	0.244778	0.215817	0.174366	0.153641	0.144151	0.161058
	19	0.0671843	1.27458	1.12261	1.09451	1.08429	1.0728	1.15709	1.05109	1	1.18774	1.12771	1.08429	1.11622	1.08301	1.24649	1.00255	0.994891	1.02937	1.18774	1.08046	1.05364	1.14049	1.21328	1.03959	1.0447	1.00128	1.12516	1.3908	1.11367	1.21839	1.05492	1.01405	1.14943	1.10983	1.19923	1.14943	1.05747	0.925926	0.989783	0.961686	1.15326	1.26692	1.03576	1.14815	1.03959	1.06769	1.07535	0.952746
	20	0.148058	0.945763	0.968362	0.992467	1.16271	0.898305	0.838041	0.913748	1	1.02034	1.14727	1.52241	2.19586	2.65198	2.91977	3.0629	2.95217	2.92316	2.86478	2.60264	3.19058	3.05085	2.94124	0.615066	0.508098	0.468173	0.420716	0.397363	0.439548	0.380414	0.46064	0.389077	0.424105	0.39322	0.45725	0.386817	0.487382	0.425612	0.39661	0.433522	0.461394	0.421846	0.483992	0.446704	0.444444	0.409416	0.454237	0.379661
	21	0.170285	1.29626	1.09885	1.11695	1.21494	1.33822	1.36466	1.03621	1	1.24138	1.58017	1.38132	2.02759	2.1319	1.88592	1.65201	1.11494	0.803161	0.646839	0.58592	0.518391	0.487931	0.480172	0.387931	0.406609	0.413506	0.398563	0.388218	0.396552	0.394253	0.488506	0.375862	0.383908	0.399425	0.402874	0.371839	0.376149	0.375287	0.420977	0.362931	0.411782	0.349713	0.393103	0.373276	0.380747	0.39023	0.399713	0.390517
	22	0.165344	0.876323	0.940947	1.01393	0.840669	0.895822	1.14318	0.961003	1	0.898607	0.635655	0.728691	0.513092	0.578273	0.564903	0.550975	0.53649	0.545404	0.450139	0.51532	0.507521	0.529248	0.606128	0.464067	0.445125	0.550975	0.587744	0.547075	0.43454	0.426184	0.450696	0.586072	0.488579	0.441783	0.479109	0.564345	0.686908	0.485794	0.509192	0.491922	0.462953	0.525348	0.504735	0.569916	0.564345	0.479109	0.539276	0.49415
	23	2.10662	0.974189	0.988214	0.972687	0.939878	0.981499	0.973707	0.993059	1	0.983595	0.671937	0.718147	0.842414	0.910441	0.991897	1.06803	1.09608	1.12211	1.11021	1.05182	1.01074	0.885706	0.71656	0.597677	0.475251	0.356849	0.271115	0.105766	0.0447939	0.0413656	0.0435756	0.0539453	0.0478538	0.0471172	0.0567502	0.0475138	0.0465505	0.0414506	0.0606885	0.0466355	0.040459	0.0549936	0.0489871	0.0466355	0.0445389	0.039949	0.0430656	0.0394957
	24	0.186143	0.999014	1.143	1.11785	0.86144	0.900394	1.04783	1.06312	1	1.00986	0.796844	0.955128	0.854536	0.843688	0.897436	0.84714	0.821992	0.814103	0.72288	0.642505	0.694773	0.763314	0.699704	0.648422	0.647929	0.630178	0.62574	0.606509	0.7357	0.701677	0.533037	0.651874	0.476331	0.581361	0.676529	0.602564	0.596647	0.585799	0.699704	0.557199	0.693294	0.750493	0.531065	0.609467	0.553748	0.530572	0.574951	0.642998
	25	0.997768	1.05518	1.04574	0.957092	1.01177	1.03667	0.982482	1.08177	1	0.918227	1.4756	1.44667	2.16539	2.73106	2.97887	3.04199	2.40043	1.4578	0.939858	0.750567	0.554681	0.479291	0.407589	0.409858	0.401418	0.359291	0.329858	0.273617	0.311986	0.260071	0.247518	0.216028	0.242624	0.24305	0.254184	0.206241	0.240638	0.219858	0.181277	0.208369	0.223333	0.206454	0.169078	0.185957	0.187163	0.163759	0.160142	0.190142
	26	0.22239	0.809567	0.814411	0.825916	0.785649	0.78898	0.75386	0.72419	1	0.642144	0.772631	0.967302	0.949743	0.805934	0.908568	1.18771	0.945807	0.998486	0.932486	0.966697	0.966394	0.927036	0.930972	0.910384	0.976991	0.866485	0.960945	0.916137	0.933394	0.787769	0.827127	0.959431	0.851347	0.920073	0.790191	0.831668	0.972147	0.783833	0.82198	0.831063	0.653951	0.690584	0.730245	0.674841	0.615804	0.580684	0.53406	0.465637
	27	1.04275	0.792797	0.813698	0.764952	0.834791	0.908296	1.04116	0.975563	1	0.988296	1.41543	1.32167	1.35241	1.4818	1.73441	2.15312	2.3445	2.4465	2.55743	2.52965	2.59743	2.75273	2.72701	2.77646	2.80264	2.84727	2.80238	2.86553	2.7317	2.66637	2.59106	2.66418	2.33666	2.39768	2.44135	2.27363	2.19588	2.06727	2.03884	1.88199	1.99254	1.88103	1.78154	1.8301	1.68656	1.71897	1.50296	1.52495
	28	1.27553	0.940323	0.941538	0.976115	0.926784	0.950911	0.945877	0.911821	1	0.877452	0.924388	0.956501	0.979552	0.945287	1.0511	1.09082	1.12112	1.15053	1.1522	1.1071	1.07176	1.10047	1.0577	1.03006	1.07912	1.04051	1.04964	0.964937	0.999826	1.031	1.01146	0.981739	0.967054	0.88561	0.886964	0.834091	0.848985	0.880889	0.860545	0.887103	0.897969	0.834161	0.831279	0.854886	0.888457	0.889359	0.826072	0.806735
	29	0.543319	1.18226	1.27924	1.17519	1.14912	1.18616	1.19396	1.02315	1	1.07164	1.28338	1.25244	1.26633	1.22831	1.32188	1.3521	1.28338	1.22953	1.30775	1.1713	1.37524	1.52144	1.46784	1.32115	1.4576	1.44371	1.25926	1.18811	1.29825	1.16837	1.08821	1.32066	1.21223	1.09795	1.17373	1.14864	1.13962	1.03533	1.01925	0.977339	1.01584	1.14352	0.984405	1.12061	0.997807	1.05604	0.923246	1.0039
	30	0.371414	0.724985	0.740117	0.712631	0.828907	0.87971	0.85454	0.905806	1	0.800185	0.927888	0.886195	1.05744	1.01714	1.32211	1.479	1.49475	1.46896	1.66322	1.52671	1.66121	1.69472	1.45043	1.55127	1.49846	1.36427	1.31331	1.46294	1.31563	1.23363	1.1782	1.15889	1.06377	1.12014	1.07674	1.21001	1.05837	1.05065	1.00757	0.772699	0.717264	0.558061	0.600679	0.474212	0.44302	0.462168	0.326436	0.348054
	mean	1.00863	1.04127	1.03069	1.01634	1.00109	1.00909	0.999819	0.998268	1	0.996987	1.06238	1.14355	1.30252	1.37812	1.522	1.62306	1.58268	1.57532	1.52129	1.47865	1.46885	1.46537	1.38791	1.31332	1.24277	1.23665	1.19039	1.1852	1.13841	1.12195	1.08144	1.10013	1.05854	1.05622	1.01645	1.01307	0.999024	0.966759	0.933663	0.924378	0.919284	0.909303	0.869893	0.867469	0.840605	0.829249	0.79471	0.80378
	se	0.134855	0.0336352	0.0298481	0.0262179	0.0249497	0.024273	0.0241858	0.023946	0	0.0328383	0.0404779	0.0457111	0.109088	0.127008	0.131922	0.13244	0.133148	0.125131	0.131357	0.119056	0.132001	0.130706	0.128591	0.129859	0.127252	0.131258	0.128478	0.133537	0.127846	0.126491	0.124968	0.130524	0.128936	0.129866	0.125259	0.127248	0.124918	0.125644	0.122178	0.124217	0.124422	0.12273	0.118052	0.115129	0.116116	0.114863	0.112888	0.110905
Human Jurkat cells
	Cell ID/Time (sec)	1	2	3	4	5	6	7	8	9	10	11	12	13	14	15	16	17	18	19	20	21	22	23	24	25	26	27	28	29	30	31	32	33	34	35	36	37	38	39	40	41	42	43	44	45	46	47	48
PIC+	1	1	0.98855	0.874046	0.877863	0.916031	0.950382	0.980916	0.965649	0.916031	0.78626	0.805344	0.923664	1.08397	1.0687	1.35115	0.790076	0.740458	1.01908	1.15649	0.881679	1.08015	0.828244	1.57252	0.89313	1.0229	1.19466	1	0.896947	0.923664	1.02672	1.23282	0.870229	0.80916	1.01145	0.954198	0.835878	1.25954	1.23282	0.885496	1	1.00382	1.03817	1.14122	1.03053	0.851145	0.854962	0.854962	1.06489
	2	1	1.03149	0.967302	0.882046	0.878235	0.941825	0.975125	1.00502	1.28606	3.81444	4.35065	4.2345	4.24112	4.15807	4.07503	4.52999	4.10391	4.18656	4.45135	4.48084	4.20361	4.2652	4.0668	3.98877	4.12778	3.95707	3.58596	3.65677	3.53761	3.41886	3.38235	3.01284	3.10632	2.96209	2.866	2.88044	1.73942	1.11715	1.27563	1.63811	2.15727	2.81866	3.24413	3.51755	3.58275	3.34804	3.61364	3.82728
	3	1	0.911807	0.923675	0.920606	0.858604	0.871905	0.960098	0.898097	0.894005	1.01903	1.0931	1.01719	1.05382	1.06425	1.10906	1.12543	1.18989	1.20769	1.19521	1.28668	1.19255	1.23143	1.25312	1.20462	1.22345	1.12707	1.25353	1.49601	1.5883	1.65623	2.31512	3.33456	3.26703	3.52609	3.38081	3.11991	3.31983	2.09986	2.22611	2.66257	3.33251	4.08717	4.76693	5.48312	5.76407	5.92081	5.77512	5.69756
	4	1	0.962409	0.982913	0.980635	0.94874	1.00057	0.936352	0.97793	1.0319	0.971807	0.943044	0.995301	1.07205	1.01993	1.00128	1.03403	0.947031	0.947743	1.08344	1.01637	1.03987	1.02036	1.00812	0.963121	1.09711	1.04742	1.09583	1.0964	0.997579	0.955859	1.1918	1.12758	1.21244	1.29688	1.40823	1.98904	1.73402	1.31112	1.91599	3.15022	3.84238	4.8774	5.46034	5.86188	6.56301	6.22099	6.43414	6.51217
	5	1	1.00845	1.10739	1.00344	1.11177	1.03319	1.10332	0.961803	0.973388	1.06293	1.03632	0.988416	1.06825	1.14402	1.20069	1.10238	1.11835	1.14308	1.06387	1.1268	1.25548	1.12899	1.09111	1.05573	1.09862	1.07608	1.20038	1.18378	1.01597	1.24389	1.1531	1.06731	1.23325	1.14715	0.947088	0.979023	1.31371	1.3109	1.48309	1.57984	1.61553	2.27019	3.20163	4.20726	5.31684	5.6841	5.98341	5.84314
	6	1	0.974651	0.929643	1.14175	1.09415	1.00207	1.19865	1.02897	1.12571	0.982411	1.09933	1.17175	1.08898	1.06674	1.08122	1.24108	1.13347	1.26643	1.33989	1.39265	1.88153	3.30626	2.98965	3.35851	3.04035	3.38489	3.32799	3.2954	3.46767	3.13037	3.38593	3.1552	3.51371	3.11795	3.17951	3.20641	3.86084	2.18831	2.65494	3.8567	5.25815	6.54941	6.68081	7.28764	8.00155	8.2328	8.93378	8.03777
	7	1	0.975486	1.0358	0.933074	0.982231	0.910246	0.954475	1.00208	1.04423	0.849287	0.919715	0.773411	0.777562	0.703891	0.664721	0.722827	0.668223	0.618029	0.703891	0.576783	0.746304	0.775357	0.637224	0.553437	0.655642	0.680415	0.561219	0.591829	0.568223	0.57847	0.513748	0.549935	0.566278	0.539948	0.591829	0.528664	0.309857	0.410246	0.572114	0.905966	1.00285	1.08768	1.37886	1.46329	1.60415	1.69974	1.7179	1.6144
	8	1	0.829176	0.853489	0.638301	0.638143	0.55431	0.564256	0.575624	0.578623	0.547363	0.660088	0.550995	0.522577	0.581781	0.582886	0.528102	0.556836	0.550995	0.568045	0.61383	0.594727	0.597884	0.593148	0.594253	0.611304	0.534417	0.627566	0.609883	0.66593	0.628829	0.65851	0.75671	0.696874	0.72245	0.734449	0.733186	0.685665	0.628355	0.737764	0.855226	1.03489	1.2766	1.47995	1.97569	2.30455	2.88506	2.66482	2.6923
	9	1	0.965732	0.897755	0.903539	0.969401	0.998259	0.884383	0.97021	0.925244	0.901984	0.926986	0.877791	0.918278	0.962249	0.877045	0.891225	0.878786	0.894085	0.828783	0.859817	0.813172	0.727035	0.822315	0.877667	0.802911	0.769078	0.733006	0.82841	0.798184	0.791965	0.78674	0.812861	0.788668	0.726662	0.733379	0.702842	0.691523	0.684557	0.782636	0.964115	1.25866	1.50955	1.7391	1.91504	2.1724	2.14031	2.36377	2.34579
	10	1	0.961564	0.963192	0.971661	0.983062	0.886645	0.851792	0.936156	0.837459	0.873941	0.861238	0.890228	0.948534	1.20879	0.962541	1.38111	2.18469	3.95961	4.07622	4.06547	4.00033	3.80326	3.68013	3.43616	3.49967	3.8101	3.95277	3.78143	3.7987	3.59772	3.78534	3.81987	3.36091	3.63192	3.37883	3.60423	4.18208	2.67329	3.25863	4.06287	4.31857	5.26482	5.38893	5.79805	5.67166	5.35342	5.19446	4.79837
	11	1	1.06301	0.923994	1.2282	1.35566	1.26557	1.32641	1.38346	1.45514	1.76295	1.4091	1.61834	1.63116	1.45893	1.53511	1.66998	1.57826	1.48619	1.60516	1.6929	1.59957	1.49847	1.44485	1.59758	1.54468	1.50623	1.51742	1.5084	1.34736	1.45351	1.32172	1.31071	1.26016	1.34862	1.18523	1.23127	0.539086	0.576819	0.829031	1.17693	1.4647	1.69724	1.74743	1.8729	1.8182	2.0056	1.94367	2.03918
	12	1	0.825257	0.996818	0.956926	1.3627	3.35781	3.36858	3.4792	3.2139	3.17425	3.14758	3.42022	3.28145	3.32844	3.54601	3.25575	3.16911	3.48018	2.94151	2.99902	3.09741	2.91287	3.17425	2.88473	3.0301	3.09643	2.78904	2.72859	2.7582	2.27068	2.68992	2.18698	2.1466	2.18331	1.85169	1.8348	1.8419	1.19873	1.38375	1.98262	2.59251	2.74376	2.91385	3.1209	2.91018	3.02325	3.2746	3.09594
	13	1	0.93649	0.88583	0.921806	0.882893	0.902717	0.920338	0.91116	0.904185	0.987335	1.00073	0.991189	0.974486	1.01615	1.02955	0.903634	0.988803	1.04901	1.12904	1.01891	1.00991	1.00514	0.979258	0.979626	0.979993	0.974853	0.986233	1.08388	0.952827	0.918319	0.9163	0.923091	0.953561	0.937225	0.975771	0.81975	1.10389	1.34031	2.02717	3.41869	4.26156	4.79057	5.49321	5.59104	5.49302	5.26175	5.11068	5.49174
	14	1	1.08839	1.01144	0.924032	1.00682	0.976625	0.969808	1.50597	2.62747	2.71415	2.64816	2.55174	2.51644	2.645	2.80521	2.95861	3.29072	3.57025	3.9815	3.8113	3.49379	3.60385	3.7419	3.5627	3.66374	3.63526	3.54541	3.33114	3.03238	3.34673	3.39956	3.17409	3.50231	3.15802	3.1702	3.20282	2.65498	1.96153	1.94254	2.33479	3.06452	3.77234	4.28926	4.48551	4.67811	4.31069	4.28537	4.07378
	15	1	1.06886	1.1081	1.20761	1.25775	1.2447	1.24775	1.33689	1.26746	1.27981	1.36336	1.25042	1.33299	1.35712	1.29619	1.30689	1.28934	1.24981	1.25901	1.14631	1.16448	1.13486	1.1181	1.08557	1.11021	1.046	1.04342	0.967048	0.956299	0.928699	0.852891	0.842377	0.774502	0.772109	0.728689	0.682172	0.760186	0.395606	0.442687	0.548958	0.70705	0.856365	0.979206	0.933815	1.07379	1.01676	0.985965	1.00469
	16	1	1.0297	0.968766	0.998777	1.05329	1.12563	1.15324	1.17984	1.2732	1.34182	1.36589	1.39005	1.44911	1.50223	1.38232	1.38044	1.42666	1.39979	1.38468	1.43893	1.3641	1.37817	1.29788	1.27036	1.27525	1.19644	1.23663	1.16665	1.20326	1.15097	1.07265	1.03844	0.981304	0.98091	0.933776	0.996243	1.29381	0.760091	0.779574	0.890267	1.03932	1.14114	1.15045	1.24838	1.14905	1.28176	1.21619	1.20125
	17	1	1.05108	1.09144	1.20861	1.29336	1.37212	1.40275	1.24835	1.31907	1.37516	1.28889	1.28059	1.28577	1.2362	1.16941	1.22013	1.29112	1.17137	1.20298	1.08162	1.15083	1.14753	1.08448	0.982229	1.00321	0.988927	0.922575	0.88873	0.803001	0.797196	0.731916	0.781211	0.71486	0.606626	0.691641	0.605287	0.617967	0.588409	0.656635	0.71477	0.749509	0.763261	0.788355	0.795053	0.827648	0.813627	0.751473	0.747008
	18	1	1.33505	1.09278	1.15464	1.04639	1.23454	1.43814	1.02835	0.927835	1	0.938144	1.09278	0.984536	0.940722	1.13918	1.20876	1.06186	1.0799	1.2268	1.17526	1.09278	1.32474	0.971649	1.1134	1.11082	1.11856	0.994845	1.12113	1.00515	1.27835	1.1701	0.940722	0.917526	1.15979	1.08505	1.09278	1.12371	0.938144	1.02577	0.832474	1.39691	1.11082	1.04124	1.00773	0.938144	1.00258	1.11082	1.05155
	19	1	1.28975	1.52904	1.63135	1.78641	1.75236	1.94755	2.03056	2.2592	2.27774	2.30374	2.39754	2.54348	2.7367	2.67346	2.51064	2.51581	2.45683	2.40787	2.28535	2.4702	2.18455	2.30496	2.08802	1.99483	1.92916	1.91548	1.85284	1.81377	1.67954	1.58224	1.66966	1.65841	1.4471	1.33126	1.2215	0.608848	0.809821	0.982365	1.43205	1.78595	2.07464	2.20599	2.20189	2.36257	2.49088	2.76041	2.5976
	20	1	0.871464	0.925322	0.941616	0.97986	0.918534	0.825074	1.02761	0.852455	0.907898	0.838878	0.795655	0.918534	0.822358	0.981217	0.915365	0.850192	0.851324	0.941389	0.832768	0.85155	0.886173	0.852003	0.841593	0.901788	0.927812	1.10025	1.43313	2.37361	2.62254	2.43562	2.17198	2.18692	1.88979	1.90269	1.82507	1.09052	0.818058	0.884816	1.20186	1.27902	1.83164	1.84205	1.82937	2.1609	2.42159	2.70876	3.44897
	21	1	0.820423	1.13087	0.972418	1.16138	1.10681	1.87617	4.84977	4.87676	4.72183	4.67606	4.73768	4.39202	4.41491	4.75587	4.2054	4.33099	3.9284	4.62148	4.1831	3.93897	3.63028	3.84331	3.87617	3.61796	3.64906	3.65082	3.3615	3.70657	3.03991	3.26174	3.30458	2.98944	2.70951	3.01115	2.55106	2.59859	2.58744	2.93662	2.99941	2.67782	3.51878	3.66491	3.51937	3.55986	3.30106	2.90434	2.9912
	22	1	1.24601	1.18317	1.19595	1.20021	1.01278	1.08413	1.082	0.99787	1.12247	1.02236	0.980831	1.03301	0.922258	1.13525	1.15548	0.935037	1.18956	0.877529	0.962726	0.940362	1.02556	1.0181	0.881789	1.02662	0.895634	0.99361	1.07348	0.976571	1.12034	0.921193	0.984026	1.01597	0.942492	1.00106	1.11395	1.06496	0.992545	0.929712	1.07455	1.06816	1.07455	1.02769	1.12034	1.05644	1.19702	1.01171	0.972311
	23	1	1.06575	1.03335	1.15245	1.091	0.924726	1.04145	0.878037	0.813721	0.754169	0.855169	0.683182	0.781324	0.616484	0.644593	0.832301	0.670319	0.636017	0.720343	0.730348	0.61696	0.521677	0.595522	0.567413	0.683659	0.587423	0.542639	0.641734	0.54121	0.667461	0.588852	0.659362	0.625536	0.727013	0.489281	0.560743	1.25679	1.12149	1.22439	1.18294	1.27823	1.35731	1.60743	1.77323	1.58456	1.90043	1.97713	1.87041
	24	1	0.796139	1.00077	1.05483	0.992278	1.06332	0.806178	1.00618	0.962934	1.07722	0.96139	1.07181	1.04479	1.00232	1.0749	0.9861	0.956757	0.978378	0.973745	1.01622	1.01776	1.03166	0.972201	1.02085	1.16371	1.0888	1.33282	2.03475	2.77529	3.23012	3.00695	2.77915	2.6139	2.50811	2.43552	2.39305	0.935135	0.694981	0.811583	1.0834	0.984556	1.34672	1.28958	1.40541	1.82162	2.40541	2.89344	4.84015
	25	1	0.798276	1.1069	0.87069	0.977586	0.908621	0.798276	1.05345	0.82069	0.891379	0.844828	0.95	0.825862	1.22759	0.855172	0.972414	0.958621	1.12586	1.01552	0.822414	0.955172	0.939655	0.908621	0.837931	0.884483	1.02759	1.13793	0.984483	0.815517	1.02069	0.944828	0.777586	1.03103	0.839655	0.805172	0.882759	0.981034	0.925862	0.877586	0.782759	0.955172	1.08793	1.00172	1.05517	1.06552	0.922414	1.12241	1.35
	26	1	1.02263	0.987703	1.10084	0.969011	1.48451	4.50467	4.39646	4.47909	5.03591	4.91097	4.79784	5.15494	5.19331	5.19528	5.23217	4.93064	5.1997	4.94245	4.9577	4.64289	4.89818	5.01918	4.63994	4.48992	4.99902	4.36252	4.1574	3.57255	3.58288	3.39154	3.27349	3.40138	3.15839	2.68815	2.75061	2.34333	1.25135	1.35563	1.74078	2.13625	2.53025	2.53468	3.0423	3.01082	3.23807	3.25922	3.2425
	27	1	1.18744	1.2745	1.26023	1.18934	1.40057	1.81304	1.95243	2.30542	2.82588	3.10847	3.31494	2.93768	3.16413	3.61465	3.17697	3.23168	3.50381	3.18221	3.11941	2.97146	2.7236	2.70076	2.38963	2.63321	2.33873	2.2569	2.1922	2.29163	1.89819	1.93768	1.97193	1.77878	1.9001	1.68554	2.18173	0.898192	1.12464	1.30447	1.6941	2.21265	2.89629	3.22169	2.97288	2.92293	2.83682	2.77117	3.13892
	28	1	1.12552	1.35724	1.24966	1.20138	1.33931	1.33241	1.36414	1.46759	1.41931	1.56276	1.42345	1.51724	1.55724	1.50483	1.41103	1.70621	1.92828	4.32966	5.62207	5.88966	5.8869	5.64	5.10345	4.71586	4.54345	4.39586	4.42897	4.20828	4.15862	3.28	3.62345	2.64	2.88138	2.72138	4.63448	3.63448	3.39586	4.12552	4.91034	5.17517	4.79172	5.0469	5.40552	5.16552	4.17517	5.1531	3.85793
	29	1	0.925088	0.959717	0.968905	1.13286	3.49187	4.29046	3.83604	3.73004	4.38657	3.85018	4.31519	4.42403	4.17527	4.11802	4.4735	4.79364	4.26219	4.26926	4.03463	4.14205	4.61555	4.37244	4.35053	3.95477	4.20636	4.05724	3.88481	3.63463	3.97314	3.85583	3.38657	3.75901	3.31802	2.87703	3.55194	2.8311	2.41413	3.11519	4.0318	4.45866	4.77102	4.95689	4.83534	4.4841	3.95194	4.05795	3.62332
	30	1	1.13875	0.997682	1.01437	0.883344	0.997219	1.07926	1.16718	1.18325	1.12191	1.08838	1.16069	1.09193	1.17429	1.08112	1.11187	1.04481	1.09348	1.09271	1.06459	0.984703	1.0068	1.02565	0.980377	0.890915	0.932478	0.993511	0.878399	0.846724	0.829419	0.744592	0.79759	0.698548	0.622682	0.7089	0.704574	0.530902	0.341625	0.487176	0.644932	0.655439	0.672281	0.933869	0.787237	0.949475	0.94144	0.860167	0.875618
	31	1	0.760943	0.772727	0.882155	0.976431	0.872054	0.892256	0.808081	1.07744	0.946128	0.774411	0.848485	0.824916	0.808081	0.998316	1.22559	0.969697	0.782828	0.944444	0.951178	0.86532	0.907407	0.86532	1.05556	0.829966	0.93771	0.892256	0.922559	0.890572	0.8367	1.03704	0.969697	0.806397	0.946128	0.922559	0.816498	2.63973	2.96633	3.48653	5.09764	6.11953	6.87037	6.6835	7.80303	7.29798	7.14815	7.37205	7.46801
	32	1	1.04619	0.903598	0.993555	0.918367	0.936896	0.826262	0.930988	1.00188	0.933942	1.01719	1.00242	0.934479	0.95435	1.05183	1.07948	0.944952	1.09936	1.13265	1.11976	1.31713	3.04162	3.79216	3.56069	3.30344	2.75644	2.69361	2.6348	2.57035	2.83996	2.60875	2.57277	2.50349	2.33459	2.38373	2.3507	2.58539	1.75269	1.44495	1.73335	1.87863	2.34748	2.82922	3.37218	4.20113	4.22664	4.33512	4.2218
	33	1	0.950194	1.06433	1.05943	1.05977	1.24447	1.07277	1.07766	1.12865	0.99561	1.01064	1.06112	0.998143	0.965051	1.0542	0.979402	0.935506	0.924363	0.850414	0.806517	0.877765	0.840959	0.79301	0.78575	0.729867	0.738308	0.760594	0.667736	0.670944	0.682256	0.693061	0.660476	0.617592	0.569306	0.595138	0.611346	0.423772	0.508864	0.481175	0.629748	0.864427	0.90157	0.885531	1.01182	1.07699	0.977883	1.21155	1.19517
	34	1	1.09247	1.03683	1.1045	1.03798	1.07552	1.03014	1.19242	1.15105	1.18734	1.22818	1.17833	1.25011	1.1794	1.26251	1.22327	1.20687	1.15515	1.16014	1.21534	1.1243	1.14766	1.11975	1.09648	1.07597	1.06491	1.04717	1.00214	0.985109	1.03058	0.986179	0.9037	0.902987	0.798841	0.876683	0.800624	0.328578	0.324209	0.3893	0.516808	0.779224	0.903433	0.945787	1.06473	1.10254	1.1251	1.16184	1.08221
	35	1	0.84435	0.990618	1.01151	0.999574	1.02473	1.12409	1.00554	0.969723	1.05245	0.943284	1.04136	0.931343	0.938593	1.05075	0.892111	0.968017	0.981663	0.991898	1.03198	0.950533	1.08571	0.872921	0.970149	1.01322	0.890832	0.759062	0.967591	0.948827	1.00682	0.954371	0.823028	0.925373	0.907036	0.892964	0.81322	0.800853	1.06226	1.08699	1.44776	1.93774	2.38465	3.18977	2.79701	3.10235	3.1548	3.62473	3.40938
	36	1	0.988979	1.09111	1.10727	1.17634	1.19691	1.10654	1.14695	1.32476	1.39677	1.24688	1.14695	1.16605	1.15356	1.19618	1.23806	1.19691	1.20059	1.07862	1.3784	0.922851	1.29684	1.37472	1.1734	1.20353	1.8119	1.42763	1.43571	1.27406	1.51286	1.18222	1.31741	1.12417	1.23218	1.42689	1.33284	1.73035	1.95224	1.88024	2.39089	3.36664	4.76047	6.42248	7.72153	7.45849	8.49229	7.74798	7.55988
	37	1	1.06074	0.837468	1.00855	0.947819	0.851155	0.825492	0.763045	0.966638	1.03422	0.948674	1.19418	1.05389	0.917023	0.976048	1.12917	1.03165	0.967494	1.06416	0.927288	1.0633	0.895637	0.927288	1.49957	0.96065	1.02224	1.04021	0.94953	0.982036	1.1651	0.867408	1.07186	0.994012	1.17536	0.915312	0.947819	0.822926	1.0941	1.12917	1.4414	1.67151	2.19846	2.68862	3.71001	4.1497	3.98289	4.09153	4.0787
	38	1	1.07729	0.871176	0.871176	0.78905	0.909823	0.867955	0.914654	0.819646	0.874396	0.780998	0.84219	0.845411	0.819646	0.821256	0.764895	0.73591	0.797101	0.78905	0.990338	1.01449	0.925926	0.938808	1.07246	1.13849	1.00966	0.880837	0.819646	0.975845	1.00644	1.01771	0.979066	1.09662	0.900161	0.985507	0.89533	0.89533	0.859903	0.885668	0.800322	0.940419	0.742351	1.0161	0.916264	0.919485	0.780998	0.977456	1.17552
	39	1	1.1814	1.07466	0.884741	1.05239	0.996071	0.986902	1.07073	1.10216	1.08579	1.09758	1.07531	1	1.02881	1.04781	1.03864	1.13229	0.978389	1.01768	1.04257	1.13163	1.06418	1.00393	1.14407	1.17223	0.988867	1.08317	1.10216	1.06221	1.11984	1.07859	1.19515	1.01834	1.0871	1.12967	1.03405	1.33333	1.29535	1.33923	1.37066	2.21218	2.76228	4.01637	4.33202	4.65095	4.94565	4.99411	4.82187
	40	1	0.959118	1.0741	1.62887	1.62504	1.65155	1.72916	1.59981	1.77643	2.10284	1.95241	1.80134	1.94411	1.79783	1.98435	2.00415	1.99553	1.71575	1.79336	1.87416	1.73012	1.66432	1.55446	1.59374	1.90163	1.54711	1.57681	1.48675	1.60779	1.61099	1.30469	1.39412	1.21239	1.10316	1.01054	1.28553	1.13989	0.602683	0.595656	0.798148	0.987225	1.04216	1.18333	1.42926	1.34494	1.27116	1.35995	1.42159
	41	1	1.08657	1.0677	1.03274	1.04717	1.11765	3.51998	4.35516	4.31132	4.20366	3.64206	4.16537	3.66315	4.42342	4.10488	4.23307	4.38124	4.46559	3.74584	3.90344	3.83463	3.98557	4.02109	3.44673	3.57436	3.72087	3.99501	3.86293	3.70977	3.75749	3.35516	3.01498	3.31909	2.8424	3.10488	2.83074	2.50277	2.10766	1.92952	2.27303	2.53385	2.69201	3.44506	3.09878	3.15094	3.39068	3.29745	2.96615
	42	1	0.901411	0.892794	0.981499	1.06454	1.30726	1.52648	1.80215	1.78195	1.83746	1.81558	1.85376	1.90648	1.88257	1.83552	1.86204	1.85478	1.94357	1.98386	2.04722	1.88232	1.96046	1.9341	1.85554	1.86154	1.90335	1.86052	1.81431	1.75779	1.66241	1.74664	1.74647	1.67838	1.64096	1.61451	1.5618	1.54887	1.44361	1.65228	1.87142	1.8971	1.83002	1.84709	1.72544	1.77384	1.71986	1.61418	1.54896
	43	1	0.947236	0.886935	0.791457	1.07286	1.01759	0.982412	0.962312	0.992462	1.04523	0.957286	0.841709	1.03518	0.844221	0.81407	0.834171	0.798995	1.05025	0.821608	1.00503	0.904523	0.886935	0.964824	0.91206	0.831658	0.89196	0.866834	0.947236	0.922111	0.886935	0.841709	0.944724	0.997487	0.829146	0.884422	0.879397	0.874372	1.05025	1.00754	0.819095	1.1005	0.884422	0.959799	0.861809	1.06281	0.944724	0.969849	0.924623
	44	1	0.997101	0.884058	0.976329	1.0087	0.87343	1.0285	0.935749	0.951691	0.868116	0.972947	1.20628	3.43188	4.61836	4.31353	3.93237	3.68116	4.15556	4.03237	3.64493	4.14444	3.91691	4.51739	4.43623	4.25845	4.02802	4.01981	3.97585	3.70048	3.23816	3.0343	4.08213	3.25411	3.82029	3.95169	3.03527	2.22222	2.50097	2.5913	3.03865	3.19614	3.70821	4.29372	4.55942	4.62415	4.84541	4.07971	4.34541
	45	1	1.41623	1.02245	1.07945	1.29188	1.25216	1.27807	1.06045	1.40415	1.50604	1.31952	2.23316	5.03109	4.65976	4.62349	3.65458	3.80484	4.26252	4.37997	5.15889	4.66667	4.34715	4.27288	4.1209	3.30743	4.13126	4.17271	4.18135	3.72366	4.31606	4.16408	4.51986	4.20207	4.1658	3.99136	3.04318	2.25561	2.01209	2.07427	2.75302	3.60449	4.16062	5.09326	5.20553	5.8532	5.46978	5.35579	5.37306
	46	1	0.863622	0.958014	0.916641	0.898253	1.00766	1.00827	0.962611	1.04199	1.01961	1.01655	1.04536	1.17469	1.09071	1.14067	1.05486	1.52406	2.30953	2.59975	2.59179	2.26601	1.98774	1.97119	2.17407	2.26295	2.61324	2.43396	2.32271	2.30647	2.16549	2.24916	2.16856	1.87956	2.03555	1.79222	1.59087	1.32914	0.922464	1.20104	1.27797	1.4974	1.88109	2.42783	2.91756	3.79497	4.13025	3.77659	3.65461
	47	1	0.926364	1.13544	1.16723	1.31097	1.28748	1.28183	1.24422	1.37789	1.34699	1.37365	1.37842	1.25887	1.32032	1.27883	1.25375	1.26965	1.26346	1.07982	1.23433	1.05103	1.13403	1.09624	1.0475	0.970157	0.943316	0.871976	0.883277	0.87074	0.846724	0.861028	0.799929	0.723645	0.661487	0.640297	0.572311	0.425746	0.44623	0.537701	0.615222	0.652834	0.737418	0.660957	0.791806	0.689034	0.900053	0.825534	0.850609
	48	1	1.04515	1.01737	0.980402	1.01538	1.15306	1.1295	1.10469	1.14413	1.1682	1.0712	1.03672	1.08583	1.04416	1.1615	1.29348	1.20144	1.26321	1.39668	1.63185	3.31531	6.43736	6.44406	5.85984	5.93972	5.72066	6.13892	6.47854	5.98586	6.13198	6.44158	6.55867	6.55669	6.62094	6.78665	5.93798	5.064	3.6001	4.48747	6.00025	7.32176	8.0645	8.73877	8.76978	9.14388	8.78715	8.8447	8.79286
	49	1	1.0693	0.867271	0.964286	0.934968	0.958422	1.10181	0.90032	0.891258	1.04424	1.03305	1.07623	1.08422	1.07409	1.1855	1.32729	1.39179	1.43443	3.04104	3.28678	3.54584	3.25107	3.53625	3.00586	3.22814	3.08795	3.24307	3.04638	3.31183	2.90085	3.07889	2.96482	2.95789	2.74787	2.41844	2.83582	1.30384	0.832623	0.936567	1.31716	1.6791	2.39019	3.54158	4.56077	5.00586	5.47495	5.72175	5.89232
	50	1	0.976636	1.04967	0.957693	0.983582	1.06378	1.15849	1.17638	1.24479	1.19806	1.37234	1.33319	1.22016	1.2671	1.1808	1.08651	1.12271	1.07093	1.08967	1.06125	1.09261	0.974742	0.919175	0.94338	0.948853	0.961903	0.806988	0.753736	0.757946	0.753526	0.6767	0.616502	0.624711	0.639444	0.646811	0.490002	0.299726	0.312987	0.314671	0.363713	0.414018	0.46727	0.530204	0.597979	0.587034	0.680488	0.672911	0.715849
	51	1	1.0878	0.96339	1.00847	1.13695	1.2478	1.24712	1.34915	1.50644	1.43288	1.64305	1.50271	1.72475	1.59763	1.61186	1.61932	1.65119	1.56678	1.73661	1.63763	1.67729	1.65119	1.71898	1.3522	1.53186	1.52949	1.44339	1.46136	1.4461	1.29356	1.38102	1.21186	1.28373	1.16508	1.32814	1.19661	0.696949	0.645085	0.648136	0.824407	0.988475	0.980339	0.939661	1.14542	1.22475	1.26407	1.2678	1.32136
	52	1	0.944319	0.782902	0.916198	0.936445	0.81721	0.93757	0.872328	0.820585	0.889764	0.84027	0.812148	0.917885	0.817773	0.862205	0.939258	0.827334	0.829584	0.723847	0.705287	0.674353	0.764904	0.70135	0.745219	0.796963	0.668729	0.730596	0.720472	0.742407	0.649606	0.749719	0.760405	0.687289	0.704162	0.72216	0.753093	0.688976	0.866142	0.762655	0.801462	0.930821	0.642857	0.793588	0.64342	0.671541	0.710349	0.691226	0.74297
	53	1	0.937424	1.33629	2.23981	2.41744	2.17683	2.13888	2.01211	2.19257	2.16027	2.32459	2.20912	2.38514	2.11748	2.21034	2.24869	2.22204	2.03956	2.27735	2.07388	1.97739	2.07792	1.99475	1.85103	1.75172	2.044	1.9673	1.77634	1.652	1.64635	1.49616	1.50303	1.12354	1.13767	1.27089	1.26403	0.981025	0.534114	0.632216	0.715785	0.867178	1.13363	1.26363	1.50505	1.69156	1.6084	1.78603	2.12878
	54	1	0.818841	0.834096	1.04272	1.01526	0.928299	0.929443	1.05721	1.2624	4.45957	4.71434	4.26201	4.37872	4.33333	4.05606	3.80053	4.11251	4.2643	4.02441	4.20824	4.21129	4.22502	3.63997	3.88253	3.74638	4.08734	3.53928	3.70328	3.54805	3.43516	3.28032	3.21014	3.0759	3.15408	2.77079	2.43783	1.37262	1.41686	1.67315	1.97521	2.28337	2.4386	3.04195	3.18841	3.16934	3.24371	3.41342	3.30931
	55	1	0.979873	0.989371	1.16441	1.22479	1.24695	1.51402	1.65853	1.4611	1.27635	1.36047	1.54545	1.35142	1.4896	1.49412	1.2664	1.19154	1.1678	1.04839	0.955902	0.921981	1.07915	0.929896	0.904116	0.588422	0.700136	0.663275	0.578471	0.571235	0.668928	0.574401	0.53754	0.540479	0.452058	0.49118	0.433514	0.505654	0.540253	0.536635	0.559475	0.633198	0.611714	0.636137	0.739258	0.813659	0.875622	0.948666	0.985753
	56	1	0.962571	0.997291	1.16695	1.28146	2.55676	3.21251	2.89953	3.55627	4.23172	4.38488	5.17459	6.26915	6.18985	6.43585	5.61487	5.31593	5.33785	5.344	5.06575	5.29525	5.3413	5.23024	5.38537	5.07634	5.15834	4.89953	4.86481	4.84462	4.58459	4.62201	4.39301	4.27112	4.36789	4.05787	3.50579	1.78675	1.69786	2.32086	2.83896	3.89017	4.59616	4.45038	5.04211	5.16498	5.3344	4.98055	5.04703
	57	1	1.35984	1.05246	1.06967	1.17623	1.02541	1.15574	0.92377	0.946721	1.12131	0.995902	1.06148	1.03361	0.960656	1.05164	1.15246	1.01803	1.25164	1.05738	1.02705	0.940164	1.08115	1.03852	0.986066	0.981148	0.987705	1.02131	1.04918	0.918852	1.18033	0.971311	0.909016	0.945082	0.990984	1.07787	0.969672	1.02787	0.947541	0.956557	0.978689	0.939344	1.06639	1.05082	1.07377	0.968033	1.0959	0.997541	1.01639
	58	1	1.44555	1.91117	1.93072	1.85218	1.72321	1.70733	1.60785	1.78168	1.83665	1.83246	1.99145	1.78691	1.86318	1.87469	1.88237	2.02199	1.73525	1.81536	1.61047	1.78499	1.84503	1.79721	1.84101	1.6651	1.63037	1.62182	1.44834	1.38394	1.2836	1.35201	1.19756	1.2356	1.22234	1.05864	1.00663	0.67836	0.684468	0.695812	1.03473	1.17592	1.38848	1.33089	1.42164	1.5096	1.50314	1.26457	1.33246
	59	1	0.933673	0.870748	0.804989	0.902494	1.161	2.65816	2.51361	2.15023	2.73923	2.39739	2.42404	2.41156	2.78231	2.41213	2.57766	2.80782	2.70408	2.59977	2.6746	2.22846	2.49943	2.36791	2.51587	2.42744	2.38152	2.32993	2.2568	2.43821	2.27154	1.94501	2.18821	2.32993	2.0958	1.93537	1.74036	1.23129	1.33447	1.39512	1.92177	2.09864	2.11054	2.54308	2.69218	2.42517	2.4161	2.50283	2.34467
	60	1	1.09421	1.05517	1.06674	1.15186	4.5593	5.04298	4.93512	4.8843	4.59008	4.78471	4.88409	4.84029	4.85723	5.06157	5.02851	4.88182	4.86178	4.70744	4.77335	4.98574	4.65124	4.73223	4.53409	4.34256	4.48409	4.31901	4.46467	4.16694	4.41612	4.03161	3.89628	3.63368	3.70413	3.71178	3.75971	3.28781	3.27686	3.06818	3.19773	2.89483	2.85992	2.95207	2.69194	2.65393	2.43223	2.45	2.44545
	mean	1	1.0175	1.0232	1.06795	1.1085	1.27117	1.46093	1.5147	1.57287	1.7262	1.71222	1.76461	1.86392	1.88777	1.90992	1.87451	1.87901	1.95023	2.01499	2.03219	2.04333	2.13348	2.13083	2.06218	2.02126	2.04519	2.00367	1.99558	1.96172	1.96495	1.91824	1.90358	1.84543	1.81376	1.76414	1.73581	1.50983	1.29142	1.43425	1.77931	2.10207	2.41943	2.71032	2.91556	3.03579	3.06285	3.10053	3.10201
	se	0	0.0191796	0.0231548	0.0327461	0.0351277	0.0875427	0.122369	0.133976	0.135719	0.155476	0.155901	0.162354	0.177659	0.18266	0.182661	0.170957	0.170824	0.176596	0.180034	0.185968	0.186258	0.198132	0.199149	0.188084	0.17984	0.184878	0.180266	0.178977	0.171285	0.168778	0.167454	0.169348	0.164439	0.16339	0.159709	0.153937	0.13614	0.105238	0.123414	0.163089	0.192925	0.224037	0.245164	0.267625	0.276304	0.275136	0.276403	0.268223
PIC-	1	1	0.905949	0.885389	0.891076	0.825022	0.978565	1.00175	0.886264	0.898075	0.967192	0.932415	0.935258	0.860674	0.921916	0.959099	0.96063	0.980534	0.879265	0.966973	0.925416	1.00897	0.854768	0.956037	0.835083	0.982502	0.937664	0.920385	0.930446	0.9007	0.949694	0.945538	1.05206	1.21544	1.39654	1.31868	1.4825	1.82305	2.05577	3.3294	3.65748	3.64129	3.63648	3.48775	3.39829	3.32962	3.13845	3.34427	3.48031
	2	1	1.14583	1.08657	1.10668	1.1056	1.04741	1.15194	1.0643	1.09447	1.05711	1.16846	1.0546	1.07076	1.14907	1.12716	1.09842	1.07902	1.08405	1.05496	1.13326	1.05029	0.945043	1.08082	1.11351	1.02909	1.01042	1.08441	1.12069	1.06861	1.08369	1.12823	1.34878	1.51078	1.8495	1.96049	1.93247	1.87141	1.93103	2.25323	2.47737	2.56394	2.43427	2.41128	2.41774	2.44468	2.48851	2.54562	2.63937
	3	1	1.04263	0.996738	0.998405	0.99304	1.02864	1.06648	0.983761	0.959765	1.00536	0.929752	0.88263	0.948456	0.900609	0.889445	0.846093	0.852327	0.853994	0.844208	0.861751	0.966435	0.888212	0.869581	0.88582	0.875163	0.835001	0.8893	0.769392	0.775482	0.717848	0.863274	1.10693	1.22735	1.25439	1.24699	1.22133	1.12904	1.16253	1.13143	1.04248	0.96861	0.985138	0.916268	0.841235	0.865231	0.756996	0.717413	0.644121
	4	1	1.05929	1.13263	0.988581	1.04743	1.05709	1.06368	1.00044	1.03733	1.07202	1.20905	1.09135	0.985946	1.00703	1.48134	1.491	1.59816	1.66271	1.54589	1.34475	1.43566	1.58322	1.53535	1.60738	1.77295	1.59816	1.45411	1.21476	1.23364	1.31006	1.82433	1.79578	2.01537	1.86649	1.90953	2.1704	1.99078	2.15854	2.10365	2.06105	1.96706	2.13439	1.93588	2.27229	1.81906	1.87484	1.95169	1.59772
	5	1	1.19638	1.11851	1.12047	1.07933	1.01273	1.00881	1.095	1.06366	1.00245	1.00686	0.922625	1.0857	1.10235	1.1714	1.01028	0.975024	0.987267	1.07591	1.04358	1.11851	1.09794	1.11214	0.954456	1.11019	1.14496	1.16063	1.11068	1.07493	1.08668	1.18266	1.238	1.44515	1.74682	1.83741	2.09305	2.09941	2.37953	2.35798	2.58962	2.69442	2.84966	2.49804	2.90597	2.56072	2.60382	2.78648	3.00735
	6	1	0.953303	0.948174	0.907066	0.838705	0.896348	0.907984	0.886014	0.854474	0.783358	0.774248	0.767129	0.754651	0.71691	0.613718	0.625507	0.589451	0.582791	0.511674	0.565643	0.461609	0.484345	0.457093	0.472403	0.418893	0.392253	0.402894	0.354513	0.409094	0.357958	0.451964	0.509378	0.512822	0.525071	0.532573	0.529281	0.496058	0.499962	0.460614	0.492613	0.423333	0.434203	0.403123	0.431218	0.377249	0.348389	0.377325	0.381536
	7	1	1.13333	1.12421	0.989474	1.24702	1.18246	1.14386	1.04772	1.16982	1.16842	1.15298	1.13053	1.17684	1.06737	1.01263	1.09404	1.16211	1.13614	1.22105	1.06105	1.12912	1.05333	1.10105	1.19439	1.20561	1.15158	1.17333	1.36421	1.01614	1.15719	1.02737	1.22316	1.27509	1.44912	1.83228	2.05474	1.93754	1.79649	1.94526	1.96772	1.79579	1.70246	1.48842	1.75368	1.57825	1.85404	1.76491	1.47298
	8	1	0.98581	1.00373	0.941748	0.984317	0.949216	0.917102	1.20314	0.962659	1.10829	1.26811	0.93876	1.16654	0.975355	1.03062	1.00672	0.928305	0.894698	1.03361	1.00373	0.960418	1.14264	1.0478	0.839432	0.870799	1.05153	0.949216	0.966393	1.0127	0.898432	1.00896	1.13443	1.27259	1.15683	1.2106	1.36445	1.86408	1.75504	1.89544	1.47423	1.48768	1.42494	1.54444	1.42046	1.39432	1.30769	1.27931	1.32412
	9	1	0.9102	1.1591	1.15027	1.15339	1.10797	1.10978	1.15001	1.16974	1.25487	1.19128	1.06151	1.0571	1.18791	1.07968	0.989359	1.03089	0.931222	1.03737	0.936673	1.02154	1.01479	0.946795	0.963405	0.97742	0.920062	0.998183	0.89307	0.907864	1.02595	1.54036	1.44277	1.22839	1.28368	1.29509	1.39865	1.32027	1.45964	1.50532	1.4695	1.31897	1.20997	1.18297	1.19829	1.1661	1.1321	1.02232	1.02388
	10	1	0.951708	0.922654	0.906949	0.921869	0.977228	0.843345	0.851983	0.904986	0.831959	0.762073	0.808402	0.911661	0.959168	0.884963	1.15862	1.41578	1.28386	1.0055	1.05771	1.01924	1.1013	1.45701	1.19709	1.19003	1.09266	0.937966	0.959953	0.899882	0.956027	1.02552	1.04594	1.4629	1.54653	1.61052	1.5375	1.58382	1.54692	1.59678	1.56184	1.52532	1.47036	1.49627	1.69729	1.44955	1.50805	1.2179	1.47468
	11	1	0.993988	1.04259	0.97495	0.90982	1.0005	1	1.03607	0.920341	0.910321	0.923848	0.949399	0.88477	1.05261	0.933868	0.975451	1.01353	0.901804	0.967936	1.05711	0.903307	1.01503	1.16784	0.978457	0.957415	0.981964	1.03607	1.01553	0.916834	0.893287	1.14178	1.04208	1.27154	1.28457	1.14729	1.29058	1.36473	1.37024	1.35571	1.28958	1.41733	1.60922	1.31764	1.28206	1.39228	1.35571	1.27756	1.24449
	12	1	1.08904	1.10873	1.02439	0.899207	1.17573	1.09198	1.01822	1.05671	1.07317	0.977373	1.01146	1.00059	1.12812	1.09521	1.03732	0.976785	1.00088	0.997061	1.03879	1.10079	1.06788	1.01322	1.12078	0.992066	1.09932	1.08316	1.03321	0.980899	1.13077	0.997943	1.00118	1.08786	0.944167	0.955921	0.873053	0.980605	0.920658	0.888334	0.993535	0.890391	0.973259	1.0955	0.953277	0.942698	0.884514	1.0526	1.06906
	13	1	1.10647	0.859187	0.918718	0.89067	1.11563	0.860332	0.983973	0.896394	0.945049	0.941614	1.07842	0.941042	0.825415	1.00916	1.07212	1.24785	1.09502	1.10876	1.18374	1.14367	1.20263	1.35718	1.38752	1.12936	1.36463	1.32971	1.30796	1.45106	1.40641	1.40584	1.35203	1.32914	1.37665	1.5644	1.48884	1.31025	1.32055	1.33486	1.20034	1.31254	1.4356	1.32799	1.24156	1.18432	1.20778	1.20034	1.11505
	14	1	0.947409	0.983994	0.890625	1.00724	0.943979	1.05678	1.14139	1.18064	1.27782	2.27591	2.80259	2.74771	2.5747	2.51905	2.31555	2.4173	2.52934	2.51677	2.40587	2.58651	2.59566	2.49238	2.52744	2.1452	2.06898	2.06402	2.32241	1.8266	1.65396	1.50762	1.82279	1.97599	2.2378	2.11662	2.44855	2.99733	2.94512	3.4878	3.68331	3.5263	3.55183	3.4638	3.57584	3.59146	3.08384	3.09756	3.06631
	15	1	1.12222	1.09684	1.06525	1.09684	1.07147	1.30036	1.07716	1.11341	1.03263	0.927499	1.09943	1.0668	0.910409	1.16831	0.949767	0.981875	1.03263	0.982393	1.13879	1.11911	0.906784	0.974625	1.08545	1.04764	1.06318	1.14863	1.01916	1.16261	1.00466	0.980321	1.10772	1.28379	1.45054	1.80787	1.67633	1.90316	2.40135	2.63542	2.89591	3.35267	3.41119	3.03884	2.99327	2.82807	3.27758	3.16209	2.81512
	16	1	0.960468	0.988864	0.837416	0.992205	1.10802	1.03062	1.1353	0.976615	1.09131	2.94432	2.701	2.76058	1.95768	1.9265	1.97105	2.00223	1.90312	1.94989	2.11804	2.26726	2.6147	2.07461	2.31403	2.29621	1.90145	1.97829	1.87639	1.80345	1.93708	1.60969	1.68708	1.98775	2.54399	2.85412	3.10969	3.47494	3.40256	3.83519	3.34967	3.00167	3.24499	3.02951	3.31737	2.68708	3.17372	2.64477	2.74499
	17	1	0.997118	0.945965	0.931556	1.08285	1.03458	1.17363	1.04755	0.896974	1.01153	1.03674	0.994236	0.98415	0.899856	0.979107	0.935159	0.85951	0.90634	0.917147	1.00288	0.986311	0.972622	1.01297	0.889049	0.976225	0.992795	1.00793	0.985591	1.06412	1.06196	1.00865	1.06916	1.21614	1.21902	1.38689	1.5036	2.19885	2.43588	3.13473	3.58934	3.61671	3.36816	3.42075	3.06916	3.04683	2.98991	3.0915	2.66138
	18	1	1.06115	0.888939	1.04317	0.971673	1.02158	0.941547	0.908273	0.941996	0.93795	0.988309	0.953237	0.969874	0.959532	1.10656	0.890288	0.872752	0.940198	0.919964	0.963129	0.995953	0.960881	0.964928	0.951888	1.0634	0.948291	1.15872	1.03192	0.984263	0.880845	1.01034	0.967626	1.15513	1.21853	1.14344	1.36646	1.33498	1.76259	1.7491	1.71718	1.82599	1.57734	1.54901	1.40513	1.36151	1.32059	1.26529	1.14703
	19	1	1.16552	1.11823	1.14975	1.03251	1.0197	1.12808	1.19113	1.07192	1.2601	1.02857	1.04631	1.27192	1.44039	2.74975	2.36059	2.37635	1.64828	1.77635	1.28374	2.34483	2.42857	2.15369	2.0335	1.22562	1.22562	1.34483	1.49458	2.13202	2.44926	2.47882	2.26108	2.0798	2.39113	2.0867	2.38719	2.34778	2.37734	2.65123	2.91921	2.94187	3.02365	3.29261	2.76552	2.9734	2.46601	2.61675	2.0197
	20	1	0.897068	0.869619	0.907049	1.00686	1.04304	0.849033	0.830942	1.11104	0.970056	0.852152	0.837804	0.881472	0.809732	0.863381	0.769807	0.786026	0.896444	1.02059	1.08359	1.01123	1.05926	1.01934	1.07923	1.03618	1.15284	2.83094	2.63943	2.32377	1.90643	1.68621	2.10231	1.82658	2.18715	2.10106	2.84217	3.70368	4.29195	4.38428	4.18091	4.34186	3.9345	3.65627	3.44354	3.12352	3.36307	2.82408	2.70056
	21	1	0.997435	0.896537	0.822146	0.888414	0.997435	0.945703	1.03463	1.06156	0.985891	0.945276	0.898675	0.991877	0.951689	1.04703	0.919624	1.02351	0.850363	0.828559	0.956819	0.787516	0.992304	0.859342	1.0171	0.952971	0.743908	0.825139	0.779393	0.798632	1.10175	0.920906	1.12056	1.07995	1.2189	1.22788	1.31766	1.29714	1.25524	1.39889	1.28944	1.15819	1.15263	0.987174	1.04489	1.00128	0.937153	0.764429	1.01154
	22	1	0.890067	0.947685	0.964298	0.932485	1.03818	0.878049	0.899611	0.8883	0.908095	0.975963	0.938141	0.886532	0.948038	0.880523	0.893248	0.922941	0.821492	1.07423	0.833157	0.927183	0.89749	0.91163	0.947685	0.879109	0.877695	0.983386	1.05125	0.855779	0.915518	0.908802	1.20926	1.38176	1.23259	1.65889	1.58042	1.92117	1.91587	2.22517	2.28986	2.53906	2.66667	2.49558	2.74479	2.53906	2.68363	2.51396	2.57971
	23	1	1.0712	0.918997	0.678533	0.535416	0.619324	0.48202	0.465674	0.475481	0.494007	0.464584	0.485289	0.50563	0.551398	0.520886	0.482383	0.668362	0.537232	0.547766	0.480567	0.569197	0.588812	0.568834	0.547403	0.646567	0.614602	1.01453	0.969488	0.737741	0.711224	0.776971	0.654195	0.72648	0.892844	0.835089	0.911369	1.10316	1.23247	1.30149	1.54559	1.38286	1.3676	1.43008	1.33527	1.41664	1.4555	1.41409	1.13295
	24	1	0.767972	0.790747	0.754448	1.07402	1.59431	1.1637	1.22064	1.0306	1.21922	1.19929	1.25623	1.20427	1.1694	0.849822	0.989324	0.957295	0.918149	1.27972	1.14875	1.28327	1.04413	1.19217	1.37651	1.25552	1.34021	1.21922	1.57438	1.35089	1.19715	1.38505	1.64484	1.76512	1.92242	1.89324	2.02705	2.15516	2.17295	2.45196	1.91032	1.94093	1.90391	1.68897	1.85053	1.52313	1.55374	1.5758	1.45836
	25	1	0.944751	0.998158	1.08349	0.952118	0.971148	0.914058	0.962554	0.955801	0.922652	0.957029	1.06016	1.04113	1.03438	1.124	0.976059	1.02578	0.898711	1.11295	0.977287	1.05279	0.877225	0.980356	1.01657	0.984039	1.10804	1.04727	0.966851	1.00123	0.987109	1.15347	1.26028	1.40945	1.36157	1.6415	1.81031	1.74831	1.61572	2.47575	2.9202	3.32351	2.9202	3.41191	2.69061	2.82075	2.57827	2.55862	2.49478
	26	1	0.847973	0.90991	0.858108	0.842342	0.834459	0.976351	0.823198	0.893018	0.959459	0.850225	0.845721	0.777027	0.875	0.88964	0.939189	0.82545	0.859234	0.877252	0.92455	0.788288	0.829955	1.01914	0.850225	0.916667	0.847973	0.820946	0.768018	0.907658	0.868243	1.25338	0.902027	0.984234	1.05631	1.00901	0.962838	1.28716	1.49887	1.47185	1.15878	1.44707	1.28604	1.3491	1.19369	1.23536	1.09459	1.14414	1.26914
	27	1	1.08575	0.94098	1.02673	1.19265	1.20045	0.939866	0.938753	1.14143	0.98441	1.02673	0.85078	1.08352	1.20601	1.02227	1.11247	1.07795	1.15256	1.03786	1.12138	1.09354	1.32071	1.15924	1.02116	1.0735	1.11136	1.20156	1.32071	1.1559	1.13252	1.47884	1.37416	1.53341	1.47661	2.10802	1.84076	2.00445	2.1314	2.64143	2.71715	3.30178	3.2951	3.23831	3.1637	3.05122	3.58241	3.01225	2.96659
	28	1	0.910561	0.886812	1.06114	0.868621	0.927236	0.863062	0.868621	1.03638	0.947448	0.971703	0.838807	0.845376	0.936837	0.949975	0.963618	0.936331	0.858514	1.02324	0.959576	1.07024	0.940879	0.937847	0.970187	0.906013	0.856998	1.08135	0.890854	0.956038	0.924709	0.953512	1.29712	1.34209	1.31228	1.41738	1.50783	2.29207	3.36028	3.7145	3.99545	3.52097	3.21071	3.40728	3.31329	3.16473	3.1521	3.00202	2.94341
	29	1	0.93463	0.845263	0.911874	1.02358	0.885809	1.02317	0.998759	0.949524	0.892015	0.947456	0.985933	0.93132	1.03972	0.988829	1.08109	0.99338	1.04468	0.92139	0.92801	0.893256	0.95904	0.884154	0.957799	0.919321	0.952834	0.916425	0.98676	0.981382	0.927182	1.05006	1.47952	1.49193	1.67439	2.02689	2.41001	4.18246	5.16591	5.21763	4.47414	4.82458	4.17129	4.23666	4.19942	3.67811	3.84113	3.49607	3.45635
	30	1	0.769202	0.552935	0.487828	0.41555	0.35384	0.337988	0.410832	0.342706	0.338743	0.312134	0.37007	0.331761	0.647481	1.0536	1.00434	0.863937	0.719947	0.683525	0.621249	0.579732	0.66956	1.12738	0.908096	0.850349	0.720136	0.538403	0.542366	0.421589	0.382902	1.02076	1.46179	1.52614	1.56143	1.68692	1.4867	1.48179	1.39366	1.32553	1.30836	1.26647	1.19287	1.03812	1.05812	0.873561	0.798075	0.843555	0.743348
	31	1	0.868132	0.767857	0.910027	0.765797	0.914835	0.818681	0.82761	0.864698	0.811813	0.758929	0.880495	0.798077	0.821429	0.943681	0.848901	0.914148	0.826236	0.912088	0.905907	0.929258	0.796016	0.768544	0.854396	0.876374	0.858516	0.855082	0.826236	1.00549	0.758929	1.10302	1.18132	1.30838	1.34684	1.50481	1.51648	1.89148	2.66758	2.59547	3.16896	2.93201	2.79876	2.99313	2.7081	2.50962	2.26786	2.48489	2.41277
	32	1	0.974651	0.928091	0.958614	0.867046	0.870667	0.784273	0.824625	0.887222	0.866529	0.852043	0.726332	0.806001	0.80031	0.85463	0.876358	0.910502	0.832385	0.776513	0.873254	0.789964	0.900155	0.765132	0.795137	0.8179	0.816865	0.81014	0.778583	0.966374	0.796689	1.03725	1.07294	1.16503	1.08019	2.12571	2.33057	2.22607	2.07243	2.51216	2.36213	2.20486	2.24056	2.04294	1.87532	1.7046	1.78427	1.73357	1.66115
	33	1	1.01674	1.22036	1.05718	0.861925	1.03068	1.16736	0.880056	0.942817	0.966527	0.979079	1.09344	0.986053	1.17294	1.05718	1.19386	0.97629	1.03626	1.0265	0.896792	0.979079	1.27057	1.01116	1.01395	0.984658	1.10181	1.08368	0.981869	1.0516	1.23431	1.04742	1.17015	1.37099	1.64156	1.37796	1.78801	1.72524	1.8159	1.63738	1.84937	1.81311	1.76569	1.72943	1.75314	1.57601	1.841	2.04742	1.78103
	34	1	0.892518	0.85353	0.799789	0.924131	0.832455	0.89568	0.841939	0.751317	0.925184	0.834563	0.838778	0.793467	0.675448	0.891465	0.815595	0.773446	0.959958	0.750263	1.03161	0.805058	0.927292	0.8451	0.955743	0.808219	1.02529	0.859852	0.835616	0.945205	0.762908	0.947313	0.952582	0.88725	0.933614	1.13699	1.13699	1.1275	1.17703	1.23182	1.17597	1.29399	1.08008	1.34773	1.47629	1.2529	1.34036	1.14015	1.29926
	35	1	1.15563	1.18377	1.08609	0.963576	1.03477	0.928808	1.04636	1.06623	0.945364	0.951987	1.27483	1.15066	1.05464	1.05464	0.917219	0.842715	1.09934	0.913907	0.899007	1.11258	1.27152	1.19536	1.44371	1.11589	1.12417	1.05629	1.16722	0.956954	0.953642	1.01821	1.21854	1.19868	1.38576	1.44868	1.36424	1.28477	1.86258	1.62252	1.40232	2.06126	1.99007	2.12748	2.03974	1.97682	1.80629	2.07781	1.74503
	36	1	0.820704	0.846414	1.03586	0.868742	0.918133	0.801083	0.851827	0.887686	0.926252	0.764547	0.913396	0.864005	0.88092	0.853857	0.854533	0.898512	0.830176	0.784844	1.03654	0.897835	0.906631	0.870771	0.770636	0.861976	0.817321	0.824087	0.841001	0.936401	0.79567	0.920839	0.961434	0.956698	1.07713	1.27267	1.17727	1.37889	1.71516	1.46211	1.29838	1.5406	1.49797	1.3295	1.42828	1.33694	1.21854	1.3931	1.75913
	37	1	0.831182	0.813743	0.855947	0.812696	0.925009	0.868852	0.816533	0.852808	0.809906	0.853157	0.877921	0.864318	0.772933	0.916289	0.995466	0.968608	0.874433	0.922218	1.03069	3.32124	3.36833	2.56017	2.0722	1.58179	1.11824	1.03279	0.995814	1.04011	1.17789	1.80119	3.58633	3.82037	3.28113	3.02581	3.04046	3.38333	4.04465	4.22323	4.35961	4.67178	4.45797	4.35577	3.95256	4.22881	3.61074	3.73666	3.74747
	38	1	1.01186	1.09282	0.95393	1.17344	3.01355	2.60806	2.35976	2.34214	2.28726	2.64092	2.41565	2.42073	2.64126	2.50203	2.43327	2.2107	1.979	2.08469	2.49289	2.41192	2.23408	2.22053	2.27507	2.28726	2.14905	2.33774	2.16972	1.85772	1.84519	2.21579	3.02168	2.98171	3.25169	3.18699	3.1748	2.9231	2.88449	2.8374	2.64295	2.52812	2.24831	2.06199	1.94343	1.8811	1.97561	1.64228	1.50034
	39	1	1.00106	1.00166	1.04598	1.01221	0.969848	1.02759	0.898538	0.97422	0.941354	0.960802	0.902005	0.908488	0.786823	0.771597	0.812302	0.854515	0.718076	0.72878	0.672546	0.71084	0.63365	0.585859	0.590683	0.601689	0.612694	0.5346	0.531434	0.459822	0.398915	0.569124	0.491633	0.484848	0.460877	0.54847	0.519825	0.484999	0.519373	0.531735	0.503995	0.413991	0.418664	0.419117	0.38218	0.37419	0.375999	0.38218	0.380522
	40	1	1.10282	1.2453	1.11691	1.18528	1.15501	1.43737	3.99113	3.52923	3.61326	2.51827	2.37526	2.68841	3.24113	3.3763	2.6404	2.67745	2.33716	2.77766	2.48591	2.63309	3.06628	2.96921	3	2.86065	2.26409	1.72495	1.90449	3.54645	3.32672	4.18841	3.80741	4.20303	4.23382	4.6404	5.77088	5.98278	6.05793	6.42432	6.00418	5.17537	5.89353	5.15919	4.58873	5.29071	4.26044	4.02818	4.17067
	41	1	1.017	1.11206	1.12087	1.1854	1.26346	1.12307	1.05068	1.12748	0.975763	1.0063	0.941454	1.03053	1.10482	1.14699	1.01039	0.940825	0.828455	0.89424	0.97954	1.07271	0.957822	1.01165	1.03903	0.973875	0.994649	0.875354	0.874095	0.987095	0.970727	1.09884	1.33743	1.25685	1.09663	1.19484	1.45641	1.67517	1.6695	1.6333	1.65187	1.4029	1.33396	1.43909	1.28706	1.16084	1.22663	1.0875	1.17627
	42	1	0.986375	1.04447	0.85964	0.99563	1.03522	0.901799	1.02905	1.03162	0.98329	1.09794	1.62005	2.28843	1.91465	1.7946	1.51928	1.29923	1.30951	2.11645	2.14756	1.75321	1.3599	1.23625	1.20077	1.17815	1.12185	1.03625	1.21105	1.35244	1.94833	2.10951	2.41234	2.49075	2.31157	2.11414	2.22596	2.59871	2.94216	3.06889	2.98252	3.20231	3.25373	2.7491	2.74344	2.67892	2.52211	2.62416	2.45913
	43	1	0.8734	0.927047	0.905304	0.822597	0.854501	0.857956	0.910994	0.935989	0.925828	0.893518	0.899614	0.865474	1.02378	1.38285	2.11339	1.79862	1.48486	1.2402	1.14469	1.05141	1.15078	1.3546	1.77484	1.91729	1.71144	1.25239	1.12823	0.900833	0.882544	1.06137	1.06523	1.19996	1.20849	1.22861	1.36883	1.39037	1.57692	1.70555	1.88153	1.99309	2.13737	2.09795	2.1457	2.15586	2.10425	2.05568	2.03353
	44	1	0.981278	0.975145	0.979664	0.935765	0.898644	0.937056	0.967398	0.94093	1.01323	0.941252	0.932537	0.925436	0.942544	1.0623	0.866365	1.03486	0.958037	0.949645	0.935442	0.948354	1.0397	0.922208	1.00807	1.01646	1.00355	0.929309	0.947063	0.918012	0.832473	0.911556	1.03357	1.10587	1.19626	1.20594	1.16365	1.26566	1.41769	1.79535	2.36895	2.36249	2.61362	2.59458	2.46352	2.41188	2.53002	2.20497	2.39638
	45	1	0.975801	0.997184	0.964953	0.98425	1.01669	0.908626	0.958798	0.928445	0.991551	0.928549	0.984562	0.938458	0.98185	0.934703	0.931678	0.904663	0.914468	0.887973	0.88401	1.01314	0.859184	0.911338	0.874622	0.848545	0.920517	0.901742	0.992698	0.919161	0.897674	0.954522	0.970481	0.898926	0.896944	0.886722	0.903098	0.912486	0.987274	0.9419	0.962032	1.02576	0.936581	0.934182	0.917388	0.941483	0.894127	0.926776	0.952749
	46	1	1.00977	0.988493	0.872558	0.858663	0.908815	0.886235	0.87234	0.914025	0.924446	0.842597	1.00434	0.99175	0.831307	0.864307	0.88363	0.85736	0.810682	0.886235	0.910117	0.869735	0.858228	0.914677	0.834564	0.888841	0.847373	0.858663	0.95419	0.857794	0.919019	0.899045	0.850847	0.954407	0.958532	1.02041	1.09748	1.12028	1.10942	1.25749	1.48828	1.69106	1.89123	1.85953	1.88081	1.96939	2.16869	2.09292	1.91403
	47	1	1.04304	0.931542	0.93212	1.01589	0.949451	0.973137	1.08752	1.01242	1.07655	1.05228	0.935298	1.00751	0.995956	0.984402	1.0234	0.954939	0.937319	1.04102	1.00433	0.981514	0.985846	1.02542	1.01444	0.948007	0.988157	0.966782	1.19844	1.02744	1.06846	0.987579	1.31138	1.43616	1.57366	1.53235	1.69497	1.83593	2.92028	3.25534	3.44194	3.69642	3.38648	3.40641	2.92605	3.30474	3.24523	3.21202	3.10052
	48	1	0.963099	0.910382	0.93718	0.929272	0.894421	0.926783	0.987114	0.904818	0.91785	0.969102	0.914629	0.897203	0.886074	0.931469	0.95358	0.854005	0.906575	0.961634	0.828233	0.860887	0.89735	1.14717	0.986528	0.931029	0.942451	0.867038	0.947723	0.812271	0.820911	0.840972	0.826182	0.986967	1.1192	0.946112	0.898667	0.888417	0.943769	0.782545	0.882853	0.892224	0.877434	0.867623	0.821204	0.916386	0.893689	0.859569	0.891346
	49	1	0.992472	1.0481	1.03304	1.02008	0.930991	0.969051	0.831451	0.916771	0.981179	0.820995	1.07696	1.06023	0.867419	0.994145	0.917189	1.01171	0.836052	0.970724	0.964868	0.965286	0.941029	0.875784	0.894605	0.919281	1.13133	1.05813	0.899624	0.984525	1.08908	1.02635	0.871602	0.902969	1.10498	1.04057	0.946466	0.972815	0.886658	0.989126	0.979506	1.00711	1.03053	0.986616	0.98578	0.889168	0.903388	1.03095	0.862401
	50	1	0.870897	0.800875	0.810449	0.809628	0.794311	0.833151	0.890044	0.792123	0.81291	0.883753	0.84163	0.865974	0.849289	0.837254	0.81674	0.884573	0.839442	0.829322	0.855033	0.899344	0.856127	0.896608	0.91302	0.810996	0.919584	0.984956	0.904267	0.823031	0.84081	0.903173	0.844092	0.961707	0.916849	0.984956	1.32577	1.5093	1.53474	1.54486	1.43682	1.41685	1.38649	1.3326	1.34272	1.40755	1.33643	1.32112	1.27407
	51	1	0.942552	1.03979	1.02387	0.998757	0.96195	0.884855	0.957722	0.944541	0.848545	0.94479	0.940313	0.93907	0.951256	0.94852	0.910719	0.92763	0.980602	0.975379	0.922407	0.848794	0.862472	0.965431	0.874161	0.910719	0.953245	0.904004	0.896046	1.00597	0.995772	0.959712	1.23402	1.2472	1.35091	1.28973	1.44342	1.47849	1.85874	3.46506	3.62323	3.57498	3.30266	3.18453	3.29993	3.25317	3.00647	2.95076	2.72544
	52	1	1.00647	0.999569	1.00324	1.0028	0.939387	0.897541	0.990078	1.05371	0.99698	0.999353	0.935289	0.914797	0.922347	0.887187	0.938525	0.96937	0.869284	0.870794	0.877481	0.976704	0.890423	0.967213	0.933132	0.993313	0.99094	0.962683	0.923425	0.856773	0.819025	1.05393	1.12036	1.20772	1.38546	1.30414	1.54853	1.54875	1.54012	1.6676	1.92666	1.72131	1.78818	1.89474	2.16199	2.14495	2.31493	2.63978	2.47045
	53	1	0.944282	0.94978	1.05425	0.958578	0.984238	0.990836	0.97654	1.06012	0.964809	0.904326	0.979839	0.964809	0.850806	0.932918	0.933284	1.01246	0.90176	1.03482	0.940982	0.826613	0.914956	0.952713	0.914956	0.869501	0.953812	0.881598	1.05022	0.927786	0.962243	1.10704	1.83541	1.5187	1.89516	1.73167	1.67705	1.68842	1.72214	1.6437	1.70968	1.61877	1.3772	1.46114	1.46518	1.35997	1.43512	1.33834	1.38123
	54	1	1.03904	0.956785	0.995072	0.951099	1.00986	0.84856	0.974223	0.87282	0.910349	0.904284	0.93442	0.890258	0.914329	0.85671	0.95072	0.833965	0.976308	0.912623	0.949204	1.03298	0.785444	1.0271	0.856331	0.853487	0.899545	0.838514	0.837945	0.774829	0.924754	0.834155	0.900493	1.04151	0.830933	0.883434	0.985406	0.817286	0.858226	0.978393	0.891205	0.872631	0.78696	0.834344	0.754549	0.978772	0.819371	0.827331	0.828469
	55	1	0.990596	0.978056	0.953762	1.08824	0.937618	0.901724	0.872884	1.00266	0.982602	0.94953	0.977273	1.00094	0.997806	0.863636	1.02853	0.94906	1.02147	0.927743	1.02837	0.924451	0.877273	0.928213	0.892163	0.883229	0.968182	1.03229	0.910188	1.01364	0.944984	0.995141	0.904232	0.950313	0.91348	0.911442	0.895768	0.950784	0.923041	0.90047	1.04639	0.882288	0.84953	0.940125	0.888871	0.897806	0.965831	0.834639	0.921944
	56	1	0.923815	0.992502	0.940312	0.843431	0.90102	0.934013	1.08938	0.933113	0.90042	1.0159	0.941512	0.930714	0.873725	0.937612	0.915117	0.938212	0.909118	0.907618	0.937313	0.957708	0.890222	0.995801	0.934313	0.926515	0.95171	1.0237	0.862328	1.12957	1.05069	1.06179	1.05639	1.29094	1.18656	1.16497	1.24085	1.32454	1.15537	1.21356	1.20456	1.14727	1.12807	1.21866	1.09568	1.08488	1.11788	1.12597	1.04709
	57	1	1.0801	0.978351	1.06731	1.02342	1.01948	1.04153	1.03484	0.968707	1.00905	1.00059	0.997638	0.919307	0.999016	1.0124	1.11809	0.966936	0.950797	0.981893	0.903759	1.01082	1.05609	0.903169	1.02086	0.989963	0.967329	1.03877	0.989175	0.960244	0.94568	1.05353	0.965164	1.00768	1.00335	1.03936	0.95926	0.947648	1.11336	1.05983	1.00039	1.08364	1.03739	0.964771	0.966739	0.974611	1.00098	1.037	0.985042
	58	1	0.998534	1.12317	1.02749	1.06342	0.935117	0.915323	1.0022	1.11584	0.987903	0.893328	0.909091	0.981672	0.917155	0.998534	0.995968	0.875733	0.846041	0.933284	0.928152	1.11327	0.902859	0.953812	0.928152	1.1426	0.993035	0.949047	0.916056	0.945381	0.979106	0.848607	0.953079	0.928886	1.02786	0.866935	0.843842	0.812317	0.842375	0.940616	0.798021	1.07038	0.927786	0.965909	0.999267	0.942449	0.972874	0.91349	0.943548
	59	1	0.94298	1.04813	0.977605	0.985546	0.974428	1.12452	1.02605	1.05273	1.07052	0.900731	0.942027	1.04828	0.949333	0.969822	0.990152	1.04908	0.96871	0.998729	0.904543	0.971093	0.943774	0.945521	0.97967	1.07973	0.929956	0.925191	0.987135	0.958069	0.916931	0.845775	0.880083	0.883418	0.815756	0.872935	0.801779	0.920584	0.787961	0.836563	0.80305	0.947745	0.847363	0.886595	0.858164	0.833069	0.811626	0.862611	0.787166
	60	1	1.09421	1.05517	1.06674	1.15186	4.5593	5.04298	4.93512	4.8843	4.59008	4.78471	4.88409	4.84029	4.85723	5.06157	5.02851	4.88182	4.86178	4.70744	4.77335	4.98574	4.65124	4.73223	4.53409	4.34256	4.48409	4.31901	4.46467	4.16694	4.41612	4.03161	3.89628	3.63368	3.70413	3.71178	3.75971	3.28781	3.27686	3.06818	3.19773	2.89483	2.85992	2.95207	2.69194	2.65393	2.43223	2.45	2.44545
	mean	1	0.98659	0.979647	0.962299	0.9645	1.07713	1.05679	1.09908	1.09246	1.0895	1.11317	1.12479	1.14512	1.13974	1.19252	1.1692	1.15688	1.10692	1.14243	1.13842	1.20551	1.20275	1.19822	1.18705	1.14844	1.1278	1.13876	1.13645	1.13666	1.13821	1.236	1.35745	1.4317	1.49712	1.56038	1.66137	1.79264	1.94333	2.10144	2.12112	2.14097	2.09538	2.04961	1.99702	1.94186	1.91659	1.87711	1.82899
	se	0	0.0123446	0.0156862	0.0151174	0.0185191	0.0708922	0.0758788	0.0872739	0.0823865	0.0792758	0.0848582	0.0855562	0.0882403	0.0873857	0.0924905	0.0863961	0.083774	0.079761	0.0813865	0.0812707	0.094129	0.0941121	0.0857569	0.0839261	0.077062	0.0721906	0.074156	0.0764286	0.0797075	0.0823947	0.0841934	0.0915068	0.0917039	0.0930179	0.0953863	0.111124	0.123802	0.13901	0.152631	0.151296	0.149083	0.147592	0.140624	0.131637	0.133157	0.125653	0.12093	0.118518
[truncated: 252 more columns]

## Sheet: h
IFN-γ level (relative to control)
Experiment ID	Control	0.1 μM GABA	10 μM GABA	200 μM GABA	400 μM GABA	800 μM GABA	1 mM GABA		Unpaired t test	0.1 μM GABA vs. Control	10 μM GABA vs. Control	200 μM GABA vs. Control	400 μM GABA vs. Control	800 μM GABA vs. Control	1 mM GABA vs. Control
1	1.01	1.03	1.04				1.13		P value	0.5392	0.5282	0.0211	0.0413	0.0122	0.094
1	1.07	0.95	1.01				1.03		P value summary	ns	ns	*	*	*	ns
1	1.07	0.98	1.06				1.01		Significantly different (P < 0.05)?	No	No	Yes	Yes	Yes	No
1	0.93	1.04					1.07		One- or two-tailed P value?	Two-tailed	Two-tailed	Two-tailed	Two-tailed	Two-tailed	Two-tailed
1	0.96	0.92					1.09		t, df	t=0.6259, df=18	t=0.6482, df=13	t=2.558, df=16	t=2.219, df=16	t=2.826, df=16	t=1.774, df=17
1	0.96	1					1.04
1		1.15					1.1
1		1.14
2	1.02			1.01	0.91	0.76
2	1.19			1	1.01	0.62
2	0.99			0.85	0.87	1.2
2	1.07			0.84	0.78	0.7
2	0.85			0.83	1.04	0.55
2	0.89			0.71	0.65	0.89
TNF level (relative to control)
Experiment ID	Control	0.1 μM GABA	10 μM GABA	200 μM GABA	400 μM GABA	800 μM GABA	1 mM GABA		Unpaired t test	0.1 μM GABA vs. Control	10 μM GABA vs. Control	200 μM GABA vs. Control	400 μM GABA vs. Control	800 μM GABA vs. Control	1 mM GABA vs. Control
1	1.02	0.93	0.97				1.02		P value	0.4018	0.3789	0.0021	0.0011	0.0005	0.2967
1	1	0.99	0.94				1.01		P value summary	ns	ns	**	**	***	ns
1	0.99	0.97	0.94				0.93		Significantly different (P < 0.05)?	No	No	Yes	Yes	Yes	No
1	1.03	0.93					0.96		One- or two-tailed P value?	Two-tailed	Two-tailed	Two-tailed	Two-tailed	Two-tailed	Two-tailed
1	0.97	0.96					0.94		t, df	t=0.8586, df=18	t=0.9109, df=13	t=3.664, df=16	t=3.960, df=16	t=4.304, df=16	t=1.076, df=17
1	0.99	1.04					0.93
1		0.95					0.93
1		0.99
2	1.11			0.98	0.8	0.76
2	1.15			0.91	0.91	0.65
2	0.94			0.83	0.84	1.04
2	1.08			0.75	0.71	0.69
2	0.83			0.78	0.93	0.58
2	0.88			0.68	0.65	0.77

## Sheet: i
% Proliferating cells
Control	Muscimol 100 µM	Muscimol 200 µM	Muscimol 400 µM		Unpaired t test	Muscimol 100 µM vs. Control	Muscimol 200 µM vs. Control	Muscimol 400 µM vs. Control
42.2	40.3	29.2	24.8		P value	0.0276	0.0054	0.0007
43.6	36.3	34.4	18.8		P value summary	*	**	***
47	36	33.7	18.3		Significantly different (P < 0.05)?	Yes	Yes	Yes
					One- or two-tailed P value?	Two-tailed	Two-tailed	Two-tailed
					t, df	t=3.387, df=4	t=5.467, df=4	t=9.348, df=4
MFI CD25
Control	Muscimol 100 µM	Muscimol 200 µM	Muscimol 400 µM		Unpaired t test	Muscimol 100 µM vs. Control	Muscimol 200 µM vs. Control	Muscimol 400 µM vs. Control
1873	1339	1151	1031		P value	0.005	0.0023	0.0001
2134	1592	1367	776		P value summary	**	**	***
2579	1734	1644	718		Significantly different (P < 0.05)?	Yes	Yes	Yes
2431					One- or two-tailed P value?	Two-tailed	Two-tailed	Two-tailed
2601					t, df	t=4.026, df=7	t=4.675, df=7	t=7.629, df=7
2715
MFI CD44
Control	Muscimol 100 µM	Muscimol 200 µM	Muscimol 400 µM		Unpaired t test	Muscimol 100 µM vs. Control	Muscimol 200 µM vs. Control	Muscimol 400 µM vs. Control
6550	6009	6305	4916		P value	0.0446	0.0173	0.0009
7091	6335	5737	4765		P value summary	*	*	***
7357	6698	5950	4346		Significantly different (P < 0.05)?	Yes	Yes	Yes
7694					One- or two-tailed P value?	Two-tailed	Two-tailed	Two-tailed
8607					t, df	t=2.443, df=7	t=3.103, df=7	t=5.509, df=7
8885
