# Supplementary material for: B cell-derived GABA elicits IL-10+ macrophages to limit anti-tumour immunity
Source: Nature. 2021 Nov 3;599(7885):471–6. doi: 10.1038/s41586-021-04082-1 (PMC8599023; doi:10.1038/s41586-021-04082-1)
Supplement: Supplementary file 13 — Source Data Extended Data Fig. 5 [file 41586_2021_4082_MOESM13_ESM.xlsx]

## Sheet: a
Tumour volume (mm3)
Row	Day	WT control liposomes									WT liposomal clodronate									muM-/- control liposomes									muMt-/- liposomal clodronate
1	0	0	0	0	0	0	0	0	0	0	0	0	0	0	0	0				0	0	0	0	0	0	0			0	0	0	0	0	0	0
2	6	3.52	4.06	5.02	7.35	5.37	16.82	7.06	10.12	5.24	6.18	1.43	8.09	4.68	3.86	10.93				8.29	6.84	7.97	12.37	17.95	7.44	5.1			15.28	4.34	4.98	8.95	5.63	2.13	5.14
3	10	47.51	17.6	22.22	38.86	35.23	63.44	52.47	33.86	36.88	12.4	4.2	31.31	11.25	24.33					12.79	3.99	15.46	5.22	12.74	2.77	2.92			15.13	29.14	33.14	25.54	3.79		27.1
4	13	134.54	33.85	37.3	97.05	93.14	98.14	62.84	67.83	83.63	16.02	9.75	10.01	16.67	25.78					4.7	2.88	9.2	2.55	2.17	2.01	1.23			55.77	45.92	13.65	24.82	3.54		63.97
5	15	228.28	56.69	33.81	154.58	150.35	146.68	87.3	58.82	116.15	22.56	11.87	11.31	26.95	37.55					5.52	0.65	12.35	0.98	1.13	0.87	0.31			43.58	48.59	20.38	28.36	5.63		46.61
2way ANOVA (multiple comparisons)
Tukey's multiple comparisons test	Predicted (LS) mean diff.	95.00% CI of diff.	Significant?	Summary	Adjusted P Value
Row 1
WT control liposomes vs. WT liposomal clodronate	0	-27.37 to 27.37	No	ns	>0.9999
WT control liposomes vs. muM-/- control liposomes	1.421e-14	-26.17 to 26.17	No	ns	>0.9999
WT control liposomes vs. muMt-/- liposomal clodronate	0	-26.17 to 26.17	No	ns	>0.9999
WT liposomal clodronate vs. muM-/- control liposomes	1.421e-14	-28.89 to 28.89	No	ns	>0.9999
WT liposomal clodronate vs. muMt-/- liposomal clodronate	0	-28.89 to 28.89	No	ns	>0.9999
muM-/- control liposomes vs. muMt-/- liposomal clodronate	-1.421e-14	-27.75 to 27.75	No	ns	>0.9999
Row 2
WT control liposomes vs. WT liposomal clodronate	1.312	-26.05 to 28.68	No	ns	0.9993
WT control liposomes vs. muM-/- control liposomes	-2.25	-28.42 to 23.92	No	ns	0.996
WT control liposomes vs. muMt-/- liposomal clodronate	0.5376	-25.63 to 26.70	No	ns	>0.9999
WT liposomal clodronate vs. muM-/- control liposomes	-3.561	-32.45 to 25.33	No	ns	0.9885
WT liposomal clodronate vs. muMt-/- liposomal clodronate	-0.774	-29.66 to 28.11	No	ns	0.9999
muM-/- control liposomes vs. muMt-/- liposomal clodronate	2.787	-24.97 to 30.54	No	ns	0.9937
Row 3
WT control liposomes vs. WT liposomal clodronate	21.98	-6.984 to 50.94	No	ns	0.2024
WT control liposomes vs. muM-/- control liposomes	30.69	4.524 to 56.86	Yes	*	0.0145
WT control liposomes vs. muMt-/- liposomal clodronate	16.37	-11.00 to 43.73	No	ns	0.4063
WT liposomal clodronate vs. muM-/- control liposomes	8.714	-21.69 to 39.12	No	ns	0.8778
WT liposomal clodronate vs. muMt-/- liposomal clodronate	-5.609	-37.05 to 25.83	No	ns	0.9666
muM-/- control liposomes vs. muMt-/- liposomal clodronate	-14.32	-43.21 to 14.56	No	ns	0.5699
Row 4
WT control liposomes vs. WT liposomal clodronate	63.06	34.10 to 92.02	Yes	****	<0.0001
WT control liposomes vs. muM-/- control liposomes	75.17	49.00 to 101.3	Yes	****	<0.0001
WT control liposomes vs. muMt-/- liposomal clodronate	44.09	16.73 to 71.46	Yes	***	0.0003
WT liposomal clodronate vs. muM-/- control liposomes	12.11	-18.29 to 42.51	No	ns	0.7275
WT liposomal clodronate vs. muMt-/- liposomal clodronate	-18.97	-50.41 to 12.47	No	ns	0.3986
muM-/- control liposomes vs. muMt-/- liposomal clodronate	-31.08	-59.96 to -2.191	Yes	*	0.0297
Row 5
WT control liposomes vs. WT liposomal clodronate	92.69	63.73 to 121.7	Yes	****	<0.0001
WT control liposomes vs. muM-/- control liposomes	111.6	85.46 to 137.8	Yes	****	<0.0001
WT control liposomes vs. muMt-/- liposomal clodronate	82.55	55.18 to 109.9	Yes	****	<0.0001
WT liposomal clodronate vs. muM-/- control liposomes	18.93	-11.47 to 49.33	No	ns	0.3699
WT liposomal clodronate vs. muMt-/- liposomal clodronate	-10.14	-41.58 to 21.30	No	ns	0.8349
muM-/- control liposomes vs. muMt-/- liposomal clodronate	-29.08	-57.96 to -0.1894	Yes	*	0.0479
Test details	Predicted (LS) mean 1	Predicted (LS) mean 2	Predicted (LS) mean diff.	SE of diff.	N1	N2	q	DF
Row 1
WT control liposomes vs. WT liposomal clodronate	0	0	0	10.5	9	6	0	119
WT control liposomes vs. muM-/- control liposomes	0	-1.421e-14	1.421e-14	10.04	9	7	2.001e-15	119
WT control liposomes vs. muMt-/- liposomal clodronate	0	0	0	10.04	9	7	0	119
WT liposomal clodronate vs. muM-/- control liposomes	0	-1.421e-14	1.421e-14	11.09	6	7	1.813e-15	119
WT liposomal clodronate vs. muMt-/- liposomal clodronate	0	0	0	11.09	6	7	0	119
muM-/- control liposomes vs. muMt-/- liposomal clodronate	-1.421e-14	0	-1.421e-14	10.65	7	7	1.887e-15	119
Row 2
WT control liposomes vs. WT liposomal clodronate	7.173	5.862	1.312	10.5	9	6	0.1766	119
WT control liposomes vs. muM-/- control liposomes	7.173	9.423	-2.25	10.04	9	7	0.3168	119
WT control liposomes vs. muMt-/- liposomal clodronate	7.173	6.636	0.5376	10.04	9	7	0.07571	119
WT liposomal clodronate vs. muM-/- control liposomes	5.862	9.423	-3.561	11.09	6	7	0.4543	119
WT liposomal clodronate vs. muMt-/- liposomal clodronate	5.862	6.636	-0.774	11.09	6	7	0.09874	119
muM-/- control liposomes vs. muMt-/- liposomal clodronate	9.423	6.636	2.787	10.65	7	7	0.3701	119
Row 3
WT control liposomes vs. WT liposomal clodronate	38.67	16.7	21.98	11.11	9	5	2.796	119
WT control liposomes vs. muM-/- control liposomes	38.67	7.984	30.69	10.04	9	7	4.322	119
WT control liposomes vs. muMt-/- liposomal clodronate	38.67	22.31	16.37	10.5	9	6	2.204	119
WT liposomal clodronate vs. muM-/- control liposomes	16.7	7.984	8.714	11.67	5	7	1.056	119
WT liposomal clodronate vs. muMt-/- liposomal clodronate	16.7	22.31	-5.609	12.07	5	6	0.6574	119
muM-/- control liposomes vs. muMt-/- liposomal clodronate	7.984	22.31	-14.32	11.09	7	6	1.827	119
Row 4
WT control liposomes vs. WT liposomal clodronate	78.7	15.65	63.06	11.11	9	5	8.023	119
WT control liposomes vs. muM-/- control liposomes	78.7	3.534	75.17	10.04	9	7	10.59	119
WT control liposomes vs. muMt-/- liposomal clodronate	78.7	34.61	44.09	10.5	9	6	5.937	119
WT liposomal clodronate vs. muM-/- control liposomes	15.65	3.534	12.11	11.67	5	7	1.468	119
WT liposomal clodronate vs. muMt-/- liposomal clodronate	15.65	34.61	-18.97	12.07	5	6	2.223	119
muM-/- control liposomes vs. muMt-/- liposomal clodronate	3.534	34.61	-31.08	11.09	7	6	3.965	119
Row 5
WT control liposomes vs. WT liposomal clodronate	114.7	22.05	92.69	11.11	9	5	11.79	119
WT control liposomes vs. muM-/- control liposomes	114.7	3.116	111.6	10.04	9	7	15.72	119
WT control liposomes vs. muMt-/- liposomal clodronate	114.7	32.19	82.55	10.5	9	6	11.12	119
WT liposomal clodronate vs. muM-/- control liposomes	22.05	3.116	18.93	11.67	5	7	2.295	119
WT liposomal clodronate vs. muMt-/- liposomal clodronate	22.05	32.19	-10.14	12.07	5	6	1.189	119
muM-/- control liposomes vs. muMt-/- liposomal clodronate	3.116	32.19	-29.08	11.09	7	6	3.709	119

## Sheet: c
Mouse ID	Group	PC1	PC2
1	WT +placebo	33.6536	37.6623
2	WT +placebo	20.4379	5.23331
3	WT +placebo	20.8784	18.6363
4	WT +placebo	14.7253	8.49693
5	WT +placebo	34.3111	-11.0331
6	WT +placebo	33.931	13.8814
1	muMt-/-+placebo	-46.9249	-34.2946
2	muMt-/-+placebo	-10.7597	-34.2027
3	muMt-/-+placebo	0.488902	-27.5457
4	muMt-/-+placebo	-80.8918	-31.6994
5	muMt-/-+placebo	-12.9377	10.5132
6	muMt-/-+placebo	1.10421	-67.4243
1	muMt-/-+GABA	-89.2647	70.2759
2	muMt-/-+GABA	10.9219	2.53726
3	muMt-/-+GABA	-12.1976	31.158
4	muMt-/-+GABA	31.1796	-5.00332
5	muMt-/-+GABA	16.3132	-1.82377
6	muMt-/-+GABA	35.0312	14.6323

## Sheet: d
Upstream regulator analyses (muMt-/- +placebo vs. WT +placebo)	Z-score	-log(P-value)
MLXIPL	-7.307	49
MYC	-5.919	51.2
MYCN	-5.492	22.9
IL10RA	-4.703	6.31
U0126	-3.948	12.8
STK11	-3.804	16.1
SB203580	-3.804	12.2
LY294002	-3.364	23.1
RABL6	-3.317	4.03
HBA1/HBA2	-3.317	5.8
H89	-3.272	4.87
MYCL	-3.256	13.1
DDX5	-3.207	8.17
PD98059	-3.121	17.9
TFRC	-3.051	5.4
TBX2	-3.051	4.78
actinomycin D	-2.949	9.78
2-amino-5-phosphonovaleric acid	-2.906	1.71
IL1RN	-2.896	2.01
CAB39L	-2.714	6.51
mir-181	-2.71	4.88
NELFB	-2.646	6.8
PSMB11	-2.632	4.2
ebselen	-2.63	6.2
amino acids	-2.63	4.11
ACE2	-2.613	5.19
U73122	-2.613	2.63
miR-221-3p (and other miRNAs w/seed GCUACAU)	-2.613	3.33
miR-291a-3p (and other miRNAs w/seed AAGUGCU)	-2.606	2.69
p70 S6k	-2.599	4.97
ibuprofen	-2.594	3.48
tyrphostin AG 1478	-2.591	3.01
miR-199a-3p (and other miRNAs w/seed CAGUAGU)	-2.583	4.63
CISH	-2.563	8.9
mir-155	-2.553	4.63
miR-155-5p (miRNAs w/seed UAAUGCU)	-2.549	3.64
JAG2	-2.534	8.42
SMARCA5	-2.524	5.62
IDR-1002	-2.521	4.48
2-amino-1-methyl-6-phenylimidazo-4-5-b-pyridine	-2.514	7.57
INSR	-2.48	15.8
bisindolylmaleimide I	-2.465	3.04
SAHM1	-2.449	2.09
ZC3H12C	-2.449	2.7
S100A6	-2.449	3.79
SENP1	-2.449	3.89
JINK1/2	-2.433	4
miR-182-5p (and other miRNAs w/seed UUGGCAA)	-2.433	1.33
DMH1	-2.433	4.5
ADA	-2.425	3.89
NME1	-2.412	2.63
CBL	-2.373	3.97
GFI1	-2.359	7.06
CDH1	-2.349	2.51
CDK19	-2.333	3.65
SU6656	-2.331	7.98
glutathione	-2.313	3.31
diphenyleneiodonium	-2.269	6.45
staurosporine	-2.262	6.71
RNF31	-2.252	7.2
1,2-dithiol-3-thione	-2.251	7.19
echinomycin	-2.236	3.89
alpha-tocopherol	-2.219	2.38
miR-34a-5p (and other miRNAs w/seed GGCAGUG)	-2.217	3.29
CCNC	-2.216	2.3
miR-205-5p (and other miRNAs w/seed CCUUCAU)	-2.213	3.14
mir-132	-2.213	2.85
roscovitine	-2.209	3.14
PAX5	-2.207	2
Ro31-8220	-2.206	3.27
mir-9	-2.2	2.45
PD 169316	-2.2	2.81
SCGB1A1	-2.198	2.81
miR-218-5p (and other miRNAs w/seed UGUGCUU)	-2.186	2.71
metribolone	-2.178	9.94
L-N6-(1-iminoethyl)-lysine	-2.178	4.83
BACH2	-2.168	1.3
22(R)-hydroxycholesterol	-2.165	1.63
NLRP12	-2.156	3.98
thalidomide	-2.156	3.8
miR-199a-5p (and other miRNAs w/seed CCAGUGU)	-2.137	1.86
triptolide	-2.136	2.08
PPARGC1A	-2.131	10.9
NEUROG1	-2.121	2.22
mir-8	-2.117	2.47
FLI1	-2.103	5.03
Go 6976	-2.078	4.09
ESR2	-2.075	7.68
mibolerone	-2.065	5.18
ZMPSTE24	-2.055	4.84
emodin	-2.043	6.92
mifepristone	-2.04	11.5
FOXM1	-2.029	6.39
NS-398	-2.008	4
1'-acetoxychavicol acetate	-2	2.52
NCOR-LXR-Oxysterol-RXR-9 cis RA	-2	1.7
WP1066	-2	2.77
SLC7A2	-2	2.92
LAMTOR1	-2	2.92
AKT3	-2	1.64
GRB10	-2	3.71
ACTB	-2	2.13
lith-O-Asp	-2	2.52
prazosin	-2	2.91
spermine	-2	2.64
bisindolylmaleimide iv	-2	1.76
evodiamine	-2	1.83
GATA6	-2	3.22
ABT-737	2	1.97
TET3	2	1.35
MAPT	2	17.1
CAPN3	2	2.52
PTPRE	2	2.64
CX-5461	2	1.83
2,4-dinitrophenol-ovalbumin conjugate	2	1.35
acetaldehyde	2	1.97
CDKN1A	2.001	12.6
GNRH1	2.007	3.84
Calcineurin protein(s)	2.018	3.63
3M-002	2.019	1.79
platelet activating factor	2.02	7.44
SMARCA4	2.021	4.61
SMAD3	2.035	6.06
3-methylcholanthrene	2.049	1.55
MAPK8	2.071	2.19
DETA-NONOate	2.075	4.11
hyaluronic acid	2.08	5.22
crocidolite asbestos	2.086	4.48
PRKCA	2.088	3.62
ATP	2.094	10.9
SELPLG	2.111	5.91
POU5F1	2.114	1.73
6-hydroxydopamine	2.12	3.89
APEX1	2.121	6.46
IGF1	2.122	13.5
TICAM1	2.126	4.87
LEP	2.126	4.61
REL	2.128	4.1
FOXO3	2.128	12
NOS2	2.131	4.72
TRAP1	2.137	2.8
USP22	2.137	5.02
MXD1	2.137	3.23
PLX5622	2.138	6.78
IL3	2.142	21
FN1	2.145	6.42
histamine	2.15	3
ITGB3	2.151	2.53
epoxomicin	2.154	4.71
LTA	2.157	2.53
TRH	2.159	1.72
atorvastatin	2.163	4.08
FOS	2.164	12
risperidone	2.165	2.3
CCR2	2.168	11.9
IL12 (family)	2.17	1.8
isoproterenol	2.171	5.59
colchicine	2.176	1.55
IGF2	2.176	9.85
cigarette smoke	2.177	7.88
vancomycin	2.177	5.59
cyclophosphamide	2.179	2.25
NOS1	2.183	2.38
GC-GCR dimer	2.195	2.1
ceruletide	2.195	2.45
CEBPB	2.197	8.24
PLG	2.198	6.17
IL5	2.199	9.18
Integrin	2.2	3.26
VitaminD3-VDR-RXR	2.2	1.36
FLCN	2.203	1.87
GH1	2.206	6.34
SMAD2	2.209	2.51
thiazolidinedione	2.213	3.02
farnesyl pyrophosphate	2.213	3.4
C5	2.216	4.33
ethanol	2.217	5.8
MAPK10	2.219	3.4
peroxynitrite	2.219	4.02
domoic acid	2.233	5.17
BMS-690514	2.236	1.92
TRPS1	2.236	1.69
deferasirox	2.236	1.98
Klrk1	2.236	1.77
dichlorovinylcysteine	2.236	3.79
thioacetamide	2.249	4.53
CREM	2.259	5
PTP4A1	2.262	9.04
F2RL1	2.267	2.84
CD38	2.268	5.33
THPO	2.278	4.55
hydrogen peroxide	2.28	16.1
acetaminophen	2.281	3.1
BCL2	2.283	1.4
Ige	2.283	13.5
BCR (complex)	2.291	5.37
SPI1	2.295	12
TLR7	2.306	3.84
cobalt chloride	2.317	5.6
PF4	2.317	3.47
TP53	2.319	39.5
gentamicin	2.33	6.94
STAT5a/b	2.331	3.54
KDM5A	2.331	2.01
NANOG	2.333	1.67
RAF1	2.334	5.66
lipoteichoic acid	2.334	10.1
TP73	2.34	15.8
TGFBR1	2.345	3.44
formaldehyde	2.351	2.49
Pdgf (complex)	2.353	8.92
BDNF	2.357	6.2
BNIP3L	2.384	5.98
Pro-inflammatory Cytokine	2.392	2.07
Rb	2.393	1.65
STAT1	2.395	9.27
E. coli B4 lipopolysaccharide	2.396	7.26
PDGFB	2.398	2.8
methyl methanesulfonate	2.401	2.63
MAP3K1	2.407	1.59
PTK2	2.412	1.92
MALP-2s	2.412	3.02
PPRC1	2.414	2.41
isoprenaline	2.414	2.14
ATF2	2.415	2.19
PD 0325901	2.416	2.56
RAC1	2.42	2.86
TREM1	2.42	8.26
LGALS1	2.421	2.49
n-3 fatty acids	2.424	5.4
cyclooxygenase	2.425	3.88
NCR2	2.433	4.17
STAT5A	2.437	3.94
CD24	2.438	1.79
NFKBIA	2.447	17.9
CHD1	2.449	4.33
SULT1E1	2.449	3.51
cytarabine	2.449	1.64
SH42	2.449	2.37
zymosan	2.465	4.84
EGR1	2.469	9.92
ERK1/2	2.503	11.2
Collagen type II	2.53	5.8
OSCAR	2.53	6.04
NORAD	2.538	5.22
laminaran	2.538	5.22
PDX1	2.539	4.1
GATA1	2.541	7.43
Irgm1	2.543	4.84
ELK1	2.547	3
STAT4	2.55	4.05
Akt	2.553	11.7
haloperidol	2.557	1.92
BHLHE40	2.559	4.42
CRH	2.564	1.58
IL1R1	2.565	3.71
TGM2	2.573	4.83
EP300	2.574	3.85
Am 580	2.583	2.13
dextran sulfate	2.596	9.91
CSF1R	2.619	3.48
MAPK1	2.619	5.04
hexamethylene bisacetamide	2.626	2.52
glucagon	2.646	2.58
trinitrobenzenesulfonic acid	2.68	9.53
HGF	2.687	12.4
IKBKG	2.689	7.03
CEBPA	2.694	11.5
TGFB2	2.698	6.34
MIF	2.699	8.75
CARD9	2.714	7.54
APP	2.714	24.3
arachidonic acid	2.718	5.07
NFKB1	2.729	8.55
IKBKB	2.74	11
cholecalciferol	2.741	2.67
PTH	2.744	5.97
MET	2.747	8.64
ELAVL1	2.753	5.17
norepinephrine	2.759	5.92
cytokine	2.762	2.64
CEBPD	2.763	6.66
JUNB	2.765	9.43
SCARB1	2.765	4.49
KLF4	2.779	2.88
AMPK	2.788	4.86
TLR3	2.79	8.69
S-nitroso-N-acetyl-DL-penicillamine	2.791	2.44
CpG oligonucleotide	2.793	6.34
TGFA	2.797	3.18
ICAM1	2.804	3.33
5-N-ethylcarboxamido adenosine	2.808	13.4
buthionine sulfoximine	2.813	7.62
IL33	2.82	16
oblimersen	2.828	2.68
EDN1	2.842	9.35
4-hydroxytamoxifen	2.843	3.53
ionomycin	2.856	3.74
SMARCB1	2.874	3.39
cardiotoxin	2.887	15.6
salmonella minnesota R595 lipopolysaccharides	2.895	10.4
EGF	2.898	16
Jnk	2.899	10.4
TLR9	2.905	5.27
CXCL8	2.909	2.14
PRKCD	2.93	3.74
Mapk	2.935	4.3
GnRH-A	2.952	4.34
POMC	2.962	2.94
Ap1	2.987	5.84
FOXL2	2.99	2.8
Ca2+	2.998	4.47
CLPP	3	2.8
AR	3.005	3.06
CDKN2A	3.018	17
peptidoglycan	3.028	6.03
MAP2K1	3.033	6.64
bleomycin	3.061	11.6
F2	3.065	12
Pka	3.066	6.7
Tgf beta	3.067	13.4
ECSIT	3.073	7.11
carbon tetrachloride	3.088	6.06
tert-butyl-hydroquinone	3.093	2.23
kainic acid	3.1	5.38
dalfampridine	3.119	7.7
bicuculline	3.139	8.03
l-asparaginase	3.153	5.11
trovafloxacin	3.162	8.64
decitabine	3.166	12.2
25-hydroxycholesterol	3.192	6.36
EIF2AK2	3.199	4.76
sirolimus	3.199	35.2
PI3K (complex)	3.204	21.2
CTNNB1	3.208	25.2
HIF1A	3.212	10.2
dimethyl sulfoxide	3.219	3.39
phorbol esters	3.219	2.8
CG	3.278	11.3
doxorubicin	3.297	15.4
CREB1	3.304	9.53
ERK	3.339	7.72
mycophenolic acid	3.357	5.6
calcimycin	3.379	5.16
Pkc(s)	3.403	7.74
CD40LG	3.409	20.9
IL1	3.423	7.31
tributyrin	3.44	4.8
TGFB1	3.444	30.6
cocaine	3.448	6.13
Salmonella enterica serotype abortus equi lipopolysaccharide	3.456	4.48
5-azacytidine	3.494	6.6
Creb	3.497	9.07
deferoxamine	3.559	8.46
torin1	3.581	52.5
CSF3	3.604	10.7
OSM	3.629	11.6
FGF2	3.649	6.47
STAT3	3.688	12.8
5-O-mycolyl-beta-araf-(1->2)-5-O-mycolyl-alpha-araf-(1->1')-glycerol	3.71	10.4
IL4	3.723	23.9
SMAD4	3.741	4.68
IL1A	3.765	7.05
bucladesine	3.835	5.23
RELA	3.884	14.7
MAP3K8	3.886	6.23
ST1926	3.904	20.1
MYD88	3.978	11
2-(4-amino-1-isopropyl-1H-pyrazolo[3,4-d]pyrimidin-3-yl)-1H-indol-5-ol	4.008	7.86
tretinoin	4.033	20.2
E. coli B5 lipopolysaccharide	4.153	14.4
PDGF BB	4.18	21.9
NUPR1	4.23	6.32
NFkB (complex)	4.332	12.6
cyclic AMP	4.366	4.08
prostaglandin E2	4.461	21.2
forskolin	4.774	14.2
CD 437	4.814	21
IL1B	4.822	21.8
calcitriol	4.826	16
P38 MAPK	4.903	13.3
poly rI:rC-RNA	4.999	31.3
IFNG	5.068	31.3
IL6	5.08	21.7
tetradecanoylphorbol acetate	5.101	18.5
lipopolysaccharide	6.096	41.5
5-fluorouracil	6.374	27
TNF	6.431	26.2
LARP1	6.925	43.5
RICTOR	7.077	50.5

## Sheet: e
Upstream regulator analyses (muMt-/- +GABA vs. muMt-/- +placebo)	Z-score	-log(P-value)
LARP1	-6.4	67.4
RICTOR	-5.895	40.9
IL1B	-4.602	16.1
LPS	-4.595	24
TNF	-4.551	11.9
IFNG	-4.521	15.2
tetradecanoylphorbol acetate	-4.373	14.9
TGFB1	-4.371	15.7
5-fluorouracil	-4.289	21.4
poly rI:rC-RNA	-4.116	21
IL6	-4.096	12.1
ST1926	-4.025	18.9
CD 437	-3.824	20.8
AGT	-3.82	11.2
RELA	-3.759	7.57
CREB1	-3.634	4.38
P38 MAPK	-3.633	9.02
E. coli B5 lipopolysaccharide	-3.605	11.5
ERK	-3.555	8.76
Jnk	-3.544	10.6
PI3K (complex)	-3.533	14.8
EGF	-3.521	6.66
STAT3	-3.487	9.41
IL2	-3.422	7.8
tretinoin	-3.408	20.2
IL1	-3.376	8.53
TLR4	-3.352	7.94
IGF1	-3.35	12.7
PDGF BB	-3.336	17.2
5-azacytidine	-3.273	7.55
EGR1	-3.252	10.2
F2	-3.249	11.3
CSF3	-3.232	7.37
sirolimus	-3.22	46.5
MYD88	-3.212	9.12
cisplatin	-3.211	11.2
MET	-3.203	9.81
8-bromo-cAMP	-3.181	5.04
NFkB (complex)	-3.174	6.27
Pkc(s)	-3.161	11.5
PTGS2	-3.145	8.18
decitabine	-3.111	13.5
IL1A	-3.095	7.72
Tgf beta	-3.093	8.58
prostaglandin E2	-3.085	18.7
lysophosphatidic acid	-3.077	8.8
NFKB1	-3.076	10.7
bleomycin	-3.073	5.98
cyclic AMP	-3.072	5.58
cigarette smoke	-3.059	5.79
Pdgf (complex)	-3.055	8.72
carbon tetrachloride	-3.052	5.49
CSF2	-3.051	13.5
MAP2K1	-3.034	10.1
EDN1	-3.025	12.2
LDL	-3.002	10.2
CSF1	-2.995	12.6
ethanol	-2.98	6.89
NRG1	-2.977	10.2
CG	-2.977	5.6
Vegf	-2.967	1.99
OSM	-2.96	3.84
FGF2	-2.952	3.14
MAP3K8	-2.949	5.92
CEBPB	-2.947	5.68
TLR3	-2.914	4.85
peptidoglycan	-2.9	7.13
STAT1	-2.895	8.29
SMAD3	-2.855	7.2
Hbb-b2	-2.828	9.07
C11orf95-RELA	-2.828	8.99
trovafloxacin	-2.813	7.68
F2R	-2.801	7.42
hydrogen peroxide	-2.799	10.2
okadaic acid	-2.792	6.53
GnRH-A	-2.784	7.48
salmonella minnesota R595 lipopolysaccharides	-2.765	5.72
ANGPT2	-2.764	7.46
INS	-2.759	5.72
PRKCD	-2.75	4.27
calcimycin	-2.744	8.16
trinitrobenzenesulfonic acid	-2.742	6.56
phorbol esters	-2.738	6.67
EP300	-2.722	3.02
E. coli B4 lipopolysaccharide	-2.721	5.34
MAPK1	-2.713	4.82
CHUK	-2.686	5.65
ERK1/2	-2.659	8.45
buthionine sulfoximine	-2.63	11.7
dalfampridine	-2.63	6.75
bicuculline	-2.621	6.91
tributyrin	-2.621	6.51
S100A8	-2.618	4.44
CEBPD	-2.613	6.32
TLR9	-2.602	3.54
Tlr	-2.582	4.79
ionomycin	-2.581	6.08
S100A9	-2.581	3.76
TLR7	-2.581	3.12
CXCL12	-2.572	5.86
CD40	-2.569	9.36
D-glucose	-2.564	11.6
PTH	-2.557	6.5
CXCL8	-2.556	5.85
NFKBIA	-2.548	11.5
dextran sulfate	-2.547	6.36
4-hydroxytamoxifen	-2.547	3.56
PRKCA	-2.49	5.64
CCR2	-2.473	8.2
MAPK14	-2.457	6.06
HGF	-2.454	4.36
Creb	-2.451	9.85
CYBB	-2.449	6.89
5-O-mycolyl-beta-araf-(1->2)-5-O-mycolyl-alpha-araf-(1->1')-glycerol	-2.449	4.58
aldosterone	-2.443	5.72
THPO	-2.433	4.11
TGM2	-2.433	2.3
Salmonella enterica serotype abortus equi lipopolysaccharide	-2.425	2.95
deferoxamine	-2.424	5.79
PI3K (family)	-2.423	7.07
PF4	-2.416	4.86
hyaluronic acid	-2.415	5.92
lipid A	-2.414	6.21
dimethyl sulfoxide	-2.412	3.55
TGFA	-2.407	4.67
IFNA2	-2.404	2.81
KAT2B	-2.401	5.94
CD36	-2.401	4.16
KITLG	-2.392	9.53
MAPK7	-2.39	4.83
1-methyl-4-phenyl-1,2,3,6-tetrahydropyridine	-2.388	5.96
5-hydroxytryptamine	-2.384	4.79
CCN1	-2.377	4.55
cocaine	-2.377	2.65
SRC	-2.372	3.67
IKBKB	-2.367	6.98
HMGB1	-2.36	4.58
zymosan	-2.351	6.08
ELK1	-2.35	5.42
GPER1	-2.349	5.46
EIF4E	-2.343	8.66
PRKCE	-2.335	7.2
mycophenolic acid	-2.333	8.16
arsenic trioxide	-2.332	8.03
ATP	-2.274	9.34
L-glutamic acid	-2.258	7
Akt	-2.244	5.58
BCR (complex)	-2.239	5.37
CSF1R	-2.236	6.4
APEX1	-2.236	5.68
F3	-2.236	5.1
SELPLG	-2.236	4.96
ICAM1	-2.236	4.43
RETNLB	-2.236	3.65
MXD1	-2.236	3.62
NANOG	-2.236	2.71
CpG oligonucleotide	-2.234	4.75
D-fructose	-2.232	4.81
JUNB	-2.219	6.92
CFB	-2.219	5.68
carrageenan	-2.216	8.63
hexamethylene bisacetamide	-2.216	4.81
NR3C2	-2.213	5.16
tert-butyl-hydroquinone	-2.207	3.34
SPI1	-2.205	9.01
ALB	-2.2	4.91
ECSIT	-2.197	6
RAC1	-2.195	4.79
TGFB3	-2.195	4.71
IL6R	-2.195	4.55
CTNNB1	-2.194	45
lipoteichoic acid	-2.194	5.03
4-methylnitrosoamino-1-(3-pyridinyl)-1-butanone	-2.192	5.06
imiquimod	-2.189	5.24
N-methyl-D-aspartate	-2.185	4.14
Ige	-2.183	5.46
MAP2K1/2	-2.183	3.67
PIN1	-2.183	3.65
CCL2	-2.183	3.37
Pka	-2.18	6.14
cholecalciferol	-2.179	2.8
cytokine	-2.178	4.94
Ap1	-2.177	4.54
IL12 (complex)	-2.173	4.84
cobalt chloride	-2.161	4.58
ELAVL1	-2.16	6.75
GATA2	-2.155	3.22
kainic acid	-2.153	5.78
IL17A	-2.153	3.25
BMP4	-2.153	2.33
TICAM1	-2.149	4.17
fatty acid	-2.149	3.05
forskolin	-2.141	8.82
formaldehyde	-2.138	5.41
SP2509	-2.13	2.85
vinblastine	-2.124	5.68
FAAH	-2.121	10.7
IL3	-2.119	26.4
Mek	-2.108	3.88
APP	-2.088	15.6
AKT1	-2.088	5.14
arachidonic acid	-2.067	5.1
Ca2+	-2.065	8.26
RAF1	-2.035	7.41
CEBPA	-2.023	6.98
MEF2C	-2	5.39
Fibrinogen	-2	4.94
ACVR1C	-2	4.85
PPP2CA	-2	4.24
deferasirox	-2	4.18
NSUN6	-2	3.84
YBX1	-2	3.24
FOXL2	-2	2.98
SPIB	-2	2.57
GDF2	-2	2.45
SAMSN1	-2	2.45
mono-(2-ethylhexyl)phthalate	-2	1.58
CCND1	-2	1.55
2-(4-amino-1-isopropyl-1H-pyrazolo[3,4-d]pyrimidin-3-yl)-1H-indol-5-ol	-2	1.43
ebselen	2	5.7
spironolactone	2	2.52
PSMB11	2	1.99
molybdenum disulfide	2	1.8
DIO3	2	1.5
HSP90B1	2.121	9.61
IL1RN	2.166	2.68
Nr1h	2.17	2.34
ibuprofen	2.176	6.4
CBL	2.186	5.64
tyrphostin AG 1478	2.195	3.84
eplerenone	2.2	5.41
PTPN6	2.2	4.39
miR-199a-5p (and other miRNAs w/seed CCAGUGU)	2.2	3.78
NR1H3	2.201	4.45
calphostin C	2.211	5.14
DACH1	2.219	5.06
eicosapentenoic acid	2.221	3.24
miR-155-5p (miRNAs w/seed UAAUGCU)	2.226	2.25
TFRC	2.236	4.49
AG490	2.253	4.26
actinomycin D	2.254	6.98
ZFP36	2.286	6.67
Ro31-8220	2.316	6.21
PD98059	2.328	14.5
Bay 11-7082	2.394	4.76
herbimycin	2.404	6.04
SOCS1	2.414	9.59
U73122	2.415	6.27
amino acids	2.433	7.71
Go 6976	2.434	6.51
SP600125	2.438	9.39
immethridine	2.449	7.71
Sb202190	2.505	5.41
PAX3-FOXO1	2.53	4.65
BCL6	2.559	6.08
2-amino-5-phosphonovaleric acid	2.58	4.21
diphenyleneiodonium	2.6	6.56
bisindolylmaleimide I	2.61	4.91
Alpha catenin	2.613	4.69
mir-181	2.619	6.56
MYCL	2.621	5.68
curcumin	2.677	8.21
PRKAA2	2.741	6.01
H89	2.787	5.81
N-acetyl-L-cysteine	3.41	12.1
wortmannin	3.529	10.9
SB203580	3.617	9.92
U0126	3.638	9.76
LY294002	4.022	13.5
MYCN	5.804	40.4
MYC	5.863	52.4
MLXIPL	6.714	70.5

## Sheet: f
OXPHOS genes (Z-score)	WT +placebo						muMt-/-+placebo						muMt-/-+GABA
Atp5e	0.343315	0.809666	0.388875	0.335822	1.31431	0.805234	-1.05377	-0.95922	0.0253766	-1.42377	-1.01993	-0.132524	-2.23275	0.583819	-0.501764	0.0581357	0.908931	1.75023
Atp5b	0.533391	0.569151	1.29795	0.452934	0.690426	0.989192	-1.51132	-1.15053	0.222274	-1.77551	-0.359977	-0.0367604	-2.10548	0.595431	-0.596629	0.873089	0.244498	1.06787
Atp5d	1.41946	0.281039	0.210785	0.555608	0.851517	1.02163	-1.93291	-1.23911	-0.316717	-1.94494	0.2506	-0.588768	-1.0245	-0.343915	0.0236813	0.995098	0.403505	1.37792
Atp5g1	0.93571	0.48017	1.46796	0.65201	0.540402	1.44397	-1.14418	-1.34226	0.294121	-1.48503	-1.13183	0.479903	-1.79569	-0.519894	-0.637134	0.730353	0.347309	0.684116
Atp5g2	0.745124	0.60803	0.782861	0.00893382	0.823771	0.812362	-1.03392	-1.84767	-0.829998	-1.24837	-0.415459	-1.25144	-0.999131	0.56237	0.346568	0.909149	-0.0681482	2.09496
Atp5g3	0.196943	-0.863877	0.61675	0.953027	-0.748216	2.26793	-0.745122	-1.61453	-0.332708	-1.63254	0.220546	-1.30236	0.450793	0.211779	1.40649	0.423944	0.162527	0.32862
Atp5j2	2.25117	0.471488	1.43287	0.045776	-0.0473724	1.38305	-0.658906	-1.0298	-0.33348	-1.86559	-0.140259	-0.593891	-1.10999	0.168999	0.937849	-0.657831	0.454233	-0.708318
Atp5j	-0.179069	0.606111	-0.101547	0.573907	1.19403	0.687806	-1.73748	-0.200206	-0.58553	-1.9467	-0.757582	0.0973314	-1.37539	0.60024	-0.460787	1.75454	0.485321	1.345
Atp5o	0.974472	-0.26261	0.677099	0.678479	1.23898	1.26222	-1.04156	-0.708721	-0.786361	-1.44312	-0.932565	0.494082	-1.73337	0.124846	-0.393888	-0.136237	-0.0926243	2.08088
Cox6b1	2.22394	1.00597	0.786635	-0.186332	0.477899	1.16533	-0.127144	0.223588	-0.845216	-1.6861	-0.709866	0.284364	-1.51752	-0.813643	-1.09425	0.398531	-0.563554	0.977372
Cox7a2	0.977415	-0.214947	0.592327	-0.275922	0.755283	1.67921	-1.52817	-0.421467	0.154164	-2.22135	-0.0777411	-0.0058353	-1.95833	0.276048	0.324849	0.864743	0.962148	0.117572
Cox7b	1.11925	0.158153	0.354721	-0.0922299	1.31913	0.857553	-0.6815	-0.325031	-0.453474	-1.32111	-1.31254	-0.0384307	-1.92783	1.34847	-1.39573	0.710404	0.35637	1.32383
Cox8a	0.50418	0.366456	0.53996	-0.0262688	1.31767	1.38414	-1.82283	-0.361682	0.142641	-1.90784	-0.148528	-0.796977	-1.90624	0.256546	0.00807733	0.477313	1.09053	0.88287
Ndufa3	0.884085	0.187307	1.80566	0.512778	1.18872	0.699439	-1.70642	-0.855674	0.344502	-1.52575	-1.50594	0.170078	-1.61328	0.230953	-0.162605	0.319114	0.684644	0.342381
Ndufa7	1.6047	-0.312582	0.334659	1.02146	1.74379	1.01839	-1.14803	0.158078	-0.315015	-1.44615	-0.893294	-0.909527	-1.51745	0.308375	-1.00824	-0.11665	0.282764	1.19471
Ndufb2	1.15884	-0.0540212	-0.233777	1.07934	1.3893	0.91726	0.844127	-0.962687	-1.06257	-1.54715	-0.772484	-2.32056	0.0875419	0.726926	-0.352229	0.915991	0.0565177	0.129634
Ndufb6	2.22908	-0.651676	0.659732	0.439359	-0.0928391	1.06883	-1.27617	-1.29704	-1.4571	-0.630315	-1.07693	0.370041	-0.188502	-0.219715	0.960265	-0.806499	1.21209	0.757379
Ndufb8	0.165913	-0.858684	0.356077	1.32763	2.34377	0.586873	0.331119	-0.870638	-0.239007	-0.909992	-1.1362	-1.81893	-0.631317	0.428806	-0.152459	-0.731977	1.33927	0.469745
Ndufs2	0.688262	0.506103	1.49025	0.182603	1.466	1.03151	-0.845166	0.178302	-1.04028	-2.03753	-0.5089	-0.65675	-1.84895	-0.444286	0.32407	1.09389	-0.0410342	0.461907
Ndufs6	0.571468	1.10783	0.728126	0.231841	1.33257	-0.499957	-0.30327	-1.4593	-1.30153	-1.18773	-0.720264	0.347316	-1.84162	-0.0889568	-0.443982	0.886551	1.34455	1.29635
Ndufs8	1.47956	1.65	-0.213285	0.113232	1.49979	1.11282	-1.61861	0.0789928	-0.136449	-1.38939	-1.32102	0.590455	-0.767457	0.680028	-0.613759	-0.160957	0.191886	-1.17585
Uqcr10	0.949251	1.04537	1.25727	1.09878	-0.0439099	1.75166	-1.17714	-0.553384	-0.981099	-1.14281	-1.10106	0.687759	-1.58066	0.506748	-0.893312	-0.405042	-0.263989	0.845582
Uqcrb	-0.440496	-0.133619	-1.11095	-1.99579	-0.637039	-1.37634	1.59482	1.75503	0.538265	1.10228	0.676258	-0.799719	0.457329	1.24099	-0.0824757	-0.063863	-0.255703	-0.468983
Uqcrc1	0.357865	-0.869416	2.22909	1.13343	0.592589	-0.569259	-1.00776	0.15605	-0.872153	-0.847063	-1.48096	-0.838707	-1.27192	0.940664	0.0766212	0.275678	0.68334	1.31192
Uqcrq	1.39659	0.852115	0.502865	-0.555822	0.959731	2.23465	-0.329788	-0.689247	-0.387854	-1.52913	-0.644529	-0.663513	-1.95716	0.133674	-0.663324	0.494434	0.305305	0.541004
Selected genes
Atp5d (normalized number of molecules)
WT +placebo	muMt-/-+placebo	muMt-/-+GABA		Ordinary one-way ANOVA (multiple comparisons)
52.8686	11.3059	22.5684		Tukey's multiple comparisons test	Mean Diff.	95.00% CI of diff.	Significant?	Summary	Adjusted P Value
38.7544	19.9077	31.0062		WT vs. muMt-/-+placebo	20.89	6.519 to 35.27	Yes	**	0.0049
37.8834	31.3434	35.5637		WT vs. muMt-/-+GABA	6.009	-8.366 to 20.38	No	ns	0.5369
42.1585	11.1568	47.6073		muMt-/-+placebo vs. muMt-/-+GABA	-14.89	-29.26 to -0.5100	Yes	*	0.042
45.8272	38.377	40.2727
47.9362	27.9706	52.3536		Test details	Mean 1	Mean 2	Mean Diff.	SE of diff.	n1	n2	q	DF
				WT vs. muMt-/-+placebo	44.24	23.34	20.89	5.534	6	6	5.339	15
				WT vs. muMt-/-+GABA	44.24	38.23	6.009	5.534	6	6	1.536	15
				muMt-/-+placebo vs. muMt-/-+GABA	23.34	38.23	-14.89	5.534	6	6	3.804	15
Atp5g2 ((normalized number of molecules)
WT +placebo	muMt-/-+placebo	muMt-/-+GABA		Ordinary one-way ANOVA (multiple comparisons)
67.3648	43.3394	43.8092		Tukey's multiple comparisons test	Mean Diff.	95.00% CI of diff.	Significant?	Summary	Adjusted P Value
65.5134	32.35	64.8968		WT vs. muMt-/-+placebo	23.43	9.642 to 37.21	Yes	**	0.0014
67.8744	46.0933	61.9824		WT vs. muMt-/-+GABA	2.105	-11.68 to 15.89	No	ns	0.9174
57.4228	40.4433	69.5799		muMt-/-+placebo vs. muMt-/-+GABA	-21.32	-35.10 to -7.537	Yes	**	0.003
68.4269	51.6915	56.3818
68.2728	40.4019	85.5939		Test details	Mean 1	Mean 2	Mean Diff.	SE of diff.	n1	n2	q	DF
				WT vs. muMt-/-+placebo	65.81	42.39	23.43	5.307	6	6	6.243	15
				WT vs. muMt-/-+GABA	65.81	63.71	2.105	5.307	6	6	0.561	15
				muMt-/-+placebo vs. muMt-/-+GABA	42.39	63.71	-21.32	5.307	6	6	5.682	15
Ndufb2 ((normalized number of molecules)
WT +placebo	muMt-/-+placebo	muMt-/-+GABA		Ordinary one-way ANOVA (multiple comparisons)
22.1707	20.7275	17.2582		Tukey's multiple comparisons test	Mean Diff.	95.00% CI of diff.	Significant?	Summary	Adjusted P Value
16.609	12.4423	20.1901		WT vs. muMt-/-+placebo	7.702	2.398 to 13.01	Yes	**	0.0049
15.7847	11.9843	15.2416		WT vs. muMt-/-+GABA	2.058	-3.246 to 7.362	No	ns	0.5834
21.8061	9.76219	21.0571		muMt-/-+placebo vs. muMt-/-+GABA	-5.645	-10.95 to -0.3405	Yes	*	0.0364
23.2275	13.3145	17.1159
21.0629	6.21568	17.4512		Test details	Mean 1	Mean 2	Mean Diff.	SE of diff.	n1	n2	q	DF
				WT vs. muMt-/-+placebo	20.11	12.41	7.702	2.042	6	6	5.334	15
				WT vs. muMt-/-+GABA	20.11	18.05	2.058	2.042	6	6	1.425	15
				muMt-/-+placebo vs. muMt-/-+GABA	12.41	18.05	-5.645	2.042	6	6	3.909	15

## Sheet: g
Upstream regulator analyses (Picrotoxin vs. DMSO)	Activation z-score	-log(P-value)
MLXIPL	-3.961	12.1
MYC	-3.83	19.9
ETV6-RUNX1	-3.13	5.85
mibolerone	-2.967	3.62
MYCN	-2.961	12.7
Mek	-2.776	2.7
ATF4	-2.55	1.97
metribolone	-2.479	4.38
IL10RA	-2.335	3.07
FGFR1	-2.325	2.36
Lh	-2.279	9.22
thioacetamide	-2.275	4.53
SMAD3	-2.258	3.45
FGFR3	-2.236	4.72
TAZ	-2.213	4.53
ERK	-2.206	7.45
SMAD2	-2.176	1.71
JUN	-2.13	8.69
IL15	-2.111	5.95
ATF3	-2.109	2.28
Akt	-2.036	5.82
Ins1	-2.027	1.73
AGT	-2.008	5.42
MAP2K1/2	-2.008	3.76
SUCNR1	-2	3.72
elaidic acid	-2	1.3
NANOG	2	1.35
SPDEF	2	1.71
PAK2	2	2.63
nonylphenol	2	2.5
salirasib	2	2.07
CD 437	2	7.1
MM-589	2	2.39
PTC-209	2	2.32
E. coli B5 lipopolysaccharide	2.031	5.03
LY294002	2.032	6.79
AHR	2.076	5.39
IFNG	2.118	9.6
IRF8	2.17	2.24
FLT3LG	2.177	2.36
glutamine	2.2	2.94
DDIT3	2.2	2.02
2-(4-amino-1-isopropyl-1H-pyrazolo[3,4-d]pyrimidin-3-yl)-1H-indol-5-ol	2.203	2.78
miR-335-3p (miRNAs w/seed UUUUCAU)	2.236	4.28
PAX5	2.236	2.71
ANXA7	2.236	2.44
H89	2.236	1.98
let-7a-5p (and other miRNAs w/seed GAGGUAG)	2.279	7.47
SPI1	2.346	3.24
bisphenol A	2.359	4.36
miR-338-3p (miRNAs w/seed CCAGCAU)	2.377	4.86
genistein	2.407	7.93
poly rI:rC-RNA	2.409	4.35
Ifn	2.415	2.01
ST1926	2.514	6.01
miR-29b-3p (and other miRNAs w/seed AGCACCA)	2.583	3.47
tacrolimus	2.646	1.88
NR3C1	2.753	3.6
torin1	2.784	15.3
EGLN	2.789	2.53
5-fluorouracil	2.926	8.55
sirolimus	3.504	9.25
Interferon alpha	3.549	3.73
LARP1	4	13.1
