# Supplementary material for: B cell-derived GABA elicits IL-10+ macrophages to limit anti-tumour immunity
Source: Nature. 2021 Nov 3;599(7885):471–6. doi: 10.1038/s41586-021-04082-1 (PMC8599023; doi:10.1038/s41586-021-04082-1)
Supplement: Supplementary file 14 — Source Data Extended Data Fig. 6 [file 41586_2021_4082_MOESM14_ESM.xlsx]

## Sheet: b
Cell numbers (x10^5/ml)_Mus-mo
M-0	GABA-M-0		Unpaired t test
3.05	4.2		P value	0.0008
2.7	4.2		P value summary	***
3.15	4.13		Significantly different (P < 0.05)?	Yes
	3.83		One- or two-tailed P value?	Two-tailed
			t, df	t=7.263, df=5
% FRβ in F4/80+_Mus-mo
M-0	GABA-M-0
42	62.4
43.5	61.7
	64.4
% FRβ in CD68+_Hu-mo
M-0	GABA-M-0		Unpaired t test
14.2	49.9		P value	<0.0001
15.6	42.8		P value summary	****
16	44.2		Significantly different (P < 0.05)?	Yes
13.5	47.1		One- or two-tailed P value?	Two-tailed
11.1	36		t, df	t=11.96, df=8

## Sheet: c
%PI+Annexin V+_BM
M-0	GABA-M-0		Unpaired t test
27.7	15		P value	<0.0001
26	17.8		P value summary	****
26.9	19.1		Significantly different (P < 0.05)?	Yes
25.6	18		One- or two-tailed P value?	Two-tailed
			t, df	t=9.153, df=6
%PI-Annexin V+_BM
M-0	GABA-M-0		Unpaired t test
20.9	13.6		P value	<0.0001
19.3	15.2		P value summary	****
20.1	15		Significantly different (P < 0.05)?	Yes
19.7	14.6		One- or two-tailed P value?	Two-tailed
			t, df	t=10.95, df=6
% FRβ in F4/80+_BM
M-0	GABA-M-0		Unpaired t test
21.9	51.9		P value	<0.0001
17.7	49.6		P value summary	****
21.4	52		Significantly different (P < 0.05)?	Yes
			One- or two-tailed P value?	Two-tailed
			t, df	t=20.03, df=4

## Sheet: d
Myc (transcriptional signal)
M-0	GABA-M-0
2164.8	4240.4
2610.3	4182.1
Ccnd1 (transcriptional signal)
M-0	GABA-M-0
694.6	2610.3
754.8	3040.3
Mki67 (transcriptional signal)
M-0	GABA-M-0
9607.9	15181.2
9475.6	14562.8
Folr2 (transcriptional signal)
M-0	GABA-M-0
4011.71	10587
3350.13	10155.7
Mthfd2 (transcriptional signal)
M-0	GABA-M-0
352.139	634.73
292.036	670.921
Dhfr (transcriptional signal)
M-0	GABA-M-0
451.944	922.88
407.315	1112.82

## Sheet: e
OCR (pmoles/min)									MRC (pmoles/min)
Time (minutes)	M-0			GABA-M-0					M-0	GABA-M-0		Unpaired t test
1.58999	65.334	66.6695	58.0461	76.89	69.667	77.7785			47.6847	60.9284		P value	0.0193
8.1848	59.6772	63.0559	56.0417	73.4632	64.1486	74.8515			46.4044	53.0731		P value summary	*
14.7772	57.6876	62.6442	55.1126	72.4983	62.6912	73.5795			42.9249	54.6766		Significantly different (P < 0.05)?	Yes
21.4497	26.1234	26.8508	25.5246	30.4444	28.3011	33.4319						One- or two-tailed P value?	Two-tailed
28.0499	23.0991	24.1475	23.9718	28.7275	25.5483	31.8594						t, df	t=3.788, df=4
34.6436	23.4209	24.7146	23.6499	29.7575	26.3976	32.1322
41.3151	62.1974	64.3761	59.9073	83.5686	69.6405	78.6281
47.9175	65.4953	63.7456	61.1749	78.7021	71.8907	76.6717
54.5177	67.8701	66.1392	62.8978	79.3679	73.9598	77.0885
61.1907	18.1546	19.3066	19.484	19.2323	19.8796	23.1798
67.7966	17.4967	18.0898	17.9707	19.6048	18.3081	22.6809
74.4022	16.8575	17.6513	17.7504	20.0163	18.0839	22.498
ECAR (pmoles/min)
Time (minutes)	M-0			GABA-M-0
1.58999	15.6819	12.0104	13.2592	13.9978	14.6864	16.188
8.1848	14.0659	10.4998	12.485	13.6756	14.2112	15.2411
14.7772	14.0937	10.6953	12.6543	14.0795	14.8554	15.7034
21.4497	16.4739	12.2031	13.3235	15.9897	16.8379	17.8427
28.0499	26.251	19.6406	20.5989	24.4986	25.4638	27.0235
34.6436	30.0721	23.0243	23.6722	28.0991	29.9597	31.2268
41.3151	40.5071	32.8435	32.452	38.4875	38.7589	41.3826
47.9175	41.4433	33.582	32.8316	38.3988	39.3921	41.52
54.5177	41.6075	33.4437	33.0768	38.1229	39.455	41.2546
61.1907	37.3508	29.2142	28.9129	34.7581	35.6336	37.7423
67.7966	37.8052	29.0792	29.1108	34.1144	35.6488	36.8517
74.4022	37.9257	29.3726	29.4919	34.2759	35.8317	37.2626
