# Supplementary material for: B cell-derived GABA elicits IL-10+ macrophages to limit anti-tumour immunity
Source: Nature. 2021 Nov 3;599(7885):471–6. doi: 10.1038/s41586-021-04082-1 (PMC8599023; doi:10.1038/s41586-021-04082-1)
Supplement: Supplementary file 15 — Source Data Extended Data Fig. 7 [file 41586_2021_4082_MOESM15_ESM.xlsx]

## Sheet: b
IL-10 mRNA level (relative to M-IL-10)
M-IL-10	GABA-M-IL-10		Unpaired t test
1.1	1.5		P value	0.0064
0.94	1.3		P value summary	**
0.98	1.4		Significantly different (P < 0.05)?	Yes
			One- or two-tailed P value?	Two-tailed
			t, df	t=5.235, df=4

## Sheet: c
IL-10 mRNA level (relative to M-IL-10)
Experiment ID	M-IL-10	GABA-M-IL-10		Unpaired t test
1	1	2.15547		P value	<0.0001
				P value summary	****
2	1.16538	2.12623		Significantly different (P < 0.05)?	Yes
2	0.964732	1.95653		One- or two-tailed P value?	Two-tailed
2	0.869887	2.17242		t, df	t=13.94, df=6

## Sheet: d
OCR (pmoles/min)
Time (minutes)	M-IL-10		GABA-M-IL-10
1.58896	105.926	106.81	139.83	132.561
8.18787	102.402	103.405	132.771	125.04
14.7856	100.341	101.438	129.737	123.23
21.4639	46.5751	46.7492	56.8604	53.6885
28.0674	45.8613	46.8702	56.0255	53.5955
34.6671	46.8312	47.4385	57.6161	54.8491
41.3445	175.947	171.421	247.209	226.48
47.9627	164.714	164.371	225.9	201.758
54.5823	169.222	173.376	226.878	202.054
61.2772	29.8017	28.663	31.6859	29.0757
67.8908	31.2984	31.3736	36.4536	33.2256
74.527	30.8212	31.1482	36.9623	32.7665

## Sheet: f
% Granzyme B+
M-IL-10+CD8	GABA-M-IL-10 +CD8	M-IL-10 +CD8+anti-IL10	GABA-M-IL-10 +CD8+anti-IL10		Ordinary one-way ANOVA (multiple comparisons)
48.6	31.4	36.6	36.7		Tukey's multiple comparisons test	Mean Diff.	95.00% CI of diff.	Significant?	Summary	Adjusted P Value
41.2	34.4	44.4	41.2		M-IL-10+CD8 vs. GABA-M-IL-10 +CD8	9.723	3.721 to 15.73	Yes	**	0.0017	A-B
39.3	28.2	37.8	41.6		M-IL-10+CD8 vs. M-IL-10 +CD8+anti-IL10	3.583	-3.426 to 10.59	No	ns	0.471	A-C
43.3	37.3		43.5		M-IL-10+CD8 vs. GABA-M-IL-10 +CD8+anti-IL10	2.433	-3.965 to 8.832	No	ns	0.6922	A-D
43	36				GABA-M-IL-10 +CD8 vs. M-IL-10 +CD8+anti-IL10	-6.14	-13.38 to 1.099	No	ns	0.1098	B-C
43.7					GABA-M-IL-10 +CD8 vs. GABA-M-IL-10 +CD8+anti-IL10	-7.29	-13.94 to -0.6405	Yes	*	0.0298	B-D
					M-IL-10 +CD8+anti-IL10 vs. GABA-M-IL-10 +CD8+anti-IL10	-1.15	-8.721 to 6.421	No	ns	0.9702	C-D
					Test details	Mean 1	Mean 2	Mean Diff.	SE of diff.	n1	n2	q	DF
					M-IL-10+CD8 vs. GABA-M-IL-10 +CD8	43.18	33.46	9.723	2.065	6	5	6.659	14
					M-IL-10+CD8 vs. M-IL-10 +CD8+anti-IL10	43.18	39.6	3.583	2.412	6	3	2.101	14
					M-IL-10+CD8 vs. GABA-M-IL-10 +CD8+anti-IL10	43.18	40.75	2.433	2.201	6	4	1.563	14
					GABA-M-IL-10 +CD8 vs. M-IL-10 +CD8+anti-IL10	33.46	39.6	-6.14	2.491	5	3	3.486	14
					GABA-M-IL-10 +CD8 vs. GABA-M-IL-10 +CD8+anti-IL10	33.46	40.75	-7.29	2.288	5	4	4.506	14
					M-IL-10 +CD8+anti-IL10 vs. GABA-M-IL-10 +CD8+anti-IL10	39.6	40.75	-1.15	2.605	3	4	0.6244	14
IFN-γ (pg/ml)
M-IL-10+CD8	GABA-M-IL-10 +CD8	M-IL-10 +CD8+anti-IL10	GABA-M-IL-10 +CD8+anti-IL10		Ordinary one-way ANOVA (multiple comparisons)
2985.8	1112	2609.7	1241.9		Tukey's multiple comparisons test	Mean Diff.	95.00% CI of diff.	Significant?	Summary	Adjusted P Value
2312.8	1448.2	2608.4	1552.1		M-IL-10+CD8 vs. GABA-M-IL-10 +CD8	1099	358.3 to 1840	Yes	**	0.0035	A-B
1685	982.7	2090	1384.9		M-IL-10+CD8 vs. M-IL-10 +CD8+anti-IL10	-169.7	-1035 to 695.2	No	ns	0.9393	A-C
1729.4	1085.5		1392.2		M-IL-10+CD8 vs. GABA-M-IL-10 +CD8+anti-IL10	873.5	84.01 to 1663	Yes	*	0.0282	A-D
3120.3	1208.2				GABA-M-IL-10 +CD8 vs. M-IL-10 +CD8+anti-IL10	-1269	-2162 to -375.5	Yes	**	0.005	B-C
1764.6					GABA-M-IL-10 +CD8 vs. GABA-M-IL-10 +CD8+anti-IL10	-225.5	-1046 to 595.1	No	ns	0.8539	B-D
					M-IL-10 +CD8+anti-IL10 vs. GABA-M-IL-10 +CD8+anti-IL10	1043	109.1 to 1977	Yes	*	0.0266	C-D
					Test details	Mean 1	Mean 2	Mean Diff.	SE of diff.	n1	n2	q	DF
					M-IL-10+CD8 vs. GABA-M-IL-10 +CD8	2266	1167	1099	254.8	6	5	6.099	14
					M-IL-10+CD8 vs. M-IL-10 +CD8+anti-IL10	2266	2436	-169.7	297.6	6	3	0.8066	14
					M-IL-10+CD8 vs. GABA-M-IL-10 +CD8+anti-IL10	2266	1393	873.5	271.6	6	4	4.548	14
					GABA-M-IL-10 +CD8 vs. M-IL-10 +CD8+anti-IL10	1167	2436	-1269	307.3	5	3	5.838	14
					GABA-M-IL-10 +CD8 vs. GABA-M-IL-10 +CD8+anti-IL10	1167	1393	-225.5	282.3	5	4	1.129	14
					M-IL-10 +CD8+anti-IL10 vs. GABA-M-IL-10 +CD8+anti-IL10	2436	1393	1043	321.4	3	4	4.59	14
TNF (pg/ml)
M-IL-10+CD8	GABA-M-IL-10 +CD8	M-IL-10 +CD8+anti-IL10	GABA-M-IL-10 +CD8+anti-IL10		Ordinary one-way ANOVA (multiple comparisons)
689.5	373.8	616.8	347.7		Tukey's multiple comparisons test	Mean Diff.	95.00% CI of diff.	Significant?	Summary	Adjusted P Value
689.6	368.8	624.9	373.9		M-IL-10+CD8 vs. GABA-M-IL-10 +CD8	304.1	256.3 to 351.8	Yes	****	<0.0001	A-B
633.9	349.8	636.1	394.7		M-IL-10+CD8 vs. M-IL-10 +CD8+anti-IL10	22.45	-33.28 to 78.18	No	ns	0.6539	A-C
640.7	313.6		368.3		M-IL-10+CD8 vs. GABA-M-IL-10 +CD8+anti-IL10	277.2	226.4 to 328.1	Yes	****	<0.0001	A-D
629.5	315.6				GABA-M-IL-10 +CD8 vs. M-IL-10 +CD8+anti-IL10	-281.6	-339.2 to -224.1	Yes	****	<0.0001	B-C
607.1					GABA-M-IL-10 +CD8 vs. GABA-M-IL-10 +CD8+anti-IL10	-26.83	-79.70 to 26.04	No	ns	0.4771	B-D
					M-IL-10 +CD8+anti-IL10 vs. GABA-M-IL-10 +CD8+anti-IL10	254.8	194.6 to 315.0	Yes	****	<0.0001	C-D
					Test details	Mean 1	Mean 2	Mean Diff.	SE of diff.	n1	n2	q	DF
					M-IL-10+CD8 vs. GABA-M-IL-10 +CD8	648.4	344.3	304.1	16.42	6	5	26.19	14
					M-IL-10+CD8 vs. M-IL-10 +CD8+anti-IL10	648.4	625.9	22.45	19.17	6	3	1.656	14
					M-IL-10+CD8 vs. GABA-M-IL-10 +CD8+anti-IL10	648.4	371.2	277.2	17.5	6	4	22.4	14
					GABA-M-IL-10 +CD8 vs. M-IL-10 +CD8+anti-IL10	344.3	625.9	-281.6	19.8	5	3	20.11	14
					GABA-M-IL-10 +CD8 vs. GABA-M-IL-10 +CD8+anti-IL10	344.3	371.2	-26.83	18.19	5	4	2.086	14
					M-IL-10 +CD8+anti-IL10 vs. GABA-M-IL-10 +CD8+anti-IL10	625.9	371.2	254.8	20.71	3	4	17.4	14

## Sheet: g
Tumor volume (mm3)
Row	Day	MC38						MC38+M-IL-10						MC38+GABA-M-IL-10
1	0	0	0	0	0	0	0	0	0	0	0	0	0	0	0	0	0	0	0
2	6	6.58	7.72	7.05	12.71	7.77	10.2	9.24	17.52	14.77	19.5	8.18	7.9	12.98	7.82	7.92	9.84	14.05	6.34
3	10	17.24	10.44	36.84	28.93	13.96	25.23	22.86	35.65	30.75	34.53	38.64	36.29	63.91	42.58	24.17	50.19	22.65	48.6
4	13	13.24	17.07	70.52	27.14	47.01	56.63	19.94	44.35	32.05	29.61	39.72	43.3	103.99	60.82	43.9	94.26	18.74	80.6
5	15	10.95	53.5	73.95	35.76	49.04	62.66	37.82	65.47	46.35	31.54	79.21	52.16	109.97	107.88	59.64	109.97	26.38	120.22
2way ANOVA (multiple comparisons)
Tukey's multiple comparisons test	Mean Diff.	95.00% CI of diff.	Significant?	Summary	Adjusted P Value
Row 1
MC38 vs. MC38+M-IL-10	0	-23.35 to 23.35	No	ns	>0.9999
MC38 vs. MC38+GABA-M-IL-10	0	-23.35 to 23.35	No	ns	>0.9999
MC38+M-IL-10 vs. MC38+GABA-M-IL-10	0	-23.35 to 23.35	No	ns	>0.9999
Row 2
MC38 vs. MC38+M-IL-10	-4.18	-27.53 to 19.17	No	ns	0.904
MC38 vs. MC38+GABA-M-IL-10	-1.153	-24.50 to 22.19	No	ns	0.9923
MC38+M-IL-10 vs. MC38+GABA-M-IL-10	3.027	-20.32 to 26.37	No	ns	0.9484
Row 3
MC38 vs. MC38+M-IL-10	-11.01	-34.36 to 12.33	No	ns	0.5
MC38 vs. MC38+GABA-M-IL-10	-19.91	-43.26 to 3.436	No	ns	0.1099
MC38+M-IL-10 vs. MC38+GABA-M-IL-10	-8.897	-32.24 to 14.45	No	ns	0.6349
Row 4
MC38 vs. MC38+M-IL-10	3.773	-19.57 to 27.12	No	ns	0.9211
MC38 vs. MC38+GABA-M-IL-10	-28.45	-51.80 to -5.104	Yes	*	0.0129
MC38+M-IL-10 vs. MC38+GABA-M-IL-10	-32.22	-55.57 to -8.878	Yes	**	0.0042
Row 5
MC38 vs. MC38+M-IL-10	-4.448	-27.79 to 18.90	No	ns	0.8921
MC38 vs. MC38+GABA-M-IL-10	-41.37	-64.71 to -18.02	Yes	***	0.0002
MC38+M-IL-10 vs. MC38+GABA-M-IL-10	-36.92	-60.26 to -13.57	Yes	***	0.0009
Test details	Mean 1	Mean 2	Mean Diff.	SE of diff.	N1	N2	q	DF
Row 1
MC38 vs. MC38+M-IL-10	0	0	0	9.763	6	6	0	75
MC38 vs. MC38+GABA-M-IL-10	0	0	0	9.763	6	6	0	75
MC38+M-IL-10 vs. MC38+GABA-M-IL-10	0	0	0	9.763	6	6	0	75
Row 2
MC38 vs. MC38+M-IL-10	8.672	12.85	-4.18	9.763	6	6	0.6055	75
MC38 vs. MC38+GABA-M-IL-10	8.672	9.825	-1.153	9.763	6	6	0.1671	75
MC38+M-IL-10 vs. MC38+GABA-M-IL-10	12.85	9.825	3.027	9.763	6	6	0.4384	75
Row 3
MC38 vs. MC38+M-IL-10	22.11	33.12	-11.01	9.763	6	6	1.595	75
MC38 vs. MC38+GABA-M-IL-10	22.11	42.02	-19.91	9.763	6	6	2.884	75
MC38+M-IL-10 vs. MC38+GABA-M-IL-10	33.12	42.02	-8.897	9.763	6	6	1.289	75
Row 4
MC38 vs. MC38+M-IL-10	38.6	34.83	3.773	9.763	6	6	0.5466	75
MC38 vs. MC38+GABA-M-IL-10	38.6	67.05	-28.45	9.763	6	6	4.121	75
MC38+M-IL-10 vs. MC38+GABA-M-IL-10	34.83	67.05	-32.22	9.763	6	6	4.667	75
Row 5
MC38 vs. MC38+M-IL-10	47.64	52.09	-4.448	9.763	6	6	0.6443	75
MC38 vs. MC38+GABA-M-IL-10	47.64	89.01	-41.37	9.763	6	6	5.992	75
MC38+M-IL-10 vs. MC38+GABA-M-IL-10	52.09	89.01	-36.92	9.763	6	6	5.348	75
Tumor weight (g) on day 15
MC38	MC38+M-IL-10	MC38+GABA-M-IL-10
0.1423	0.0996	0.2385
0.1483	0.1066	0.2247
0.0935	0.1747	0.1806
0.0973	0.146	0.2997
Ordinary one-way ANOVA (multiple comparisons)
Tukey's multiple comparisons test	Mean Diff.	95.00% CI of diff.	Significant?	Summary	Adjusted P Value
MC38 vs. MC38+M-IL-10	-0.01138	-0.08781 to 0.06506	No	ns	0.9101	A-B
MC38 vs. MC38+GABA-M-IL-10	-0.1155	-0.1920 to -0.03909	Yes	**	0.0057	A-C
MC38+M-IL-10 vs. MC38+GABA-M-IL-10	-0.1042	-0.1806 to -0.02772	Yes	*	0.0105	B-C
Test details	Mean 1	Mean 2	Mean Diff.	SE of diff.	n1	n2	q	DF
MC38 vs. MC38+M-IL-10	0.1204	0.1317	-0.01138	0.02738	4	4	0.5876	9
MC38 vs. MC38+GABA-M-IL-10	0.1204	0.2359	-0.1155	0.02738	4	4	5.968	9
MC38+M-IL-10 vs. MC38+GABA-M-IL-10	0.1317	0.2359	-0.1042	0.02738	4	4	5.38	9

## Sheet: h
Cytokines/Receptors related genes (Z-score)											MHC/Co-factors related genes (Z-score)											OXPHOS related genes (Z-score)
	Ctr			GABA			GABA+Picrotoxin					Ctr			GABA			GABA+Picrotoxin					Ctr			GABA			GABA+Picrotoxin
Tnf	2.1	1	0.93	-0.71	-0.57	-0.76	-0.65	-0.64	-0.69		H2-Dma	2.14	0.11	1.28	-0.54	-1.14	-0.4	-0.04	-0.56	-0.85		Atp5a1	-2.15	-0.83	-0.91	0.56	0.82	0.27	0.66	0.61	0.98
Tnfrsf11b	1.27	1.6	1.35	-0.81	-0.67	-0.66	-0.66	-0.78	-0.64		H2-Ob	1.38	-0.3	0.6	-1.12	-0.84	-1.07	-0.48	1.82	0.01		Atp5b	-1.78	-0.83	-1.19	1.28	0.07	0.31	0.43	1.28	0.43
Il18bp	0.93	1.65	1.57	-0.52	-0.68	-0.7	-0.72	-0.95	-0.56		H2-M10.6	0.61	0.34	-0.53	-1.31	-0.92	-0.83	2.17	-0.06	0.53		Atp5c1	-1.43	-1.06	-1.43	-0.12	1.32	0.81	0.49	0.98	0.44
Tnfaip2	1.68	1.23	1.26	-0.56	-1.02	-0.64	-0.54	-0.77	-0.65		H2-K1	0.73	1.36	1.89	-0.63	-1.13	-0.79	-0.28	-0.59	-0.56		Atp5f1	-2.03	-1.12	-0.74	0.66	1.02	0.2	1.02	0.37	0.6
Tnfrsf12a	1.73	0.85	1.52	-0.73	-0.66	-0.85	-0.32	-0.7	-0.84		H2-Aa	1.32	1.45	1.32	-1.09	-0.94	-0.95	-0.26	-0.42	-0.42		Atp5s	-0.83	-0.67	-1.43	1.29	1.22	1.22	-0.45	-0.85	0.5
Ifitm6	0.89	0.99	2.08	-0.25	-0.89	-0.78	-0.65	-0.82	-0.57		H2-Dmb1	1.15	1.5	1.33	-1.12	-0.29	-1.2	-0.83	-0.38	-0.15		Cox11	-0.94	-0.33	-1.13	0.98	1.07	1.37	-0.33	-1.44	0.75
Tnfsf14	1.82	0.4	1.25	-1.39	-1.2	-0.73	-0.07	0.06	-0.14		H2-Ab1	1.19	1.49	1.41	-0.77	-1.1	-1.04	-0.29	-0.57	-0.31		Cox15	-1.38	-1.43	-0.86	0.26	0.77	1.6	-0.34	0.54	0.83
Il1a	1.98	1.18	0.57	0.24	-0.81	-0.59	-0.87	-1.07	-0.63		H2-Eb1	1.17	1.35	1.59	-0.82	-1.03	-0.98	-0.55	-0.48	-0.24		Cox6a2	-0.52	-2.07	-0.75	0.85	0.47	1.67	-0.1	0.34	0.11
Il21r	0.64	0.76	2.26	-0.82	-0.35	-0.9	-0.12	-0.44	-1.03		H2-l	1.07	0.46	2.1	-0.42	-0.99	-1.1	-0.42	-0.83	0.14		Cox6c	-1.78	-0.96	-0.9	1.02	1.25	0.15	-0.39	0.65	0.95
Il15ra	1.17	1.37	1.4	-0.12	-0.81	-0.06	-1.21	-0.61	-1.13		H2-T23	1.63	1.41	1.05	-0.2	-1.02	-0.79	-0.85	-0.79	-0.44		Cox7a2l	-0.48	-1.52	-0.98	1.88	0.26	0.8	0.69	0.21	-0.85
Tnfrsf25	1.46	0.98	1.1	-1.52	-0.27	-1.47	0.08	0.04	-0.4		Cd80	-0.29	-0.04	-0.08	-1.16	-0.87	-0.61	-0.08	2.44	0.68		Cyb5a	0.95	1.29	0.68	0.32	0.32	0.27	-0.58	-1.6	-1.67
Il10ra	2.04	1.22	0.64	-0.43	-0.92	-0.43	-0.76	-0.98	-0.38		Cd86	1.58	1.82	0.34	-0.24	-0.17	-1.11	-0.58	-0.95	-0.7		Cycs	-1.03	-1.47	-1.38	0.1	1.61	0.27	0.57	0.63	0.7
Tnfrsf1b	1.49	1.11	1.57	-0.54	-0.72	-0.47	-0.7	-0.96	-0.79													Nd3	1.44	0.83	1.54	-0.92	-0.92	-0.66	-1.26	-0.3	0.25
Il13ra1	0.72	1.93	1.27	-0.16	-0.56	-0.74	-0.61	-1.2	-0.65													Ndufa10	-1.64	-1.19	-0.8	1.19	0.4	1.39	0.11	-0.28	0.82
Ifna7	1.64	0.11	0.88	-1.35	-0.5	-1.7	0.74	0.02	0.15													Ndufa3	2.02	1.11	0.61	-0.26	-0.54	-0.82	-0.9	-1.2	-0.02
Ifi35	1.05	1.02	1.6	-0.75	-0.19	-0.27	-1.68	0.11	-0.89													Ndufa8	-0.39	-1.92	-0.09	1.22	1.3	0.79	-0.98	-0.39	0.46
Ifitm3	1.78	0.83	1.34	-0.56	-0.19	-1.24	-0.66	-0.96	-0.34													Ndufa9	-0.37	-2.19	-0.8	1.48	0.56	0.32	0.89	-0.06	0.17
Ifi202b	1.71	0.75	1.17	-0.82	-1.05	0.13	-0.04	-0.35	-1.5													Ndufb5	-0.45	-1.96	-0.02	0.9	1.32	1.39	-0.33	-0.45	-0.39
Ifnar1	1.31	1.31	1.58	-0.73	-0.96	-0.58	-0.46	-0.81	-0.66													Ndufsn4	-1.19	-1.48	-0.53	0.38	1.61	0.38	-0.77	1.22	0.38
Tnfrsf21	0.5	1.28	1.93	0.06	-0.63	-0.18	-0.87	-0.94	-1.14													Ndufs8	1.45	0.36	1.83	-0.16	-1.14	-0.36	-1.01	-0.01	-0.97
Ifitm2	1.62	0.66	1.22	0.23	-1.72	-0.54	-0.36	-0.99	-0.13													Sdha	-0.9	-1.53	-0.77	1.24	0.9	-0.21	-0.81	1.18	0.9
Il6ra	0.82	1.62	1.44	-0.36	-0.11	-0.87	-0.25	-1.3	-0.99													Sdhd	-1.9	-1.55	-0.1	0.84	0.41	0.18	0.13	0.77	1.21
Il1f9	0.95	0.63	1.9	-1.26	-0.4	-0.25	-1.29	-0.69	0.41													Surf1	-0.69	-0.65	-0.56	2.32	0.83	0.61	-0.74	-0.87	-0.24
Il12a	1.21	0.72	1.56	0.45	-1.24	-0.38	-0.12	-0.77	-1.44													Uqcrb	-1.48	-0.62	-0.88	0.41	0.6	-0.44	1.51	1.51	-0.62
Il2rb	1.85	0.56	1.04	-0.36	-0.96	-1.29	-0.45	0.56	-0.96													Uqcrfs1	-1.68	-0.64	-1.3	0.61	1.39	0.76	0.24	-0.37	1
Ifngr2	1.21	1.31	1.42	-0.11	-1.27	-0.19	-0.41	-1.12	-0.85
Il17ra	1.56	0.74	1.46	0.21	-1.02	-0.39	-0.42	-0.72	-1.41
Il5	0.34	2.3	0.71	-0.3	-0.84	-1.21	-0.71	-0.53	0.24
Il2rg	2.01	0.76	1.01	-0.45	-0.55	-1.45	-0.12	-0.66	-0.55
Tnfsf9	1.78	0.37	1.28	-0.6	-0.27	-0.4	0	-1.84	-0.31
Tnfaip3	0.3	0.91	0.41	-0.59	-1.5	-0.82	-1.04	0.52	1.81
Ifitm1	0.19	-0.37	0.35	-1.09	-0.48	-1.39	0.51	0.03	2.26
Il27	1.09	1.15	0.79	-0.16	0.44	-0.77	0.27	-0.67	-2.13
Tnfsfm13	1.26	1.91	0.72	0.03	-0.77	-0.46	-1	-0.92	-0.77
Tnfaip8	-1.93	-0.85	-1.09	1.15	0.26	0.66	0.43	1.15	0.2
Il6st	-1.94	-1.23	-0.52	0.24	-0.07	0.75	0.66	0.8	1.31
Ifit2	-1.02	-1.17	-1.07	-0.65	-0.13	0.43	1.72	1.14	0.74
Il7r	-1.7	-1.17	-1.33	0.7	0.67	0.6	0.63	0.89	0.7
Tnfrsf26	-1.81	-1.03	-1.14	0.24	1.27	0.55	0.58	0.95	0.39
Il27ra	-1.21	-1.47	-1.02	1.07	-0.14	0.38	1.49	0.03	0.88
Il10	-1.17	-0.95	-0.72	0.5	2.12	0.96	-0.56	-0.42	0.24
Ifi27l2a	-1.21	-1.38	-1.03	0.01	1.82	0.44	0.46	0.91	-0.01
