# Supplementary material for: B cell-derived GABA elicits IL-10+ macrophages to limit anti-tumour immunity
Source: Nature. 2021 Nov 3;599(7885):471–6. doi: 10.1038/s41586-021-04082-1 (PMC8599023; doi:10.1038/s41586-021-04082-1)
Supplement: Supplementary file 16 — Source Data Extended Data Fig. 8 [file 41586_2021_4082_MOESM16_ESM.xlsx]

## Sheet: c
% Granzyme B+CD25+
M-IL-10+CD8	B-M-IL-10+CD8	M-IL-10+CD8 + anti-IL-10	B-M-IL-10+CD8+anti-IL-10		Ordinary one-way ANOVA (multiple comparisons)
72.2	43.5	74.1	69.4		Tukey's multiple comparisons test	Mean Diff.	95.00% CI of diff.	Significant?	Summary	Adjusted P Value
54.2	46.8	68.2	73		M-IL-10+CD8 vs. B-M-IL-10+CD8	15.25	0.8572 to 29.64	Yes	*	0.0363	A-B
44.7	40.8	70.5	62.7		M-IL-10+CD8 vs. M-IL-10+CD8 + anti-IL-10	-13.9	-30.52 to 2.719	No	ns	0.1164	A-C
	38.5		68.5		M-IL-10+CD8 vs. B-M-IL-10+CD8+anti-IL-10	-9.417	-23.81 to 4.976	No	ns	0.2712	A-D
	36.3		55.5		B-M-IL-10+CD8 vs. M-IL-10+CD8 + anti-IL-10	-29.15	-43.54 to -14.76	Yes	***	0.0002	B-C
	44.8		69.6		B-M-IL-10+CD8 vs. B-M-IL-10+CD8+anti-IL-10	-24.67	-36.42 to -12.91	Yes	***	0.0001	B-D
					M-IL-10+CD8 + anti-IL-10 vs. B-M-IL-10+CD8+anti-IL-10	4.483	-9.909 to 18.88	No	ns	0.8023	C-D
					Test details	Mean 1	Mean 2	Mean Diff.	SE of diff.	n1	n2	q	DF
					M-IL-10+CD8 vs. B-M-IL-10+CD8	57.03	41.78	15.25	4.952	3	6	4.355	14
					M-IL-10+CD8 vs. M-IL-10+CD8 + anti-IL-10	57.03	70.93	-13.9	5.718	3	3	3.438	14
					M-IL-10+CD8 vs. B-M-IL-10+CD8+anti-IL-10	57.03	66.45	-9.417	4.952	3	6	2.689	14
					B-M-IL-10+CD8 vs. M-IL-10+CD8 + anti-IL-10	41.78	70.93	-29.15	4.952	6	3	8.325	14
					B-M-IL-10+CD8 vs. B-M-IL-10+CD8+anti-IL-10	41.78	66.45	-24.67	4.043	6	6	8.628	14
					M-IL-10+CD8 + anti-IL-10 vs. B-M-IL-10+CD8+anti-IL-10	70.93	66.45	4.483	4.952	3	6	1.28	14
IFN-γ (pg/ml)
M-IL-10+CD8	B-M-IL-10+CD8	M-IL-10+CD8 + anti-IL-10	B-M-IL-10+CD8+anti-IL-10		Ordinary one-way ANOVA (multiple comparisons)
4285.3	1887.9	5618.2	2540		Tukey's multiple comparisons test	Mean Diff.	95.00% CI of diff.	Significant?	Summary	Adjusted P Value
4554	1794.8	2445.2	2836.2		M-IL-10+CD8 vs. B-M-IL-10+CD8	1977	328.5 to 3625	Yes	*	0.0169	A-B
2179.2	1982.1	4099	2761.5		M-IL-10+CD8 vs. M-IL-10+CD8 + anti-IL-10	-381.3	-2284 to 1522	No	ns	0.9358	A-C
	1679.7		2361.8		M-IL-10+CD8 vs. B-M-IL-10+CD8+anti-IL-10	996.3	-651.9 to 2644	No	ns	0.3331	A-D
	1230.7		2949.7		B-M-IL-10+CD8 vs. M-IL-10+CD8 + anti-IL-10	-2358	-4006 to -709.8	Yes	**	0.0047	B-C
	1602		2610.3		B-M-IL-10+CD8 vs. B-M-IL-10+CD8+anti-IL-10	-980.4	-2326 to 365.3	No	ns	0.1952	B-D
					M-IL-10+CD8 + anti-IL-10 vs. B-M-IL-10+CD8+anti-IL-10	1378	-270.6 to 3026	No	ns	0.1168	C-D
					Test details	Mean 1	Mean 2	Mean Diff.	SE of diff.	n1	n2	q	DF
					M-IL-10+CD8 vs. B-M-IL-10+CD8	3673	1696	1977	567	3	6	4.93	14
					M-IL-10+CD8 vs. M-IL-10+CD8 + anti-IL-10	3673	4054	-381.3	654.8	3	3	0.8236	14
					M-IL-10+CD8 vs. B-M-IL-10+CD8+anti-IL-10	3673	2677	996.3	567	3	6	2.485	14
					B-M-IL-10+CD8 vs. M-IL-10+CD8 + anti-IL-10	1696	4054	-2358	567	6	3	5.881	14
					B-M-IL-10+CD8 vs. B-M-IL-10+CD8+anti-IL-10	1696	2677	-980.4	463	6	6	2.995	14
					M-IL-10+CD8 + anti-IL-10 vs. B-M-IL-10+CD8+anti-IL-10	4054	2677	1378	567	3	6	3.436	14
TNF (pg/ml)
M-IL-10+CD8	B-M-IL-10+CD8	M-IL-10+CD8 + anti-IL-10	B-M-IL-10+CD8+anti-IL-10		Ordinary one-way ANOVA (multiple comparisons)
897.7	732	873.8	718.4		Tukey's multiple comparisons test	Mean Diff.	95.00% CI of diff.	Significant?	Summary	Adjusted P Value
899.4	586.9	778.5	639.5		M-IL-10+CD8 vs. B-M-IL-10+CD8	245.4	92.45 to 398.3	Yes	**	0.0018	A-B
915.1	727.9	776.2	790.5		M-IL-10+CD8 vs. M-IL-10+CD8 + anti-IL-10	94.57	-82.00 to 271.1	No	ns	0.4326	A-C
	701.1		818.7		M-IL-10+CD8 vs. B-M-IL-10+CD8+anti-IL-10	144.2	-8.763 to 297.1	No	ns	0.0677	A-D
	492.7		782.2		B-M-IL-10+CD8 vs. M-IL-10+CD8 + anti-IL-10	-150.8	-303.7 to 2.113	No	ns	0.0538	B-C
	711.6		810.2		B-M-IL-10+CD8 vs. B-M-IL-10+CD8+anti-IL-10	-101.2	-226.1 to 23.64	No	ns	0.1321	B-D
					M-IL-10+CD8 + anti-IL-10 vs. B-M-IL-10+CD8+anti-IL-10	49.58	-103.3 to 202.5	No	ns	0.783	C-D
					Test details	Mean 1	Mean 2	Mean Diff.	SE of diff.	n1	n2	q	DF
					M-IL-10+CD8 vs. B-M-IL-10+CD8	904.1	658.7	245.4	52.61	3	6	6.596	14
					M-IL-10+CD8 vs. M-IL-10+CD8 + anti-IL-10	904.1	809.5	94.57	60.75	3	3	2.202	14
					M-IL-10+CD8 vs. B-M-IL-10+CD8+anti-IL-10	904.1	759.9	144.2	52.61	3	6	3.875	14
					B-M-IL-10+CD8 vs. M-IL-10+CD8 + anti-IL-10	658.7	809.5	-150.8	52.61	6	3	4.054	14
					B-M-IL-10+CD8 vs. B-M-IL-10+CD8+anti-IL-10	658.7	759.9	-101.2	42.96	6	6	3.332	14
					M-IL-10+CD8 + anti-IL-10 vs. B-M-IL-10+CD8+anti-IL-10	809.5	759.9	49.58	52.61	3	6	1.333	14
