# Supplementary material for: B cell-derived GABA elicits IL-10+ macrophages to limit anti-tumour immunity
Source: Nature. 2021 Nov 3;599(7885):471–6. doi: 10.1038/s41586-021-04082-1 (PMC8599023; doi:10.1038/s41586-021-04082-1)
Supplement: Supplementary file 17 — Source Data Extended Data Fig. 9 [file 41586_2021_4082_MOESM17_ESM.xlsx]

## Sheet: a
LSK numbers (x10^6)
mb1cre/+ -gad1fl/+	mb1cre/+ -gad1fl/fl		Unpaired t test
HET	KO		P value	0.6297
0.115411	0.0927886		P value summary	ns
0.092148	0.139088		Significantly different (P < 0.05)?	No
0.111893	0.04252		One- or two-tailed P value?	Two-tailed
			t, df	t=0.5213, df=4
HSC numbers (x10^6)
mb1cre/+ -gad1fl/+	mb1cre/+ -gad1fl/fl		Unpaired t test
HET	KO		P value	0.97
0.00282756	0.00259808		P value summary	ns
0.00294874	0.0044508		Significantly different (P < 0.05)?	No
0.00261831	0.00123308		One- or two-tailed P value?	Two-tailed
			t, df	t=0.04006, df=4

## Sheet: b
CMP numbers (x10^6)
mb1cre/+ -gad1fl/+	mb1cre/+ -gad1fl/fl		Unpaired t test
HET	KO		P value	0.8341
0.3336	0.307608		P value summary	ns
0.376143	0.41634		Significantly different (P < 0.05)?	No
0.316106	0.270167		One- or two-tailed P value?	Two-tailed
			t, df	t=0.2235, df=4
GMP numbers (x10^6)
mb1cre/+ -gad1fl/+	mb1cre/+ -gad1fl/fl		Unpaired t test
HET	KO		P value	0.5628
0.530433	0.428595		P value summary	ns
0.32979	0.428262		Significantly different (P < 0.05)?	No
0.385846	0.514564		One- or two-tailed P value?	Two-tailed
			t, df	t=0.6301, df=4

## Sheet: c
% B220+	mb1cre/+ -gad1fl/+	mb1cre/+ -gad1fl/fl						B220+ numbers (x10^6)	mb1cre/+ -gad1fl/+	mb1cre/+ -gad1fl/fl
Experiment ID	HET	KO		Unpaired t test				Experiment ID	HET	KO		Unpaired t test
1	26.9	26.3		P value	0.7537			1	6.4	11.02		P value	0.7297
1	28.5	22.1		P value summary	ns			1	11.01	8.36		P value summary	ns
				Significantly different (P < 0.05)?	No							Significantly different (P < 0.05)?	No
2	26.4	23.4		One- or two-tailed P value?	Two-tailed			2	11.4	10.3		One- or two-tailed P value?	Two-tailed
2	22.9	30.1		t, df	t=0.3285, df=6			2	11.6	13		t, df	t=0.3621, df=6
% Early precursors	mb1cre/+ -gad1fl/+	mb1cre/+ -gad1fl/fl						Early precursor numbers (x10^6)	mb1cre/+ -gad1fl/+	mb1cre/+ -gad1fl/fl
Experiment ID	HET	KO		Unpaired t test				Experiment ID	HET	KO		Unpaired t test
1	4.78	7.16		P value	0.5954			1	0.31	0.79		P value	0.6001
1	6.22	6.03		P value summary	ns			1	0.68	0.5		P value summary	ns
				Significantly different (P < 0.05)?	No							Significantly different (P < 0.05)?	No
2	8.16	11.2		One- or two-tailed P value?	Two-tailed			2	0.9	1.2		One- or two-tailed P value?	Two-tailed
2	9.45	7.63		t, df	t=0.5605, df=6			2	1.1	1		t, df	t=0.5533, df=6
% Late pro/pre-B cells	mb1cre/+ -gad1fl/+	mb1cre/+ -gad1fl/fl						Late pro/pre-B cell numbers (x10^6)	mb1cre/+ -gad1fl/+	mb1cre/+ -gad1fl/fl
Experiment ID	HET	KO		Unpaired t test				Experiment ID	HET	KO		Unpaired t test
1	59.2	49.6		P value	0.3743			1	3.79	5.46		P value	0.9593
1	59.3	43.6		P value summary	ns			1	6.53	3.65		P value summary	ns
				Significantly different (P < 0.05)?	No							Significantly different (P < 0.05)?	No
2	58.5	54.1		One- or two-tailed P value?	Two-tailed			2	6.7	5.6		One- or two-tailed P value?	Two-tailed
2	43	54.5		t, df	t=0.9597, df=6			2	5	7.1		t, df	t=0.05326, df=6
% Immature/mature B cells	mb1cre/+ -gad1fl/+	mb1cre/+ -gad1fl/fl						Immature/mature B cell numbers (x10^6)	mb1cre/+ -gad1fl/+	mb1cre/+ -gad1fl/fl
Experiment ID	HET	KO		Unpaired t test				Experiment ID	HET	KO		Unpaired t test
1	32.7	40.5		P value	0.4275			1	2.09	4.46		P value	0.4409
1	32.3	47.6		P value summary	ns			1	3.56	3.98		P value summary	ns
				Significantly different (P < 0.05)?	No							Significantly different (P < 0.05)?	No
2	28.5	29.7		One- or two-tailed P value?	Two-tailed			2	3.3	3.1		One- or two-tailed P value?	Two-tailed
2	41	33		t, df	t=0.8509, df=6			2	4.8	4.3		t, df	t=0.8251, df=6

## Sheet: d
% B1 (PC)	mb1cre/+ -gad1fl/+	mb1cre/+ -gad1fl/fl		Unpaired t test				B1 numbers x10^6 (PC)	mb1cre/+ -gad1fl/+	mb1cre/+ -gad1fl/fl		Unpaired t test
	HET	KO		P value	0.1083				HET	KO		P value	0.226
	45.2	45		P value summary	ns				0.46162	0.362487		P value summary	ns
	47.6	45.6		Significantly different (P < 0.05)?	No				0.295744	0.465866		Significantly different (P < 0.05)?	No
	48.3	43.3		One- or two-tailed P value?	Two-tailed				0.241801	0.512145		One- or two-tailed P value?	Two-tailed
				t, df	t=2.061, df=4							t, df	t=1.430, df=4
% B1a (PC)	mb1cre/+ -gad1fl/+	mb1cre/+ -gad1fl/fl		Unpaired t test				B1a numbers x10^6 (PC)	mb1cre/+ -gad1fl/+	mb1cre/+ -gad1fl/fl		Unpaired t test
	HET	KO		P value	0.3726				HET	KO		P value	0.6065
	31.1	24.2		P value summary	ns				0.143564	0.0877218		P value summary	ns
	22.1	27.6		Significantly different (P < 0.05)?	No				0.0653594	0.128579		Significantly different (P < 0.05)?	No
	37.9	25.2		One- or two-tailed P value?	Two-tailed				0.0916427	0.129061		One- or two-tailed P value?	Two-tailed
				t, df	t=1.003, df=4							t, df	t=0.5582, df=4
% B1b (PC)	mb1cre/+ -gad1fl/+	mb1cre/+ -gad1fl/fl		Unpaired t test				B1b numbers x10^6 (PC)	mb1cre/+ -gad1fl/+	mb1cre/+ -gad1fl/fl		Unpaired t test
	HET	KO		P value	0.4882				HET	KO		P value	0.1714
	61.1	66.4		P value summary	ns				0.28205	0.240691		P value summary	ns
	70.8	65.1		Significantly different (P < 0.05)?	No				0.209387	0.303279		Significantly different (P < 0.05)?	No
	55.1	66		One- or two-tailed P value?	Two-tailed				0.133233	0.338016		One- or two-tailed P value?	Two-tailed
				t, df	t=0.7625, df=4							t, df	t=1.664, df=4

## Sheet: e
% CD4+ (LN)	mb1cre/+ -gad1fl/+	mb1cre/+ -gad1fl/fl		Unpaired t test				CD4+ numbers (LN)	mb1cre/+ -gad1fl/+	mb1cre/+ -gad1fl/fl		Unpaired t test
Experiment ID	HET	KO		P value	0.5941			Experiment ID	HET	KO		P value	0.2689
1	40.3	39.6		P value summary	ns			1	6.51	12.08		P value summary	ns
1	44.2			Significantly different (P < 0.05)?	No			1	12.23			Significantly different (P < 0.05)?	No
				One- or two-tailed P value?	Two-tailed							One- or two-tailed P value?	Two-tailed
2	42.6	41.3		t, df	t=0.5475, df=12			2	7.47	5.13		t, df	t=1.159, df=12
3	31.3	35.2						3	11.18	11.2
3	29.8	34.8						3	8.84	13.78
3	31							3	11.12
4	36.7	40.6						4	12.63	14.31
4	42.2	40.7						4	11.03	15.21
% CD8+ (LN)	mb1cre/+ -gad1fl/+	mb1cre/+ -gad1fl/fl		Unpaired t test				CD8+ numbers (LN)	mb1cre/+ -gad1fl/+	mb1cre/+ -gad1fl/fl		Unpaired t test
Experiment ID	HET	KO		P value	0.752			Experiment ID	HET	KO		P value	0.501
1	18.3	22.4		P value summary	ns			1	2.95	6.83		P value summary	ns
1	15.3			Significantly different (P < 0.05)?	No			1	4.23			Significantly different (P < 0.05)?	No
				One- or two-tailed P value?	Two-tailed							One- or two-tailed P value?	Two-tailed
2	15.3	13.7		t, df	t=0.3234, df=12			2	2.68	1.7		t, df	t=0.6939, df=12
3	23	23						3	8.21	7.32
3	22.2	22.9						3	6.58	9.07
3	21.7							3	7.78
4	15.9	16						4	5.47	5.64
4	14.2	15.5						4	3.71	5.79
% B220+ (LN)	mb1cre/+ -gad1fl/+	mb1cre/+ -gad1fl/fl		Unpaired t test				B220+ numbers (LN)	mb1cre/+ -gad1fl/+	mb1cre/+ -gad1fl/fl		Unpaired t test
Experiment ID	HET	KO		P value	0.1713			Experiment ID	HET	KO		P value	0.7682
1	30.2	27		P value summary	ns			1	4.99	8.44		P value summary	ns
1	29.2			Significantly different (P < 0.05)?	No			1	8.32			Significantly different (P < 0.05)?	No
				One- or two-tailed P value?	Two-tailed							One- or two-tailed P value?	Two-tailed
2	33.9	33.8		t, df	t=1.503, df=8			2	5.98	4.24		t, df	t=0.3050, df=8
3	36.9	30.8						3	13.11	9.77
3	37	31.7						3	10.88	12.5
3	37.2							3	13.3

## Sheet: f
% FO (Spleen)	mb1cre/+ -gad1fl/+	mb1cre/+ -gad1fl/fl		Unpaired t test				FO numbers x10^6 (Spleen)	mb1cre/+ -gad1fl/+	mb1cre/+ -gad1fl/fl		Unpaired t test
	HET	KO		P value	0.2876				HET	KO		P value	0.741
	83.6	74.9		P value summary	ns				26.4388	28.2266		P value summary	ns
	74.5	74		Significantly different (P < 0.05)?	No				17.7387	23.3125		Significantly different (P < 0.05)?	No
	74.9	73		One- or two-tailed P value?	Two-tailed				25.7852	22.0129		One- or two-tailed P value?	Two-tailed
				t, df	t=1.225, df=4							t, df	t=0.3542, df=4
% MZ (Spleen)	mb1cre/+ -gad1fl/+	mb1cre/+ -gad1fl/fl		Unpaired t test				MZ numbers x10^6 (Spleen)	mb1cre/+ -gad1fl/+	mb1cre/+ -gad1fl/fl		Unpaired t test
	HET	KO		P value	0.3823				HET	KO		P value	0.2418
	7.46	6.73		P value summary	ns				2.35925	2.53625		P value summary	ns
	6.42	7.07		Significantly different (P < 0.05)?	No				1.52863	2.22729		Significantly different (P < 0.05)?	No
	6.52	8.34		One- or two-tailed P value?	Two-tailed				2.24459	2.5149		One- or two-tailed P value?	Two-tailed
				t, df	t=0.9807, df=4							t, df	t=1.372, df=4
% T1 (Spleen)	mb1cre/+ -gad1fl/+	mb1cre/+ -gad1fl/fl		Unpaired t test				T1 numbers x10^6 (Spleen)	mb1cre/+ -gad1fl/+	mb1cre/+ -gad1fl/fl		Unpaired t test
	HET	KO		P value	0.4543				HET	KO		P value	0.2991
	39.4	62.6		P value summary	ns				0.34215	1.86034		P value summary	ns
	63.9	60.4		Significantly different (P < 0.05)?	No				0.906352	0.98396		Significantly different (P < 0.05)?	No
	61.7	61.5		One- or two-tailed P value?	Two-tailed				1.18474	0.966914		One- or two-tailed P value?	Two-tailed
				t, df	t=0.8279, df=4							t, df	t=1.192, df=4
% T2 (Spleen)	mb1cre/+ -gad1fl/+	mb1cre/+ -gad1fl/fl		Unpaired t test				T2 numbers x10^6 (Spleen)	mb1cre/+ -gad1fl/+	mb1cre/+ -gad1fl/fl		Unpaired t test
	HET	KO		P value	0.6509				HET	KO		P value	0.2175
	18.7	11.5		P value summary	ns				0.162391	0.341756		P value summary	ns
	11	13.7		Significantly different (P < 0.05)?	No				0.156023	0.223183		Significantly different (P < 0.05)?	No
	11.8	12.6		One- or two-tailed P value?	Two-tailed				0.226579	0.198099		One- or two-tailed P value?	Two-tailed
				t, df	t=0.4884, df=4							t, df	t=1.462, df=4
% T3 (Spleen)	mb1cre/+ -gad1fl/+	mb1cre/+ -gad1fl/fl		Unpaired t test				T3 numbers x10^6 (Spleen)	mb1cre/+ -gad1fl/+	mb1cre/+ -gad1fl/fl		Unpaired t test
	HET	KO		P value	0.3608				HET	KO		P value	0.7356
	19.2	6.83		P value summary	ns				0.166733	0.202973		P value summary	ns
	7.62	7.95		Significantly different (P < 0.05)?	No				0.108081	0.129511		Significantly different (P < 0.05)?	No
	7.93	8.12		One- or two-tailed P value?	Two-tailed				0.152269	0.127664		One- or two-tailed P value?	Two-tailed
				t, df	t=1.031, df=4							t, df	t=0.3621, df=4

## Sheet: g
% GC (PP)	mb1cre/+ -gad1fl/+	mb1cre/+ -gad1fl/fl		Unpaired t test				GC numbes x10^6 (PP)	mb1cre/+ -gad1fl/+	mb1cre/+ -gad1fl/fl		Unpaired t test
	HET	KO		P value	0.9548				HET	KO		P value	0.9958
	8.5	7.2		P value summary	ns				0.210247	0.177763		P value summary	ns
	5.81	6.64		Significantly different (P < 0.05)?	No				0.0585964	0.0369198		Significantly different (P < 0.05)?	No
	7.01	7.63		One- or two-tailed P value?	Two-tailed				0.359258	0.411078		One- or two-tailed P value?	Two-tailed
				t, df	t=0.06030, df=4							t, df	t=0.005596, df=4

## Sheet: h
% IgA+ PC (SILP)	mb1cre/+ -gad1fl/+	mb1cre/+ -gad1fl/fl		Unpaired t test				IgA+ PC numbers x10^6 (SILP)	mb1cre/+ -gad1fl/+	mb1cre/+ -gad1fl/fl		Unpaired t test
	HET	KO		P value	0.3389				HET	KO		P value	0.4657
	25.6	29.3		P value summary	ns				0.951461	0.71219		P value summary	ns
	28.4	25.8		Significantly different (P < 0.05)?	No				0.648854	0.847638		Significantly different (P < 0.05)?	No
	35.9	23.3		One- or two-tailed P value?	Two-tailed				1.97036	1.02114		One- or two-tailed P value?	Two-tailed
				t, df	t=1.085, df=4							t, df	t=0.8054, df=4
% FoxP3+ (SILP)	mb1cre/+ -gad1fl/+	mb1cre/+ -gad1fl/fl		Unpaired t test				FoxP3+CD4+ numbers x10^6 (SILP)	mb1cre/+ -gad1fl/+	mb1cre/+ -gad1fl/fl		Unpaired t test
	HET	KO		P value	0.9786				HET	KO		P value	0.4691
	17.5	14.9		P value summary	ns				0.188512	0.0948995		P value summary	ns
	13.8	17		Significantly different (P < 0.05)?	No				0.0899669	0.139684		Significantly different (P < 0.05)?	No
	11.8	11.4		One- or two-tailed P value?	Two-tailed				0.160368	0.127097		One- or two-tailed P value?	Two-tailed
				t, df	t=0.02854, df=4							t, df	t=0.7989, df=4

## Sheet: i
% TCRγδ+ β- (SIE)	mb1cre/+ -gad1fl/+	mb1cre/+ -gad1fl/fl		Unpaired t test				TCRγδ+ β- numbers x10^6(SIE)	mb1cre/+ -gad1fl/+	mb1cre/+ -gad1fl/fl		Unpaired t test
	HET	KO		P value	0.8783				HET	KO		P value	0.5136
	37.7	22.1		P value summary	ns				1.41877	1.14933		P value summary	ns
	21	23.9		Significantly different (P < 0.05)?	No				0.908542	0.898424		Significantly different (P < 0.05)?	No
	33.2	51.1		One- or two-tailed P value?	Two-tailed				1.89137	5.28827		One- or two-tailed P value?	Two-tailed
				t, df	t=0.1631, df=4							t, df	t=0.7160, df=4
