# Supplementary material for: B cell-derived GABA elicits IL-10+ macrophages to limit anti-tumour immunity
Source: Nature. 2021 Nov 3;599(7885):471–6. doi: 10.1038/s41586-021-04082-1 (PMC8599023; doi:10.1038/s41586-021-04082-1)
Supplement: Supplementary file 18 — Source Data Extended Data Fig. 10 [file 41586_2021_4082_MOESM18_ESM.xlsx]

## Sheet: a
GABA (pmol/10^5 cells)	mb1cre/+ -gad1fl/+	mb1cre/+ -gad1fl/fl	mb1cre/+ -gad1fl/+	mb1cre/+ -gad1fl/fl
Mouse ID	HET T	KO T	HET B	KO B		Unpaired t test	HET T vs. KO T	HET B vs. KO B
1	0.61	0.42	2.49	0.77		P value	0.153	<0.0001
2	0.26	0.79	2.4	0.37		P value summary	ns	****
3	0.26	0.6	2.5	0.65		Significantly different (P < 0.05)?	No	Yes
1	0.35	0.6	3.93	0.58		One- or two-tailed P value?	Two-tailed	Two-tailed
2	0.32	0.36	3.56	0.52		t, df	t=1.547, df=10	t=8.105, df=10
3	0.62	0.51	4	0.59

## Sheet: b
CD8+ numbers (x10^3/mg)	mb1cre/+ -gad1fl/+	mb1cre/+ -gad1fl/fl		Unpaired t test
	HET	KO		P value	0.1461
	0.196742	0.255482		P value summary	ns
	0.900546	0.271564		Significantly different (P < 0.05)?	No
	0.783226	0.225164		One- or two-tailed P value?	Two-tailed
	0.169645	0.240876		t, df	t=1.635, df=7
		0.18635
% CD8+	mb1cre/+ -gad1fl/+	mb1cre/+ -gad1fl/fl		Unpaired t test
	HET	KO		P value	0.1096
	2.56	1.44		P value summary	ns
	4.12	1.65		Significantly different (P < 0.05)?	No
	3.67	1.59		One- or two-tailed P value?	Two-tailed
	2.02	2.17		t, df	t=1.832, df=7
		3.32
% Granzyme B+Perforin+	mb1cre/+ -gad1fl/+	mb1cre/+ -gad1fl/fl		Unpaired t test
	HET	KO		P value	0.0217
	14.5	20.3		P value summary	*
	18.6	22.7		Significantly different (P < 0.05)?	Yes
	15.4	29.1		One- or two-tailed P value?	Two-tailed
	11	20.4		t, df	t=2.942, df=7
		18.6
% IFN-γ+TNF-α+	mb1cre/+ -gad1fl/+	mb1cre/+ -gad1fl/fl		Unpaired t test
	HET	KO		P value	0.0084
	8.13	33		P value summary	**
	15.3	20.2		Significantly different (P < 0.05)?	Yes
	14.1	40.9		One- or two-tailed P value?	Two-tailed
	19.2	25.6		t, df	t=3.633, df=7
		32.5
% TNF-α+IL-2+	mb1cre/+ -gad1fl/+	mb1cre/+ -gad1fl/fl		Unpaired t test
	HET	KO		P value	0.0137
	9.57	48		P value summary	*
	18.7	28		Significantly different (P < 0.05)?	Yes
	22.6	57.6		One- or two-tailed P value?	Two-tailed
	26	30.7		t, df	t=3.267, df=7
		48.7
